# Supplementary material for: Single-cell heterogeneity in ribosome levels and protein synthesis during nutrient starvation is driven by cAMP signaling
Source: Sci Adv. 2026 Jun 26;12(26):eaed2171. doi: 10.1126/sciadv.aed2171 (PMC13308603; doi:10.1126/sciadv.aed2171)
Supplement: Supplementary file 2 — Tables S2 to S4 [file sciadv.aed2171_tables_s2_to_s4.zip]

Archive with 3 entries (3 files):
- aed2171_table_s2.xlsx
- aed2171_table_s3.xlsx
- aed2171_table_s4.xlsx
