# Supplementary material for: Single-cell heterogeneity in ribosome levels and protein synthesis during nutrient starvation is driven by cAMP signaling
Source: Sci Adv. 2026 Jun 26;12(26):eaed2171. doi: 10.1126/sciadv.aed2171 (PMC13308603; doi:10.1126/sciadv.aed2171)
Supplement: Supplementary file 2 — Tables S2 to S4 [file sciadv.aed2171_tables_s2_to_s4.zip › aed2171_table_s2.xlsx]

## Sheet: Sheet1
Oligonucleotides name	Oligonucleotides sequence (5'-3')	Note
Primers for fusion proteins
S-RplS-Fluo-Chl-P1	tggcataggcccccgaatatcagtttacccaggataagagattaaatt ggcggcggcggcagcggcgg	For rplS fluorescence protein fusion
S-RplS-Fluo-Chl-P2	ccagccccttcttttctacaagctttcggatgttgcgaaagcgcgttc TGTAGGCTGGAGCTGCTTCG
S-rplS-up	cctggcttagaagacctgaa	For verifiying rplS fluorescence protein fusion
S-rplS-down	gtaatgccagccccttcttt
S-RpsB-Fluo-Chl-P1	tctcaggatctggcttcccaggcggaagaaagcttcgtagaagccgag ggcggcggcggcagcggcgg	For rpsB fluorescence protein fusion
S-RpsB-Fluo-Chl-P2	tgccgccttcctgcaactcgaactattttagggagttatcaagcctta TGTAGGCTGGAGCTGCTTCG
S-rpsB-up	cgaagactacacacgatgga	For verifiying rpsB fluorescence protein fusion
S-rpsB-down	gatgtaagctcccgggaatt
Chromo-tetRA-eCFP-P1	cacacagccccgtccagaaatgacggtttatccccgctggcacgggga ttaagacccactttcacatt	For tetA-eCFP fluorescence protein fusion
Chromo-tetRA-eCFP-P2	ctggcgattgtgttccccgcgctagcggggataaaccgatgccggaac TGTAGGCTGGAGCTGCTTCG
Chromo-tetRA-eCFP-up	tgccgatgaacgcggttta	For verifiying tetA-eCFP fluorescence protein fusion
Chromo-tetRA-eCFP-down	CGCTCGAATTTATTTGAGGC
MG-RplS-Fluo-Chl-P1	CTGCGTGAGCGTACTGGTAAGGCTGCTCGTATCAAAGAGCGTCTTAAC ggcggcggcggcagcggcgg	For rpsB fluorescence protein fusion
MG-RplS-Fluo-Chl-P2	CAGCCAATTGGCCAGCCCTTCTTAACAGGATGTCGCTTAAGCGAAATC TGTAGGCTGGAGCTGCTTCG
MG-rplS-up	CCTGGCTTAGAAGACCTGAA	For verifiying rpsB fluorescence protein fusion
MG-rplS-down	ATAGCCAGTAACAAGACCGC
S-CyaA-Fluo-Chl-P1	ccagcaaaccaggatcatgacgcgccgctattgcagcagtatttttcgggcggcggcggcagcggcgg	For cyaA fluorescence protein fusion
S-CyaA-Fluo-Chl-P2	aatgtgaagcggtgaacgccggccgggcagctttgcccggcgcagcacTGTAGGCTGGAGCTGCTTCG
Primers for knockouts
cyaA-P1	gtactgacctgcaccatgacgggtagcaacatcaggcgatacgtcttg ATGGGAATTAGCCATGGTCC	For cyaA deletion
cyaA-P2	gtgaagcggtgaacgccggccgggcagctttgcccggcgcagcactta TGTAGGCTGGAGCTGCTTCG
cyaA-F	TTGTACCTCTATATTGAGACTC	For verifiying cyaA deletion
cyaA-R	catcggttttcactatctggt
cyaA-U	GCGCATCTTTCTTTACGGTC
cyaA-D	aatgaagccgaggctgaccat
crp-P1	cgttttctggctctggagacagcttataacagaggataaccgcgcatgATGGGAATTAGCCATGGTCC
crp-P2	tgcaaacaaaaatggcgcatgataaaacgcgccattctgacggaattaTGTAGGCTGGAGCTGCTTCG
crp-F	atggtgcttggcaaaccgca
crp-R	ttaacgggtgccgtagacga
crp-U	attttcgtagcccccttccc
crp-D	ccaggtgtagctggcctatt
cpdA-P1	atggcgattccggtttattagcgtcgtgaaacctaaggacaccatttgATGGGAATTAGCCATGGTCC
cpdA-P2	agcgaggggaactgttgaatccgtgcaaatagagaagcgtagacatcaTGTAGGCTGGAGCTGCTTCG
cpdA-F	gcctgttaaccctacctctg
cpdA-R	tcagtatccttccgaagcgg
cpdA-U	cgatggtggctgaagtgtgt
cpdA-D	atcctaccagccctaatggc
dksA-P1	tcccccgaacatggggatcgatagtgcgtgttaaggagaagcaacatg ATGGGAATTAGCCATGGTCC	For dksA deletion
dksA-P2	gcgggaaaactcccgcctgtcataaatagggtagaaacgaacgggatta TGTAGGCTGGAGCTGCTTCG
dksA-F	atgcaagaagggcaaaaccgt	For verifiying dksA deletion
dksA-R	ttaacccgccatctgtttttc
dksA-U	gtagtggaataacagcctgat
dksA-D	ttaacgagccgaaatgcagtt
relA-P1	ccggcttaccgacttcggtaggcctggtcccttaaggagaggacgatgATGGGAATTAGCCATGGTCC
relA-P2	ttgctgaacgagtagcaaagccgctacatgattactgtctggggtttaTGTAGGCTGGAGCTGCTTCG
relA-F	ggtcgcggtaagaagtgcac
relA-R	gtgcagtcgccgtgcatcaa
relA-U	gatagtgaagcgctggtca
relA-D	cgcagttcatcgccaagat
spoT-P1	ACCGCTATTGCTGAAGGTCGTCGTTAATCACAAAGCGGGTCGCCCTTGATGGGAATTAGCCATGGTCC	For dksA deletion
spoT-P2	gcgagcatttcgcatatacgcgcataacgttttggattcatagcgctaTGTAGGCTGGAGCTGCTTCG
spoT-F	TGATTCAAACCTACCTGCCGG	For verifiying dksA deletion
spoT-R	ctagtttcggttacgggtgac
spoT-U	ggtaaccgttttgacctgg
spoT-D	cacctgtacccaactgttg
rmf-P1	cactgttttcttttccaccagatacaaatatgagggaaacgaggcatg ATGGGAATTAGCCATGGTCC	For rmf deletion
rmf-P2	cgaaacctccgcactgcggaggtttctttttctaaagagacagaatca TGTAGGCTGGAGCTGCTTCG
rmf-F	atgaagagacaaaaacgagat	For verifiying rmf deletion
rmf-R	tttctaaagagacagaatcag
rmf-U	caaatgatttaccgtatagct
rfmf-D	CGTGCTTCAATAAAATAAGGT
raiA-P1	ggtatgctggaatcaccaagacgggaaagacaagaggtaaaatttatg ATGGGAATTAGCCATGGTCC	For raiA deletion
raiA-P2	aaaacgcgcccgaaggcgcgttggcgatacactcaatgtaagggacta TGTAGGCTGGAGCTGCTTCG
raiA-F	caaatggaaattactccggc	For verifiying raiA deletion
raiA-R	actcttcttctgcttcgacg
raiA-U	ttcggtatctgatgcaacag
raiA-D	cgatgtcatagtgttgcctt
Primers for recobinant DNA
tet-mGL-IF	cgcactgaccgaattcatggtgagcaaaggtgaagaa	For pZS-Ptet-mGL plasmid construction
tet-mGL-IR	tcagctaattaagcttttatttatacagctcgtccatatca
tetRA-eCFP-IF	tcgtcttcacctcgagttaagacccactttcacatttaagt	For pZS-PtetA-eCFP plasmid construction
tetRA-eCFP-IR	tctcctctttgaattcttctctatcactgatagggagtggt
tetRA-eCFP-Chl-IF	tcgtcttcacctcgagttaagacccactttcacatttaagt	For pZS-PtetA-eCFP-Chl plasmid construction
tetRA-eCFP-Chl-IR	cttttgctagtcatctgcagtttctcctctttgaattcttctct
BAD-mCherry-IF	tcgtcttcacctcgagttatgacaacttgacggctacatca	For pZS-ParaBAD-mCherry plasmid construction
BAD-mCherry-IR	caaaattattgaattcccatggatggagaaacagtagagag
PtetRA-eCFP-PBAD-mCherry-IF	TCGGCAGCTTTGATTTTAAGACCCACTTTCACATTTAAG	For pZS-PtetA-eCFP-ParaBAD-mCherry plasmid construction
PtetRA-eCFP-PBAD-mCherry-IR	CATAGACAGCCTGAAACAGGATTTGTCCTACTCAGGAGAGCGT
PS2-eCFP-IF	CTTCACCTCGATTCGAATCACTGACTGGCCGTAAGCT	For pZS-tet-m-PrpsB-eCFP plasmid construction
PS2-eCFP-IR	CAAAATTATTGTCGACGATTTAAAACCTCTATAGATTAAGT
PcyaA-CyaA-IF	TCGTCTTCACCTCGAGAGTGAGAGGATAAGGCGC	For pZS-PcyaA-CyaA plasmid construction
PcyaA-CyaA-IR	TCAGCTAATTAAGCTTTTACGAAAAATACTGCTG
PdksA-DksA-IF	TCGTCTTCACCTCGAGCGATATAAAATACGCGCAGC	For pZS-PdksA-DksA plasmid construction
PdksA-DksA-Ir	TCAGCTAATTAAGCTTTTAACCCGCCATCTGTTTTTCG
Primers for qRT-PCR
rpoD-F	AATGCTCCGTTGCCGAATA	For RT-qPCR detection and normalizaton
rpoD-R	TCGACAAAGCCGGTGATAAG
rpsB-F	cgtactcgtgagcttgagaaa
rpsB-R	tcgtggtcagcatcgataac
rplSF	gcgataccgtggaagtgaaa
rplS-R	cgcggttacgaatagcgata
