# Supplementary material for: Single-cell heterogeneity in ribosome levels and protein synthesis during nutrient starvation is driven by cAMP signaling
Source: Sci Adv. 2026 Jun 26;12(26):eaed2171. doi: 10.1126/sciadv.aed2171 (PMC13308603; doi:10.1126/sciadv.aed2171)
Supplement: Supplementary file 2 — Tables S2 to S4 [file sciadv.aed2171_tables_s2_to_s4.zip › aed2171_table_s3.xlsx]

## Sheet: Mass spec conditions
SampleID	Strain	TimePoint [h]
WT_3h_1	WT	3
WT_3h_2	WT	3
WT_3h_3	WT	3
cyaA_3h_1	ΔcyaA	3
cyaA_3h_2	ΔcyaA	3
cyaA_3h_3	ΔcyaA	3
dksA_3h_1	ΔdksA	3
dksA_3h_2	ΔdksA	3
dksA_3h_3	ΔdksA	3
WT_22h_1	WT	22
WT_22h_2	WT	22
WT_22h_3	WT	22
cyaA_22h_1	ΔcyaA	22
cyaA_22h_2	ΔcyaA	22
cyaA_22h_3	ΔcyaA	22
dksA_22h_1	ΔdksA	22
dksA_22h_2	ΔdksA	22
dksA_22h_3	ΔdksA	22

## Sheet: Protein mass fractions
Gene name	Gene locus	Uniprot entry	Protein MW (kDa)	Protein Group	WT_3h_1	WT_3h_2	WT_3h_3	cyaA_3h_1	cyaA_3h_2	cyaA_3h_3	dksA_3h_1	dksA_3h_2	dksA_3h_3	WT_22h_1	WT_22h_2	WT_22h_3	cyaA_22h_1	cyaA_22h_2	cyaA_22h_3	dksA_22h_1	dksA_22h_2	dksA_22h_3
aadA	STM14_1525	A0A0F6B0H7	29.348		0	0	0	0	0	0	0	0	0	0	0	0	0	0	0	0	0	0
aas	STM14_3634	A0A0F6B696	80.509	Recycling - Fatty Acid	0.000383	0.000381	0.000373	0.000487	0.000475	0.000474	0.000429	0.000412	0.000414	0.000376	0.000378	0.000384	0.000465	0.000476	0.000488	0.000427	0.000418	0.00044
aat	STM14_1077	A0A0F6AZ97	26.673		5.4e-05	5.5e-05	5.6e-05	7.7e-05	6.9e-05	7.2e-05	5.6e-05	5.2e-05	5.6e-05	2.8e-05	2.8e-05	3.4e-05	3.8e-05	3.4e-05	3.1e-05	4e-05	3.7e-05	2.8e-05
abrB	STM14_0848	A0A0F6AYM9	37.1		0	0	0	0	0	0	0	0	0	0	0	0	0	0	0	0	0	0
accA	STM14_0274	A0A0F6AX36	35.344	Biosynthesis - Fatty Acid	0.000627	0.000634	0.000622	0.000649	0.000646	0.000641	0.000675	0.000671	0.000683	0.00054	0.000541	0.000541	0.0006	0.000567	0.000573	0.000628	0.000619	0.000668
accB	STM14_4076	A0A0F6B7H4	16.687	Biosynthesis - Fatty Acid	0.000207	0.000237	0.000266	0.000266	0.000257	0.000258	0.000216	0.00024	0.000258	0.00012	0.000109	0.000169	0.000119	0.000165	0.000202	0.000173	0.000172	0.000149
accC	STM14_4077	A0A0F6B7H5	49.263	Biosynthesis - Fatty Acid	0.000545	0.000529	0.000518	0.000596	0.000618	0.000608	0.000472	0.000499	0.000498	0.000301	0.000296	0.000386	0.000312	0.00037	0.000397	0.000372	0.000354	0.000304
accD	STM14_2914	A0A0F6B4B2	33.216	Biosynthesis - Fatty Acid	0.000627	0.000627	0.0006	0.000644	0.000653	0.000659	0.000662	0.00069	0.000691	0.000514	0.000514	0.000521	0.000578	0.000555	0.000674	0.000589	0.000595	0.000663
aceA	STM14_5030	A0A0F6BA19	47.563	Transport - carbon catabolism	8.6e-05	9e-05	8.7e-05	0.000109	0.000102	0.000103	6.6e-05	5.3e-05	2.6e-05	0.001384	0.001257	8.7e-05	0.000382	9.9e-05	0.000104	6.5e-05	8.2e-05	0.000513
aceB	STM14_5029	A0A0F6BA18	60.383	Transport - carbon catabolism	0.000125	0.000119	0.000132	0.000213	0.000198	0.000196	9.3e-05	7.3e-05	5.5e-05	0.002006	0.001764	0.000155	0.001154	0.000258	0.000252	0.00012	0.000147	0.000532
aceE	STM14_0183	A0A0F6AWU8	99.579	Central Carbon - Glycolysis and Gluconeogenesis	0.002948	0.002938	0.002997	0.001775	0.001723	0.001843	0.003372	0.0033	0.003472	0.002149	0.002086	0.002589	0.001877	0.001731	0.001865	0.003176	0.00311	0.002401
aceF	STM14_0184	A0A0F6AWU9	66.055	Central Carbon - Glycolysis and Gluconeogenesis	0.00283	0.002713	0.00287	0.001695	0.00172	0.001771	0.003109	0.003127	0.003196	0.002044	0.00193	0.002445	0.001817	0.001673	0.002044	0.002979	0.00287	0.002154
aceK	STM14_5032	A0A0F6BA21	67.956		0.000166	0.000148	0.000166	0.000232	0.000228	0.000238	0.000137	9.6e-05	7.9e-05	0.001751	0.001634	0.000166	0.001271	0.000289	0.000267	0.000164	0.000202	0.000624
ackA	STM14_2882	A0A0F6B480	43.257	Energy - Fermentation - acetate	0.000318	0.000317	0.000333	0.000144	0.000144	0.000148	0.000266	0.000283	0.000279	0.000213	0.000216	0.000239	0.000195	0.00019	0.000201	0.000227	0.000229	0.000171
acnA	STM14_2070	A0A0F6B200	97.502	Central Carbon - TCA cycle	0.00051	0.000517	0.000482	0.000842	0.000806	0.000878	0.000471	0.000404	0.000282	0.003261	0.003483	0.001199	0.001055	0.000828	0.000951	0.000605	0.000616	0.001411
acnB	STM14_0190	A0A0F6AWV4	93.529	Central Carbon - TCA cycle	0.001081	0.001111	0.001005	0.002084	0.002151	0.00204	0.000969	0.000966	0.00101	0.001544	0.001574	0.001376	0.00203	0.001916	0.002119	0.000952	0.000933	0.001121
acpD	STM14_1986	A0A0F6B1S0	21.628		3.9e-05	3.9e-05	4.5e-05	4.2e-05	4.4e-05	4.5e-05	4.4e-05	4.5e-05	4.4e-05	2.6e-05	2.2e-05	3.9e-05	1.4e-05	4.7e-05	3.4e-05	4.3e-05	4.4e-05	3.2e-05
acpP	STM14_1369	A0A0F6B032	8.64	Biosynthesis - Fatty Acid	2.7e-05	2.9e-05	3.1e-05	2.7e-05	2.8e-05	2.8e-05	3.5e-05	3.9e-05	3.8e-05	2.8e-05	2.6e-05	3e-05	3e-05	3.7e-05	4.8e-05	4.6e-05	4.1e-05	3.7e-05
acpS	STM14_3157	A0A0F6B4Z7	14.07	Biosynthesis - Fatty Acid	4.9e-05	5.4e-05	5.1e-05	5.2e-05	5.7e-05	5.5e-05	4.1e-05	4.3e-05	4e-05	3.3e-05	3.3e-05	4.5e-05	5.5e-05	5.7e-05	5.2e-05	3.6e-05	3.4e-05	2.2e-05
acpT	STM14_4311	A0A0F6B851	20.799	Biosynthesis - Fatty Acid	8.1e-05	9.4e-05	9.5e-05	0.000173	0.000125	0.000114	0.000102	0.000101	0.000116	0.000152	0.000155	9.7e-05	0.000146	0.000135	0.000143	0.000119	0.00012	0.000115
acrA	STM14_0560	A0A0F6AXV5	42.235	Stress - resistance	0.000722	0.000734	0.000712	0.000916	0.00091	0.000917	0.00059	0.0006	0.000571	0.000895	0.000915	0.000671	0.000996	0.000854	0.000981	0.000583	0.000589	0.000692
acrB	STM14_0559	A0A0F6AXV4	113.61	Stress - resistance	0.001431	0.00145	0.001425	0.001822	0.001808	0.001877	0.001195	0.001202	0.001198	0.001575	0.00159	0.001288	0.001889	0.001654	0.001795	0.00115	0.001141	0.001254
acrD	STM14_3044	A0A0F6B4N5	112.947	Stress - resistance	0.000456	0.000474	0.000472	0.000421	0.000439	0.000445	0.000511	0.000492	0.000507	0.000417	0.000431	0.000477	0.000563	0.000505	0.000608	0.000518	0.000507	0.000483
acrE	STM14_4090	A0A0F6B7I8	40.963	Stress - resistance	0.000102	9.8e-05	9.7e-05	8.6e-05	8.6e-05	9.1e-05	0.000123	0.000121	0.000125	6.9e-05	7.7e-05	6.9e-05	6.5e-05	6.5e-05	7.6e-05	0.000104	9.1e-05	9.7e-05
acrF	STM14_4091	A0A0F6B7I9	112.526	Stress - resistance	0.000128	0.00012	0.000136	0.000121	0.000113	0.000109	0.000135	0.000131	0.000135	0.000128	0.000137	0.000112	0.000141	0.000108	8.4e-05	0.000133	0.000116	0.000137
acrR	STM14_0561	A0A0F6AXV6	24.903		4.8e-05	4.4e-05	4.6e-05	4.8e-05	4.9e-05	5.1e-05	3.7e-05	4.2e-05	3.7e-05	6.2e-05	6.8e-05	5.3e-05	4e-05	4.7e-05	1.5e-05	4.6e-05	4.6e-05	7.5e-05
acrZ	STM14_0906	A0A0F6AYT1	9.127	Stress - resistance	0	0	0	0	0	0	0	0	0	0	0	0	0	0	0	0	0	0
acs	STM14_5141	A0A0F6BAC8	72.153	Transport - carbon catabolism	0.000292	0.000336	0.000227	0.00016	0.00016	0.000165	0.000339	0.000377	0.000186	0.001969	0.002123	0.000432	9.6e-05	0.000119	0.000155	0.000325	0.00036	0.001689
actP	STM14_5139	A0A0F6BAC6	59.008		0.000213	0.000289	0.000206	0.000115	0.000104	0.00013	0.000268	0.000327	0.000219	0.001183	0.001281	0.000215	4.4e-05	6.7e-05	0.000123	0.000271	0.000251	0.000992
ada	STM14_2795	A0A0F6B3Z5	39.348	Housekeeping - repair	7.3e-05	8.1e-05	0.0001	0.000112	9.1e-05	7.9e-05	8.2e-05	7.1e-05	6.8e-05	0.000156	0.00015	9.3e-05	0.000131	0.000112	0.000115	9.8e-05	0.000124	9.7e-05
add	STM14_1763	A0A0F6B157	36.236	Recycling - NT	0.000126	0.000153	0.000157	0.000127	0.000131	0.000126	0.000151	0.000185	0.000188	0.000193	0.000187	0.000153	0.000156	0.000164	0.000151	0.000185	0.000174	0.000358
adhE	STM14_2113	A0A0F6B241	96.215	Energy - Fermentation - ethanol	0.001975	0.001854	0.002154	0.001826	0.001748	0.001863	0.001938	0.001915	0.001746	0.003937	0.003916	0.002207	0.003245	0.003572	0.004263	0.00218	0.002243	0.00221
adhP	STM14_1891	A0A0F6B1I0	35.541		0.000204	0.000206	0.000199	0.000397	0.000383	0.000386	0.000189	0.00016	0.000115	0.001685	0.001639	0.000277	0.000811	0.00045	0.000547	0.000233	0.000221	0.000525
adi	STM14_5169	A0A0F6BAF6	84.305		0.000567	0.000492	0.000654	0.000824	0.000735	0.000747	0.00072	0.000553	0.000622	0.000688	0.000691	0.000989	0.001186	0.000949	0.001041	0.00142	0.001393	0.000758
adiY	STM14_5167	A0A0F6BAF4	28.963		4.9e-05	3.3e-05	5.2e-05	1.1e-05	6e-06	9e-06	0.000241	0.000136	0.00021	1.5e-05	3e-06	2e-05	1e-05	1e-05	7e-06	5.4e-05	6.1e-05	1.7e-05
adk	STM14_0574	A0A0F6AXW9	23.488	Biosynthesis - NT	0.000659	0.000662	0.000672	0.000575	0.000596	0.000598	0.000844	0.000852	0.000856	0.000533	0.000535	0.000721	0.000643	0.000657	0.000729	0.000911	0.000911	0.000843
aefA	STM14_0563	A0A0F6AXV8	126.747		0.000865	0.000831	0.00083	0.00091	0.000935	0.00091	0.000943	0.000941	0.000929	0.000709	0.000726	0.000801	0.001121	0.001044	0.001048	0.000897	0.000873	0.000767
aegA	STM14_3041	A0A0F6B4N2	71.418		0.000338	0.000325	0.000384	0.000165	0.000179	0.000169	0.000386	0.000362	0.000339	0.00021	0.000168	0.000631	0.000118	0.000713	0.000473	0.000658	0.000588	0.000154
aer	STM14_3894	A0A0F6B6Z9	55.064	Motility	0.00069	0.000899	0.000586	3.7e-05	8e-05	9.7e-05	0.00118	0.001345	0.00123	0.000457	0.000457	0.00099	6.2e-05	4.8e-05	0.000104	0.001494	0.001311	0.001075
aes	STM14_0577	A0A0F6AXX2	41.831		0.000109	0.000105	0.000105	4.7e-05	4.3e-05	5.4e-05	0.00013	0.00011	0.000116	7.7e-05	6.5e-05	0.000126	5.2e-05	4.7e-05	2.9e-05	0.000208	0.000206	0.00012
agaR	STM14_3937	A0A0F6B741	30.156		0.000128	0.000125	0.000116	0.000103	0.000107	0.000108	0.00011	0.000103	0.000106	0.000119	0.000115	0.000121	0.000111	0.000118	0.000107	0.000107	0.000103	0.000106
agp	STM14_1270	A0A0F6AZT8	45.559		0.000225	0.000219	0.000237	6.3e-05	6.4e-05	7.6e-05	0.000237	0.000217	0.000221	0.000373	0.000373	0.000613	9e-05	6.1e-05	6.9e-05	0.000488	0.000505	0.00036
ahpC	STM14_0707	A0A0F6AY97	20.747	Stress - oxidative	0.000164	0.000166	0.000163	0.000164	0.000162	0.000165	0.000179	0.000181	0.000168	0.000202	0.000206	0.000161	0.000109	0.000159	0.00017	0.000163	0.000159	0.000182
ahpF	STM14_0708	A0A0F6AY98	60.621	Stress - oxidative	0.000837	0.000864	0.000821	0.000615	0.000635	0.000648	0.000914	0.0009	0.000884	0.000611	0.000595	0.00066	0.000421	0.000595	0.000699	0.000727	0.000739	0.000818
aidB	STM14_5259	A0A0F6BAP2	60.937		0.000262	0.000263	0.000267	9.5e-05	0.000117	0.00012	0.000206	0.000164	6.7e-05	0.002503	0.002616	0.000768	7.8e-05	0.000115	0.000112	0.000489	0.000569	0.000953
ais	STM14_2833	A0A0F6B432	22.027	Stress - resistance	5.3e-05	4.6e-05	4.9e-05	8.8e-05	8.7e-05	7.3e-05	6.1e-05	5.4e-05	6.4e-05	4.5e-05	4.2e-05	4.7e-05	7e-05	8.7e-05	8.7e-05	5.9e-05	6.2e-05	5.8e-05
alaE	STM14_3380	A0A0F6B5K5	16.605	Transport - AA	0	0	0	0	0	0	0	0	0	0	0	0	0	0	0	0	0	0
alaS	STM14_3413	A0A0F6B5N3	95.899	Translation - tRNA Charging	0.002222	0.002158	0.002145	0.00254	0.002563	0.002571	0.002436	0.002405	0.002445	0.001592	0.001562	0.001761	0.002237	0.00219	0.002284	0.002372	0.002347	0.002231
aldB	STM14_4438	A0A0F6B8H4	56.326	Stress - RpoS regulon	6.7e-05	6.4e-05	7e-05	5.4e-05	5e-05	5.5e-05	6.4e-05	4.6e-05	3e-05	0.00136	0.001296	0.000125	4.3e-05	5.8e-05	6.8e-05	0.000105	0.000112	0.000407
alkA	STM14_2621	A0A0F6B3H6	35.79		7.2e-05	6.4e-05	6.4e-05	0.000127	0.000113	0.00012	5.3e-05	4.6e-05	4.2e-05	0.000302	0.000319	7.8e-05	0.000165	0.000122	0.000111	7.2e-05	6.7e-05	0.000112
alkB	STM14_2794	A0A0F6B3Z4	23.787	Housekeeping - repair	2.1e-05	1.9e-05	2.1e-05	2.9e-05	3.2e-05	2.9e-05	2.6e-05	2.8e-05	2.4e-05	3.4e-05	4.1e-05	3.1e-05	3.7e-05	3.5e-05	3.4e-05	2.8e-05	2.8e-05	2.8e-05
allA	STM14_0605	A0A0F6AY00	18.139		1e-05	1.2e-05	1.4e-05	4e-06	4e-06	4e-06	1.2e-05	1.1e-05	1.5e-05	6e-06	5e-06	1.2e-05	4e-06	4e-06	7e-06	1.4e-05	1.3e-05	1.3e-05
allB	STM14_0613	A0A0F6AY08	49.887		0.000145	0.000149	0.000143	3.7e-05	3.6e-05	4.6e-05	0.000206	0.000217	0.00021	6.6e-05	6.8e-05	0.000202	2.4e-05	4.1e-05	3.9e-05	0.00025	0.000291	0.000346
allC	STM14_0617	A0A0F6AY12	45.397		9.9e-05	8.1e-05	9e-05	2.3e-05	2.2e-05	2.6e-05	0.000102	9.4e-05	9.9e-05	7.5e-05	5.9e-05	0.000212	2.9e-05	2e-05	2.1e-05	0.000213	0.000205	9.7e-05
allD	STM14_0618	A0A0F6AY13	38.043		4.9e-05	4.8e-05	5.8e-05	1.5e-05	1.4e-05	1.5e-05	5.5e-05	5.2e-05	5.5e-05	4.5e-05	4e-05	0.00013	1.2e-05	1.3e-05	1.1e-05	0.000111	0.000104	6.6e-05
allP	STM14_0612	A0A0F6AY07	46.767		0	0	0	0	0	0	0	0	0	0	0	0	0	0	0	0	0	0
allR	STM14_0606	A0A0F6AY01	29.219		0.000133	0.000126	0.000136	0.000148	0.000143	0.00014	0.000115	0.000118	0.000119	0.000144	0.000149	0.000145	0.000147	0.000148	0.000148	0.00012	0.000119	0.000131
alr	STM14_5105	A0A0F6BA92	39.076		0.000187	0.000182	0.000191	0.000219	0.000216	0.000203	0.000218	0.000209	0.000216	0.000128	0.000127	0.000165	0.000224	0.000237	0.000257	0.000231	0.000229	0.000194
amiA	STM14_3008	A0A0F6B4J9	31.659		0.00012	0.000118	0.000107	8.2e-05	8.8e-05	9.1e-05	0.00013	0.000127	0.000126	1.9e-05	1.5e-05	3.7e-05	3.7e-05	6.1e-05	6e-05	4.6e-05	4.8e-05	2.8e-05
amiB	STM14_5239	A0A0F6BAM2	46.79		0.000379	0.000398	0.000377	0.000553	0.000585	0.000593	0.000364	0.000363	0.00039	0.000191	0.000178	8.6e-05	0.000156	6.3e-05	6.4e-05	7.8e-05	8.9e-05	0.000236
amiC	STM14_3606	A0A0F6B668	45.614		0.00096	0.000991	0.000969	0.000929	0.000979	0.000992	0.000993	0.000997	0.000973	0.000661	0.000631	0.00062	0.00069	0.000618	0.000705	0.000894	0.000913	0.001037
amn	STM14_2495	A0A0F6B353	54.004	Recycling - NT	0.000211	0.000231	0.000207	0.000422	0.000405	0.000403	0.000199	0.000207	0.000187	0.000417	0.000458	0.000284	0.000683	0.000522	0.000474	0.000227	0.00023	0.000423
ampD	STM14_0175	A0A0F6AWU0	20.913		6e-05	6.6e-05	7.4e-05	9.3e-05	8.2e-05	8.6e-05	6.3e-05	6.6e-05	7.4e-05	6.9e-05	7.2e-05	9.9e-05	5.1e-05	0.000108	0.000116	7.9e-05	7.7e-05	8.3e-05
ampE	STM14_0176	A0A0F6AWU1	32.124		0.000137	0.000139	0.000147	0.000233	0.000223	0.000199	0.000124	0.000131	0.000122	0.000263	0.000258	0.000179	0.000352	0.000321	0.000208	0.000145	0.000163	0.000232
ampG	STM14_0524	A0A0F6AXS0	53.49		0.000233	0.00023	0.000228	0.000235	0.000243	0.000243	0.000277	0.000275	0.000291	0.000128	0.000125	0.000157	0.000199	0.000185	8.3e-05	0.000278	0.000276	0.000233
ampH	STM14_0440	A0A0F6AXI8	40.783		0.00022	0.000221	0.000207	0.000128	0.000145	0.000127	0.000335	0.000354	0.000362	3.1e-05	1.4e-05	1.8e-05	2.1e-05	1.8e-05	2.5e-05	2.3e-05	2.4e-05	3.7e-05
amtB	STM14_0547	A0A0F6AXU3	44.234		0	0	0	0	0	0	0	0	0	0	0	0	0	0	0	0	0	0
amyA	STM14_2383	A0A0F6B2U7	56.522		0.000119	0.000121	0.000112	0.000508	0.000499	0.000492	0.000177	0.000182	0.000175	0.000468	0.000468	0.00021	0.000708	0.000542	0.000548	0.00025	0.000259	0.000413
anmK	STM14_1744	A0A0F6B138	39.736		0.000173	0.000186	0.000186	0.000328	0.000305	0.000296	0.000191	0.000201	0.000225	0.000272	0.000265	0.000266	0.000396	0.000395	0.000421	0.000267	0.000272	0.000309
ansA	STM14_1571	A0A0F6B0M3	36.845	Recycling - AA	0.000322	0.000318	0.000324	0.000409	0.000436	0.000408	0.000294	0.000292	0.000314	0.00033	0.000346	0.000269	0.000408	0.000388	0.000435	0.000289	0.000265	0.000286
ansB	STM14_3750	A0A0F6B6K9	36.927	Recycling - AA	0.000386	0.000379	0.000393	9.9e-05	9.2e-05	0.000111	0.000506	0.000501	0.000519	0.000229	0.000221	0.000326	9.3e-05	8.7e-05	0.0001	0.000465	0.00046	0.000357
ansP	STM14_1916	A0A0F6B1K1	54.004	Transport - AA	0.000149	0.000145	0.000157	3e-05	4e-05	3.8e-05	0.000232	0.000227	0.000262	1.3e-05	0	2.3e-05	7e-06	9e-06	1.1e-05	8.4e-05	6.6e-05	4.8e-05
apaG	STM14_0108	A0A0F6AWM4	13.924		2.6e-05	2.8e-05	2.8e-05	6.2e-05	5.4e-05	5.6e-05	2.6e-05	2.5e-05	2.3e-05	5.3e-05	5.5e-05	4.4e-05	5.2e-05	6.7e-05	3.5e-05	4.1e-05	3.9e-05	4.6e-05
apaH	STM14_0107	A0A0F6AWM3	31.431		0.000138	0.000153	0.000166	0.000179	0.000169	0.000186	0.000144	0.000142	0.000158	0.000143	0.000145	0.000169	0.000145	0.000185	0.000251	0.000163	0.00016	0.000179
apbA	STM14_0513	A0A0F6AXR0	33.938		0.000156	0.000154	0.000151	0.000278	0.000262	0.000256	0.000125	0.000124	0.000119	0.000206	0.000217	0.000172	0.000447	0.000445	0.000456	0.00016	0.000168	0.00019
apbE	STM14_2796	A0A0F6B3Z6	38.149		0.000326	0.000322	0.00031	0.000369	0.000373	0.00038	0.00044	0.000435	0.000428	0.000319	0.000307	0.000289	0.000438	0.000404	0.000419	0.000481	0.000466	0.000454
apeE	STM14_0666	A0A0F6AY56	69.862		0.0001	0.000106	9.9e-05	0.000101	9.2e-05	9.8e-05	0.000119	0.000111	0.000125	8e-05	9e-05	0.000111	6e-05	5.1e-05	6.5e-05	0.000137	0.000165	8.7e-05
aphA	STM14_5107	A0A0F6BA94	26.315	Recycling - NT	0.000143	0.000142	0.000137	9.2e-05	9.8e-05	9.6e-05	0.000172	0.000176	0.000184	0.000174	0.000178	0.000199	0.000112	0.000108	0.000128	0.000289	0.000285	0.000424
apt	STM14_0568	A0A0F6AXW3	19.985		0.000269	0.000262	0.000267	0.00017	0.000175	0.00018	0.000287	0.000295	0.000298	0.000132	0.000129	0.000175	0.000128	0.000131	0.000152	0.000205	0.000208	0.000197
araA	STM14_0121	A0A0F6AWN7	55.892		0.000245	0.000238	0.000238	7.6e-05	8.7e-05	9.9e-05	0.000247	0.000244	0.000197	0.000447	0.000451	0.000358	8.6e-05	9.3e-05	7.4e-05	0.000398	0.000411	0.000362
araB	STM14_0122	A0A0F6AWN8	61.752		0.000194	0.000228	0.000204	5.1e-05	6.6e-05	7.6e-05	0.000226	0.000274	0.000208	0.000235	0.000289	0.000248	3.5e-05	4.1e-05	4.7e-05	0.000337	0.000331	0.000278
araC	STM14_0123	A0A0F6AWN9	32.07		8.8e-05	9.6e-05	0.000105	3e-05	3.2e-05	3.6e-05	8.9e-05	9e-05	9.8e-05	8.2e-05	7.7e-05	0.000105	2.5e-05	3e-05	3.4e-05	0.000122	0.000126	9.2e-05
araD	STM14_0120	A0A0F6AWN6	25.531		3.5e-05	3.1e-05	3.6e-05	1.9e-05	1.9e-05	2.1e-05	3.4e-05	3.4e-05	3.1e-05	4.5e-05	4.6e-05	4e-05	2e-05	2.1e-05	1.6e-05	5.3e-05	5.6e-05	4.3e-05
araE	STM14_3641	A0A0F6B6A3	51.605		0	0	0	0	0	0	0	0	0	0	0	0	0	0	0	0	0	0
araH	STM14_2348	A0A0F6B2R5	19.681	Transport - carbon catabolism	0.000112	0.000111	0.000119	7.9e-05	7.4e-05	6.7e-05	0.000103	0.000101	9.5e-05	0.000152	0.000156	0.000261	9.6e-05	0.00017	0.000126	0.000229	0.00021	0.000117
araJ	STM14_0466	A0A0F6AXL4	41.754		0	0	0	0	0	0	0	0	0	0	0	0	0	0	0	0	0	0
arcA	STM14_5361	A0A0F6BAZ1	45.562	Stress - resistance	0.000135	0.000111	0.000135	5.8e-05	5.6e-05	6e-05	0.000198	0.000154	0.000201	0.000128	0.000123	0.000461	5.1e-05	4e-05	5.4e-05	0.000547	0.000539	0.00028
arcA	STM14_5519	A0A0F6BBE4	27.291	Stress - resistance	0.000321	0.000309	0.000312	0.000292	0.000294	0.000299	0.000325	0.000319	0.000317	0.000352	0.000353	0.000324	0.000289	0.00031	0.000321	0.000405	0.000413	0.000439
arcB	STM14_4016	A0A0F6B7B5	87.968		0.000691	0.000674	0.0007	0.000688	0.000698	0.000703	0.000707	0.000689	0.0007	0.000764	0.000735	0.000654	0.000812	0.000754	0.000875	0.000781	0.000785	0.000987
arcC	STM14_0622	A0A0F6AY17	31.508		0.000163	0.000172	0.000163	0.000148	0.000133	0.000145	0.000178	0.000168	0.000171	8.6e-05	8.6e-05	0.000179	8.1e-05	0.000116	0.000136	0.000188	0.00017	7.7e-05
argA	STM14_3607	A0A0F6B669	49.278	Biosynthesis - AA - arginine	0.00025	0.00021	0.000234	0.000307	0.000292	0.000276	0.000225	0.000246	0.000226	0.000575	0.000524	0.001166	0.000129	0.000174	0.000178	0.000767	0.000792	0.000812
argB	STM14_4957	A0A0F6B9W1	26.876	Biosynthesis - AA - arginine	0.000133	0.000129	0.000148	0.000248	0.000221	0.000236	9.7e-05	0.0001	9.5e-05	0.000328	0.000299	0.000467	0.000174	0.000154	0.000172	0.000238	0.000215	0.000278
argC	STM14_4956	A0A0F6B9W0	35.949	Biosynthesis - AA - arginine	0.000128	0.000123	0.000122	0.00016	0.000157	0.000142	8.7e-05	9.1e-05	7.3e-05	0.000246	0.000228	0.000396	9.1e-05	9.9e-05	0.000131	0.000164	0.000157	0.000169
argD_1	STM14_1582	A0A0F6B0N4	43.832		0.000109	0.000128	0.000107	0.000129	0.000125	0.000127	0.000184	0.000224	0.000133	0.000663	0.000702	9.8e-05	8.2e-05	8.7e-05	9.9e-05	0.000147	0.00016	0.000759
argD_2	STM14_4175	A0A0F6B7R7	43.636		0.000498	0.000495	0.000525	0.000713	0.000722	0.000699	0.000558	0.000556	0.000489	0.001172	0.001108	0.001656	0.000413	0.000536	0.000577	0.001183	0.00113	0.001128
argE	STM14_4955	A0A0F6B9V9	42.201	Biosynthesis - AA - arginine	0.000199	0.000194	0.000215	0.000375	0.000372	0.000331	0.000157	0.000147	0.000137	0.000389	0.000398	0.000319	0.000496	0.000416	0.000356	0.0002	0.000198	0.000246
argG	STM14_3973	A0A0F6B774	49.754	Biosynthesis - AA - arginine	0.000514	0.000459	0.000498	0.000511	0.000508	0.000539	0.000355	0.000355	0.000327	0.0009	0.000859	0.002719	0.000245	0.000246	0.000331	0.000936	0.00074	0.00054
argH	STM14_4958	A0A0F6B9W2	50.482	Biosynthesis - AA - arginine	0.000547	0.00054	0.000552	0.000855	0.000804	0.000832	0.000462	0.000448	0.000414	0.000837	0.000833	0.001386	0.000566	0.000615	0.000543	0.000745	0.000698	0.000732
argI	STM14_5358	A0A0F6BAY8	36.816	Biosynthesis - AA - arginine	0.000156	0.000117	0.000153	5.8e-05	5e-05	5.5e-05	0.000224	0.000172	0.000221	0.000245	0.000251	0.000593	4.4e-05	3.6e-05	4.8e-05	0.00072	0.000706	0.000408
argI	STM14_5364	A0A0F6BAZ4	36.741	Biosynthesis - AA - arginine	0.000179	0.000135	0.000184	0.000124	0.000117	0.000113	0.000124	0.000132	8.5e-05	0.000511	0.00045	0.000869	3.3e-05	4.7e-05	7.9e-05	0.000539	0.000549	0.000474
argR	STM14_4054	A0A0F6B7F2	17.066		7.4e-05	7e-05	8.1e-05	7.3e-05	7.5e-05	7.5e-05	7.5e-05	7.7e-05	7.4e-05	9.8e-05	0.000105	0.000121	7.4e-05	8.2e-05	8.8e-05	0.000107	0.000114	0.000119
argR	STM14_5355	A0A0F6BAY5	18.221		3.7e-05	2.7e-05	3.3e-05	8e-06	5e-06	1.1e-05	9.3e-05	6.2e-05	9.4e-05	1.6e-05	1.2e-05	3.7e-05	8e-06	8e-06	1.1e-05	6.9e-05	6e-05	2.9e-05
argS	STM14_2322	A0A0F6B2P0	64.275	Translation - tRNA Charging	0.001088	0.001046	0.001036	0.00087	0.000876	0.000902	0.00138	0.00141	0.001398	0.000777	0.000767	0.000954	0.000796	0.000823	0.000968	0.001254	0.001213	0.001066
argT	STM14_2901	A0A0F6B499	28.2	Transport - AA	4.2e-05	5e-05	3.4e-05	2.4e-05	2.6e-05	2.9e-05	4.4e-05	4.9e-05	2.4e-05	0.000602	0.000622	5.3e-05	1.4e-05	2.1e-05	2.4e-05	4.1e-05	4.5e-05	0.000338
arnD	STM14_2838	A0A0F6B437	33.01		8.3e-05	8.3e-05	7.8e-05	0.000203	0.00019	0.000147	8.2e-05	7.6e-05	9e-05	6.2e-05	5.1e-05	9.1e-05	0.000112	0.000162	0.000105	7.8e-05	7.8e-05	5.6e-05
arnE	STM14_2840	A0A0F6B439	12.045		0	0	0	0	0	0	0	0	0	0	0	0	0	0	0	0	0	0
arnF	STM14_2841	A0A0F6B440	13.121		0	0	0	0	0	0	0	0	0	0	0	0	0	0	0	0	0	0
arnT	STM14_2839	A0A0F6B438	61.821	Stress - resistance	0.000211	0.000233	0.000237	0.000597	0.000538	0.000528	0.000278	0.000279	0.000293	0.000167	0.000152	0.000242	0.000349	0.000479	0.000405	0.000264	0.000251	0.000198
aroA	STM14_1106	A0A0F6AZC6	46.132	Biosynthesis - AA - aromatic - chor	0.000487	0.000482	0.000472	0.000796	0.000786	0.000807	0.000426	0.000419	0.00043	0.000392	0.000383	0.000354	0.000761	0.000648	0.000711	0.000329	0.000316	0.000272
aroB	STM14_4198	A0A0F6B7U0	38.71	Biosynthesis - AA - aromatic - chor	0.000361	0.000363	0.000365	0.000502	0.000486	0.000466	0.000404	0.00041	0.000421	0.000413	0.000417	0.00043	0.000524	0.000606	0.000674	0.000541	0.000532	0.000637
aroC	STM14_2933	A0A0F6B4D1	39.109	Biosynthesis - AA - aromatic - chor	0.000487	0.000487	0.000463	0.000742	0.000763	0.000716	0.000524	0.000494	0.000504	0.000541	0.000547	0.000433	0.000865	0.000732	0.000786	0.000469	0.000497	0.000755
aroD	STM14_1649	A0A0F6B0V0	27.325	Biosynthesis - AA - aromatic - chor	8.2e-05	8e-05	8e-05	0.000131	0.000128	0.000135	6.3e-05	6.2e-05	6.3e-05	8.6e-05	9.2e-05	9.6e-05	0.000158	0.000144	0.000143	6.8e-05	6.5e-05	6.7e-05
aroE_1	STM14_1650	A0A0F6B0V1	31.337		0	0	0	0	0	0	0	0	0	0	0	0	0	0	0	0	0	0
aroE_2	STM14_4104	A0A0F6B7J7	29.29		7.3e-05	7.6e-05	7.3e-05	0.000107	0.000103	9.4e-05	7.2e-05	7.2e-05	7.2e-05	6.9e-05	6.7e-05	7.8e-05	8.6e-05	9.6e-05	0.000118	7.3e-05	6.5e-05	6.9e-05
aroE_3	STM14_4654	A0A0F6B928	29.572		0.000273	0.000279	0.000281	0.000107	0.000101	0.000103	0.000287	0.000342	0.000491	0.000132	9.4e-05	0.000137	7.9e-05	9.2e-05	7.1e-05	0.000202	0.000163	0.000133
aroF	STM14_3271	A0A0F6B5A1	38.713	Biosynthesis - AA - aromatic - chor	0.000191	0.000199	0.000232	0.00031	0.000298	0.000287	0.00016	0.000174	0.000181	7.6e-05	6.6e-05	0.000158	0.000139	0.000297	0.000287	0.000142	0.000138	8.9e-05
aroG	STM14_0884	A0A0F6AYR0	43.16	Biosynthesis - AA - aromatic - chor	0.000271	0.000277	0.000275	0.000463	0.000462	0.000381	0.000236	0.000242	0.000245	0.000309	0.000319	0.000308	0.00044	0.000453	0.000501	0.000239	0.000235	0.000233
aroH	STM14_1635	A0A0F6B0T6	38.75	Biosynthesis - AA - aromatic - chor	0.000322	0.00031	0.000307	0.000557	0.000557	0.000505	0.000338	0.000337	0.000357	0.000293	0.000278	0.000292	0.000934	0.000661	0.000662	0.000305	0.0003	0.000237
aroK	STM14_4199	A0A0F6B7U1	19.47	Biosynthesis - AA - aromatic - chor	0.00037	0.000383	0.000372	0.000323	0.000325	0.00033	0.000409	0.000409	0.000405	0.000199	0.000183	0.000274	0.000169	0.000261	0.000206	0.00035	0.000357	0.000316
aroL	STM14_0459	A0A0F6AXK7	19.804	Biosynthesis - AA - aromatic - chor	0.000124	0.000117	0.000119	0.00011	0.000111	0.00011	0.000102	0.000111	0.000103	7.9e-05	8.3e-05	9.4e-05	6.2e-05	9.1e-05	5.4e-05	8.6e-05	9.2e-05	8.3e-05
aroM	STM14_0461	A0A0F6AXK9	24.602		0	0	0	0	0	0	0	0	0	0	0	0	0	0	0	0	0	0
aroP	STM14_0180	A0A0F6AWU5	49.874	Transport - AA	9.6e-05	9.7e-05	8.6e-05	0.000137	0.00014	0.000138	0.00012	0.000123	0.000115	7.7e-05	6.4e-05	0.000103	0.000118	0.000126	0.000139	0.000139	0.000118	0.000163
artI	STM14_1042	A0A0F6AZ63	26.997	Transport - AA	0.000142	0.000147	0.000144	0.000169	0.000172	0.000169	0.000134	0.000148	0.000137	0.000278	0.000285	0.000324	0.00014	0.00016	0.00019	0.00028	0.000273	0.000462
artJ	STM14_1039	A0A0F6AZ60	26.699	Transport - AA	0.000163	0.000136	0.000158	0.000132	0.000121	0.000107	0.000128	0.000129	9.5e-05	0.000542	0.000446	0.000621	5.9e-05	8e-05	0.000109	0.000356	0.000347	0.000291
artM	STM14_1040	A0A0F6AZ61	24.806	Transport - AA	0	0	0	0	0	0	0	0	0	0	0	0	0	0	0	0	0	0
artP	STM14_1043	A0A0F6AZ64	26.933	Transport - AA	6.4e-05	6.6e-05	6.3e-05	6.5e-05	6.2e-05	6.2e-05	6.4e-05	6.5e-05	5.4e-05	0.0001	0.000109	0.00011	5.1e-05	5.3e-05	6.1e-05	9e-05	9.4e-05	0.000148
artQ	STM14_1041	A0A0F6AZ62	26.411	Transport - AA	3.9e-05	4.3e-05	3.9e-05	4.5e-05	4.2e-05	4.4e-05	3.7e-05	3.6e-05	3.8e-05	4.4e-05	4.5e-05	6.1e-05	3.3e-05	3.1e-05	3.4e-05	4.9e-05	4.5e-05	6.9e-05
asd	STM14_4260	A0A0F6B801	40.136	Biosynthesis - AA - DKMNT - lysine	0.001052	0.001033	0.001024	0.001806	0.001765	0.001611	0.000798	0.000811	0.000773	0.001078	0.001091	0.001381	0.00161	0.002087	0.002242	0.000871	0.000857	0.000744
asmA	STM14_2616	A0A0F6B3H1	68.867		0.001305	0.001297	0.0013	0.001498	0.001492	0.001493	0.001298	0.001287	0.001255	0.001425	0.001481	0.001301	0.00178	0.001686	0.001354	0.001506	0.001522	0.001706
asnA	STM14_4674	A0A0F6B948	36.806	Biosynthesis - AA - DKMNT - asp/asn	0.000192	0.000199	0.000183	8.2e-05	9.6e-05	0.0001	0.000107	0.000116	0.000119	6.3e-05	4.9e-05	0.000805	3.3e-05	1.8e-05	3e-05	0.000367	0.00034	9e-05
asnB	STM14_0792	A0A0F6AYH4	62.573	Biosynthesis - AA - DKMNT - asp/asn	0.00087	0.000875	0.000828	0.001325	0.001328	0.001265	0.000665	0.000667	0.00066	0.001295	0.001308	0.001263	0.001735	0.001493	0.001492	0.000775	0.000766	0.000854
asnC	STM14_4673	A0A0F6B947	16.889		8.6e-05	8.9e-05	9.4e-05	9.2e-05	9e-05	0.000101	9e-05	9.2e-05	9e-05	8.9e-05	8.7e-05	8.8e-05	8.8e-05	8.9e-05	5.9e-05	8.6e-05	8.3e-05	8.5e-05
asnS	STM14_1132	A0A0F6AZF2	52.523	Translation - tRNA Charging	0.000845	0.000835	0.000803	0.000815	0.000797	0.000825	0.000691	0.000695	0.000658	0.000618	0.000618	0.000677	0.000732	0.000754	0.00079	0.000567	0.000541	0.00044
aspA	STM14_5202	A0A0F6BAI8	52.286	Recycling - AA	0.000757	0.000729	0.000808	0.000115	0.00011	0.000139	0.000613	0.000567	0.000586	0.000542	0.000546	0.001085	0.000125	0.000118	0.000155	0.00085	0.000833	0.000496
aspC	STM14_1128	A0A0F6AZE8	43.521	Biosynthesis - AA - DKMNT - asp/asn	0.000722	0.000731	0.000743	0.001013	0.000987	0.000994	0.000643	0.000637	0.000646	0.000732	0.000728	0.000803	0.000965	0.001113	0.001074	0.000614	0.000607	0.0006
aspS	STM14_2312	A0A0F6B2N0	65.666	Translation - tRNA Charging	0.001079	0.001067	0.001078	0.000979	0.00098	0.000966	0.001051	0.001092	0.001098	0.000831	0.000819	0.000928	0.000853	0.000952	0.000864	0.001002	0.001003	0.001016
asr	STM14_1795	A0A0F6B186	8.471		0	0	0	0	0	0	0	0	0	0	0	0	0	0	0	0	0	0
asrA	STM14_3126	A0A0F6B4W6	39.68		5.7e-05	4.9e-05	5.8e-05	2.9e-05	2.8e-05	3.5e-05	4.4e-05	4.1e-05	4.2e-05	3.1e-05	3e-05	0.00027	2.4e-05	0.000101	0.000103	0.00015	0.000143	2.6e-05
asrB	STM14_3127	A0A0F6B4W7	30.609		8.8e-05	8.2e-05	9.3e-05	3.2e-05	3.2e-05	3.4e-05	6.6e-05	5.2e-05	4.9e-05	0.00012	0.000116	0.000449	4e-05	0.000127	0.000135	0.000239	0.000236	7.4e-05
asrC	STM14_3128	A0A0F6B4W8	37.291		4.2e-05	4.2e-05	4.3e-05	3e-05	2.8e-05	2.8e-05	3.5e-05	3.7e-05	3.3e-05	2.4e-05	2.2e-05	0.000141	1.8e-05	4e-05	3.2e-05	6.3e-05	6.1e-05	2.2e-05
assT	STM14_3866	A0A0F6B6X2	66.587		0.000318	0.000313	0.000328	9.5e-05	9.8e-05	0.000101	0.00021	0.000197	0.000185	0.000156	0.000165	0.000334	0.000103	0.000105	0.000103	0.00024	0.00025	0.000133
assT	STM14_4787	A0A0F6B9E8	67.618		0.000118	0.000111	0.000123	7.3e-05	7.8e-05	9.2e-05	0.000123	0.000115	0.000123	6.1e-05	5.3e-05	5.7e-05	5.6e-05	5.3e-05	8e-05	6.5e-05	6.2e-05	5.7e-05
astA	STM14_1583	A0A0F6B0N5	38.278	Recycling - AA	6.1e-05	7.4e-05	5.8e-05	6.4e-05	6.6e-05	6.9e-05	8.9e-05	0.000117	7.2e-05	0.000389	0.000383	5.3e-05	4.6e-05	4.8e-05	5.2e-05	7.2e-05	7.2e-05	0.000364
astB	STM14_1585	A0A0F6B0N7	49.166	Recycling - AA	9.1e-05	0.000109	6.5e-05	0.000119	0.000115	0.000117	0.000163	0.000212	0.000111	0.000849	0.000885	6.4e-05	5.9e-05	7.1e-05	7.2e-05	0.00013	0.000137	0.000937
astD	STM14_1584	A0A0F6B0N6	53.017	Recycling - AA	9.1e-05	0.000109	8.1e-05	0.000109	0.000101	0.000115	0.00015	0.000171	0.000112	0.000677	0.000685	9e-05	6.4e-05	8.2e-05	8.5e-05	0.00012	0.000136	0.000873
astE	STM14_1586	A0A0F6B0N8	35.641	Recycling - AA	7.3e-05	8e-05	7.8e-05	6.8e-05	8e-05	0.000104	7.5e-05	0.000103	9.5e-05	0.00014	0.000129	8.8e-05	5e-05	6.4e-05	6.3e-05	8.3e-05	8.5e-05	0.000142
atpA	STM14_4663	A0A0F6B937	55.113	Energy - ATP synthase	0.001245	0.001234	0.001203	0.00118	0.001209	0.0012	0.00128	0.001271	0.001277	0.001092	0.001097	0.001218	0.000961	0.001027	0.000988	0.001203	0.001166	0.001334
atpB	STM14_4667	A0A0F6B941	30.417	Energy - ATP synthase	0.000404	0.000395	0.000378	0.000376	0.000374	0.000374	0.000399	0.000409	0.000407	0.000291	0.000282	0.000342	0.00026	0.000289	0.000183	0.000314	0.000311	0.00034
atpC	STM14_4660	A0A0F6B934	15.064	Energy - ATP synthase	0.000186	0.000194	0.000197	0.000201	0.000194	0.000196	0.000204	0.000218	0.000219	0.000154	0.00015	0.000196	0.000133	0.000148	0.000165	0.000186	0.000199	0.000208
atpD	STM14_4661	A0A0F6B935	50.283	Energy - ATP synthase	0.001302	0.001308	0.001304	0.001253	0.001277	0.001293	0.001367	0.001399	0.001431	0.001125	0.001092	0.001246	0.000985	0.00106	0.001253	0.001273	0.001222	0.001333
atpE	STM14_4666	A0A0F6B940	8.256	Energy - ATP synthase	0.000109	9.5e-05	0.000107	9.2e-05	9.7e-05	8.8e-05	0.000109	0.000112	0.000112	0.000155	0.000155	0.000102	0.000126	9.9e-05	4.3e-05	9.4e-05	9.8e-05	0.000167
atpF	STM14_4665	A0A0F6B939	17.365	Energy - ATP synthase	0.000109	0.000124	0.000142	0.000122	0.000118	0.000118	0.000129	0.000145	0.00015	0.000101	9.6e-05	0.000132	9.1e-05	0.000114	0.000122	0.000143	0.000131	0.00016
atpG	STM14_4662	A0A0F6B936	31.555	Energy - ATP synthase	0.000685	0.000671	0.000675	0.000654	0.000674	0.000656	0.000724	0.00075	0.000746	0.000599	0.000596	0.000674	0.000512	0.00058	0.000648	0.000685	0.000656	0.000728
atpH	STM14_4664	A0A0F6B938	19.412	Energy - ATP synthase	0.000506	0.000503	0.00049	0.000436	0.000452	0.000461	0.000533	0.000539	0.000541	0.000404	0.000398	0.000482	0.000346	0.00039	0.000371	0.000475	0.000464	0.000528
atpI	STM14_4668	A0A0F6B942	13.69	Energy - ATP synthase	0	0	0	0	0	0	0	0	0	0	0	0	0	0	0	0	0	0
avrA	STM14_3462	A0A0F6B5T2	30.91		0.000145	0.000138	0.000145	6.4e-05	6.3e-05	6.2e-05	8.2e-05	7.8e-05	8.8e-05	5.8e-05	4.8e-05	6.8e-05	3.9e-05	5.1e-05	5.1e-05	6.5e-05	6.4e-05	3.1e-05
avtA	STM14_4421	A0A0F6B8F7	46.585		0.000271	0.000287	0.000284	0.000356	0.000369	0.000343	0.000291	0.000287	0.000304	5.8e-05	4.6e-05	0.000169	6.4e-05	0.000173	0.000125	0.000214	0.000217	0.000114
baeR	STM14_2629	A0A0F6B3I4	27.594		0.000158	0.000165	0.000169	0.000257	0.00024	0.000225	0.00015	0.000142	0.000146	0.000215	0.000207	0.000156	0.000317	0.000262	0.000241	0.000138	0.000147	0.000144
baeS	STM14_2628	A0A0F6B3I3	52.175		0.000145	0.000147	0.000151	0.000248	0.000218	0.000213	0.000167	0.000162	0.000163	0.000221	0.000217	0.000173	0.000279	0.000219	0.000272	0.000182	0.00018	0.000189
barA	STM14_3566	A0A0F6B632	102.569		0.000641	0.000679	0.000688	0.000624	0.000622	0.000586	0.000552	0.000553	0.000556	0.000726	0.000746	0.00075	0.000759	0.000786	0.000685	0.000655	0.000691	0.00072
basR	STM14_5164	A0A0F6BAF1	25.054		0.000183	0.000186	0.000185	0.000261	0.00025	0.000246	0.000172	0.00018	0.000183	0.000136	0.000135	0.000163	0.00015	0.0002	0.000142	0.00018	0.000174	0.00015
basS	STM14_5163	A0A0F6BAF0	40.262		0.000353	0.000362	0.000316	0.000343	0.000342	0.000346	0.000327	0.000331	0.000348	0.000169	0.000156	0.000286	0.000199	0.000266	0.000207	0.000289	0.00028	0.00022
bax	STM14_4418	A0A0F6B8F4	30.982		0	0	0	0	0	0	0	0	0	0	0	0	0	0	0	0	0	0
bcfA	STM14_0028	A0A0F6AWE4	18.193		0	0	0	0	0	0	0	0	0	0	0	0	0	0	0	0	0	0
bcfB	STM14_0029	A0A0F6AWE5	29.92		0	0	0	0	0	0	0	0	0	0	0	0	0	0	0	0	0	0
bcfC	STM14_0030	A0A0F6AWE6	94.773		0	0	0	0	0	0	0	0	0	0	0	0	0	0	0	0	0	0
bcfD	STM14_0031	A0A0F6AWE7	35.929		2.3e-05	2.1e-05	2.5e-05	2e-05	1.9e-05	2e-05	2.7e-05	3e-05	3.2e-05	1.8e-05	1.8e-05	2.4e-05	1.6e-05	1.4e-05	2.1e-05	3.1e-05	3.2e-05	2.8e-05
bcfE	STM14_0032	A0A0F6AWE8	19.478		0	0	0	0	0	0	0	0	0	0	0	0	0	0	0	0	0	0
bcfF	STM14_0033	A0A0F6AWE9	17.705		0	0	0	0	0	0	0	0	0	0	0	0	0	0	0	0	0	0
bcfG	STM14_0034	A0A0F6AWF0	27.148		0	0	0	0	0	0	0	0	0	0	0	0	0	0	0	0	0	0
bcfH	STM14_0035	A0A0F6AWF1	30.442		5.3e-05	5.8e-05	6.5e-05	7.2e-05	6.8e-05	6.2e-05	6.6e-05	6.4e-05	6.5e-05	2.2e-05	1.7e-05	3.1e-05	1.8e-05	1.1e-05	1.3e-05	4.9e-05	4.1e-05	3.6e-05
bcp	STM14_3054	A0A0F6B4P5	17.609	Stress - oxidative	0.000234	0.000241	0.000258	0.000377	0.000363	0.000372	0.000195	0.000202	0.000208	0.000255	0.000243	0.000251	0.000336	0.000333	0.000415	0.000185	0.000181	0.000195
bcr	STM14_2746	A0A0F6B3U8	43.267	Stress - resistance	3.2e-05	3.2e-05	2.9e-05	5.6e-05	5.4e-05	5.4e-05	3.6e-05	3.5e-05	3.4e-05	4.8e-05	5.6e-05	2.5e-05	6e-05	5.9e-05	2.8e-05	3.5e-05	3.2e-05	4.7e-05
bcsA	STM14_4358	A0A0F6B898	100.044		0.000679	0.000715	0.000649	0.001094	0.001069	0.001048	0.000684	0.000681	0.000722	0.001008	0.001015	0.000762	0.000949	0.000926	0.000702	0.000898	0.000908	0.001033
bcsE	STM14_4362	A0A0F6B8A2	59.307		0.000416	0.000414	0.000407	0.000529	0.000501	0.000522	0.00043	0.000412	0.00042	0.000554	0.000578	0.000439	0.000415	0.000444	0.000385	0.000473	0.000499	0.000533
bepA	STM14_3058	A0A0F6B4P9	53.741		0.000545	0.000518	0.000534	0.000703	0.000679	0.000673	0.000434	0.000442	0.000432	0.000774	0.000838	0.000688	0.000915	0.000775	0.000851	0.000537	0.000542	0.000634
bfd	STM14_4147	A0A0F6B7P0	7.459	Iron scavenging	4e-06	5e-06	4e-06	9e-06	9e-06	7e-06	5e-06	5e-06	9e-06	8.7e-05	8.2e-05	2.4e-05	0.000104	1.9e-05	2.5e-05	3.6e-05	1.8e-05	3.1e-05
bfr	STM14_4146	A0A0F6B7N9	18.355	Stress - RpoS regulon	3.3e-05	3.2e-05	3.6e-05	7.6e-05	6.5e-05	7.5e-05	5.4e-05	6.5e-05	4.8e-05	8.1e-05	8e-05	5.1e-05	8.2e-05	5.4e-05	7.8e-05	5.4e-05	7.4e-05	0.000106
bglA	STM14_3684	A0A0F6B6E4	55.103		0.000624	0.000619	0.0006	0.000637	0.000623	0.000633	0.000564	0.000561	0.000583	0.000553	0.000562	0.000567	0.000692	0.000671	0.000608	0.000527	0.000529	0.000494
bglJ	STM14_5464	A0A0F6BB92	22.943		0	0	0	0	0	0	0	0	0	0	0	0	0	0	0	0	0	0
bglX	STM14_2670	A0A0F6B3M3	83.392		0.001348	0.001348	0.001306	0.001536	0.001628	0.001671	0.001457	0.001496	0.00147	0.001464	0.001515	0.001245	0.001542	0.001455	0.001659	0.001263	0.001263	0.001262
bigA	STM14_4188	A0A0F6B7T0	201.322		0	0	0	0	0	0	0	0	0	0	0	0	0	0	0	0	0	0
bioA	STM14_0919	A0A0F6AYU3	47.353	Biosynthesis - Small molecule - Biotin	0	0	0	0	0	0	0	0	0	0	0	0	0	0	0	0	0	0
bioB	STM14_0920	A0A0F6AYU4	38.804	Biosynthesis - Small molecule - Biotin	9.2e-05	8.5e-05	8.4e-05	2.5e-05	3.1e-05	2.8e-05	0.000115	0.000123	0.000126	2.8e-05	2.4e-05	6e-05	1.9e-05	2.1e-05	3.2e-05	7.2e-05	5.9e-05	3.3e-05
bioC	STM14_0922	A0A0F6AYU6	28.209	Biosynthesis - Small molecule - Biotin	0	0	0	0	0	0	0	0	0	0	0	0	0	0	0	0	0	0
bioD_1	STM14_0923	A0A0F6AYU7	24.2		0	0	0	0	0	0	0	0	0	0	0	0	0	0	0	0	0	0
bioD_2	STM14_1800	A0A0F6B191	24.782		0.0002	0.000186	0.000216	0.000111	0.000109	0.000105	0.000152	0.000156	0.000147	0.000109	0.000105	0.000274	6.4e-05	0.000386	0.000411	0.000256	0.000276	9.6e-05
bioF	STM14_0921	A0A0F6AYU5	41.956	Biosynthesis - Small molecule - Biotin	0	0	0	0	0	0	0	0	0	0	0	0	0	0	0	0	0	0
bioH	STM14_4226	A0A0F6B7W8	28.269	Biosynthesis - Small molecule - Biotin	9e-05	0.000104	0.000105	0.000119	0.000107	0.000119	8e-05	8.2e-05	8.5e-05	7.8e-05	7.7e-05	9.3e-05	0.000109	0.000133	0.000128	7.5e-05	7.2e-05	6.9e-05
birA	STM14_4974	A0A0F6B9X3	35.395	Biosynthesis - Small molecule - Biotin	0.000196	0.000191	0.00019	0.000232	0.000239	0.000235	0.000165	0.000153	0.000161	0.000205	0.000191	0.000186	0.00029	0.00028	0.000251	0.000161	0.000159	0.000194
bisC	STM14_4392	A0A0F6B8C9	85.724		0.000322	0.000336	0.000314	0.000343	0.000359	0.000335	0.000318	0.000307	0.000322	0.000227	0.000225	0.000257	0.000261	0.000319	0.00026	0.000269	0.000282	0.000222
blc	STM14_5219	A0A0F6BAK5	19.959		3.8e-05	3.7e-05	3.4e-05	0.000133	0.000118	0.000129	3.5e-05	3.2e-05	2.4e-05	0.000215	0.000222	6.7e-05	0.000189	0.000134	0.000128	4.8e-05	4.9e-05	8e-05
bolA	STM14_0527	A0A0F6AXS3	11.939		3.8e-05	4.8e-05	3.9e-05	5e-05	4.8e-05	5e-05	7.6e-05	7.9e-05	7.4e-05	7.4e-05	8.4e-05	7.2e-05	2.6e-05	3.1e-05	7e-06	6.3e-05	6.3e-05	5.7e-05
brnQ	STM14_0473	A0A0F6AXM1	46.221	Transport - AA	6.6e-05	7.1e-05	7.5e-05	6.8e-05	7.8e-05	7.1e-05	9.2e-05	0.00011	0.000103	2.7e-05	1.9e-05	4.2e-05	2.5e-05	5.4e-05	3.5e-05	7.3e-05	6.4e-05	3.6e-05
bssR	STM14_998	A0A0F6AZ21	14.266		1.4e-05	1.3e-05	1.1e-05	1.9e-05	2e-05	1.7e-05	1.2e-05	1e-05	9e-06	6.3e-05	6.9e-05	8.6e-05	6.8e-05	0.000141	4.3e-05	4.4e-05	6e-05	2.2e-05
bssS	STM14_1330	A0A0F6AZZ4	9.717		0	0	0	0	0	0	0	0	0	0	0	0	0	0	0	0	0	0
btuB	STM14_4965	A0A0F6B9W9	68.525	Transport - large molecule - B12	0.000287	0.0003	0.000284	0.00021	0.000229	0.000228	0.00029	0.000291	0.000303	0.000201	0.000194	0.000264	0.000122	0.000158	0.000151	0.000282	0.000283	0.000264
btuC	STM14_1627	A0A0F6B0S9	34.884	Transport - large molecule - B12	2.7e-05	2.3e-05	2.6e-05	2.7e-05	2.7e-05	3.2e-05	3.1e-05	2.6e-05	3e-05	2.7e-05	2.9e-05	2.8e-05	3.3e-05	3.9e-05	2e-05	3.1e-05	3.4e-05	4.1e-05
btuD	STM14_1629	A0A0F6B0T1	27.109	Transport - large molecule - B12	0.000102	0.000104	0.000112	0.000148	0.000134	0.000136	0.000106	0.000108	0.000118	0.000142	0.000137	0.000132	0.00018	0.000179	0.000226	0.000128	0.000133	0.000185
btuE	STM14_1628	A0A0F6B0T0	20.423	Stress - oxidative	4.4e-05	4.8e-05	4.5e-05	8.1e-05	8.1e-05	7e-05	4.4e-05	5e-05	4.3e-05	0.000127	0.000115	5.4e-05	0.00013	0.000105	0.000123	6.8e-05	5.9e-05	9.2e-05
btuF	STM14_0246	A0A0F6AX10	29.284	Transport - large molecule - B12	0.000132	0.000116	0.000123	0.000132	0.000109	0.000122	0.000108	0.000105	0.000109	0.000116	0.00012	6.7e-05	0.000115	5.9e-05	5e-05	6.8e-05	9.3e-05	0.00013
btuR	STM14_2081	A0A0F6B211	21.726	Biosynthesis - Small molecule - B12 salvage	0.000169	0.000172	0.000162	0.000176	0.000175	0.000159	0.000282	0.000288	0.000296	0.000252	0.00025	0.000193	0.000172	0.00016	0.000161	0.000329	0.000319	0.000513
cadA	STM14_3138	A0A0F6B4X8	81.235		0.001358	0.001154	0.00149	0.000683	0.000708	0.000657	0.001644	0.001165	0.00152	0.000599	0.000584	0.001406	0.000411	0.001104	0.001489	0.002583	0.002435	0.000867
cadB	STM14_3137	A0A0F6B4X7	46.678	Transport - AA	0.000536	0.000431	0.00061	0.000272	0.000261	0.000267	0.000813	0.00049	0.00068	1.6e-05	7e-06	1.6e-05	1.1e-05	1.4e-05	1.4e-05	5e-05	2.7e-05	1.7e-05
cadC	STM14_3136	A0A0F6B4X6	58.231		0.00033	0.000329	0.00032	0.000386	0.000406	0.000401	0.000314	0.000315	0.000333	0.000429	0.000455	0.00032	0.000606	0.000503	0.000485	0.000324	0.000345	0.000404
cafA	STM14_4064	A0A0F6B7G2	55.436		0.000388	0.000375	0.000385	0.000464	0.000475	0.000462	0.000344	0.000364	0.000382	0.000335	0.000339	0.000383	0.000423	0.000481	0.000551	0.000371	0.000374	0.00036
caiA	STM14_0087	A0A0F6AWK3	42.481	Transport - carbon catabolism	8.1e-05	7.3e-05	8.8e-05	2e-05	2.2e-05	2.7e-05	7.8e-05	6.8e-05	7.3e-05	4.7e-05	4.4e-05	0.000133	1.7e-05	1.7e-05	1.8e-05	0.000208	0.000191	6.4e-05
caiB	STM14_0085	A0A0F6AWK1	44.896	Transport - carbon catabolism	6.9e-05	6.7e-05	7.2e-05	3e-05	3e-05	2.8e-05	6.1e-05	6.1e-05	6.1e-05	0.000103	0.0001	8.5e-05	4.7e-05	3.9e-05	4.6e-05	0.000141	0.000142	0.000121
caiC	STM14_0084	A0A0F6AWK0	58.488	Transport - carbon catabolism	0.000116	0.00012	0.000142	7.4e-05	8.1e-05	7.1e-05	0.00011	0.000101	0.000107	6.3e-05	6.4e-05	0.000131	5.2e-05	8.6e-05	6.1e-05	0.000142	0.000125	8.9e-05
caiD	STM14_0083	A0A0F6AWJ9	28.106	Transport - carbon catabolism	0.000107	0.000118	0.000123	5.9e-05	5.3e-05	6.3e-05	0.000111	0.000114	0.000107	0.000122	0.000117	0.000153	7e-05	6.4e-05	5.8e-05	0.000181	0.000162	0.000186
caiE	STM14_0082	A0A0F6AWJ8	21.285	Transport - carbon catabolism	8.6e-05	7.7e-05	9.5e-05	9.7e-05	9.2e-05	9.7e-05	9.5e-05	7.8e-05	8.6e-05	7e-05	7.8e-05	0.000116	0.000104	0.000109	0.000113	0.000151	0.000174	0.000186
caiF	STM14_0081	A0A0F6AWJ7	15.409		8e-05	7e-05	7.6e-05	7e-06	1e-05	1.2e-05	5.7e-05	5.7e-05	5.4e-05	1.9e-05	1.7e-05	7.1e-05	9e-06	8e-06	1.3e-05	0.000118	0.000109	2e-05
caiT	STM14_0088	A0A0F6AWK4	56.616	Transport - carbon catabolism	0	0	0	0	0	0	0	0	0	0	0	0	0	0	0	0	0	0
carA	STM14_0077	A0A0F6AWJ3	41.651	Biosynthesis - AA - arginine	0.000368	0.000384	0.000377	0.000306	0.000293	0.000334	0.000401	0.000413	0.000386	0.000431	0.000397	0.000673	0.000265	0.000256	0.000285	0.000542	0.000522	0.000454
carB	STM14_0078	A0A0F6AWJ4	118.139	Biosynthesis - AA - arginine	0.001612	0.001597	0.001588	0.001268	0.001312	0.001376	0.001591	0.001706	0.001518	0.001654	0.001549	0.002438	0.001106	0.001073	0.001273	0.00207	0.001931	0.001961
cas1	STM14_3542	A0A0F6B608	33.37		0	0	0	0	0	0	0	0	0	0	0	0	0	0	0	0	0	0
cbiA	STM14_2523	A0A0F6B379	50.037		4.4e-05	4e-05	4.7e-05	1.7e-05	1.3e-05	1.8e-05	3.5e-05	3.5e-05	3.9e-05	4e-05	4.1e-05	5.1e-05	1.5e-05	1.4e-05	1.8e-05	5.9e-05	5.9e-05	4.2e-05
cbiB	STM14_2522	A0A0F6B378	35.37		0.000125	0.000102	0.000122	0	3e-06	7e-06	0.000106	8.5e-05	9.3e-05	4.5e-05	4.6e-05	0.000145	9e-06	0	6e-06	0.000178	0.00019	6e-05
cbiC	STM14_2521	A0A0F6B377	23.034		5.2e-05	4.8e-05	5.6e-05	1e-05	1.2e-05	1.1e-05	5e-05	4.2e-05	4.4e-05	2.4e-05	2.3e-05	6e-05	1e-05	9e-06	1.4e-05	7e-05	6.8e-05	3.1e-05
cbiD	STM14_2520	A0A0F6B376	40.8		6.8e-05	7e-05	0.000143	1e-05	6.9e-05	2e-05	5e-05	4.5e-05	4.8e-05	1.4e-05	1e-05	4.8e-05	1.1e-05	9e-06	1e-05	0.000119	6.4e-05	1.6e-05
cbiE	STM14_2519	A0A0F6B375	21.778		0.000116	0.000111	0.000119	1.8e-05	2.3e-05	2.5e-05	9.3e-05	8e-05	9.4e-05	6.3e-05	6.9e-05	0.000123	2.2e-05	1.9e-05	2.5e-05	0.000124	0.000134	7.5e-05
cbiF	STM14_2517	A0A0F6B373	28.376		0.000182	0.000164	0.000193	2.4e-05	2.2e-05	3.6e-05	0.000174	0.000141	0.00015	0.000141	0.000142	0.000292	3.7e-05	3.5e-05	5.1e-05	0.000292	0.000305	0.000176
cbiG	STM14_2516	A0A0F6B372	37.783		0.000145	0.000137	0.000162	2.1e-05	1.8e-05	2.9e-05	0.000129	0.000107	0.000117	3e-05	2.1e-05	7.4e-05	2.2e-05	1.6e-05	2.1e-05	0.000104	9.3e-05	3.1e-05
cbiH	STM14_2515	A0A0F6B371	25.869		0.000171	0.000152	0.000194	2.7e-05	2.6e-05	3.8e-05	0.00017	0.000141	0.000148	7.9e-05	8.3e-05	0.000277	3.3e-05	3.3e-05	4.2e-05	0.000262	0.000269	0.000161
cbiJ	STM14_2514	A0A0F6B370	28.403		0.000434	0.000419	0.000488	0.000112	0.000109	0.000151	0.000407	0.000355	0.000361	0.000239	0.000215	0.0005	0.000112	0.000112	0.00015	0.000473	0.000478	0.000255
cbiK	STM14_2513	A0A0F6B369	29.239		0.000107	0.00012	0.000147	2.3e-05	2.6e-05	3.4e-05	0.000143	0.000125	0.000123	3.8e-05	3.2e-05	9.9e-05	2.4e-05	2.1e-05	3.4e-05	0.000118	0.000128	6.1e-05
cbiL	STM14_2512	A0A0F6B368	25.806		0.000168	0.00015	0.000172	3.6e-05	3.7e-05	4.6e-05	0.000176	0.000156	0.000157	9.1e-05	8.4e-05	0.000296	4.3e-05	5.2e-05	5.7e-05	0.000325	0.000331	0.000194
cbiM	STM14_2511	A0A0F6B367	23.014		6.1e-05	5.7e-05	5.5e-05	0.000116	0.000106	0.000123	6.7e-05	5.4e-05	5.3e-05	7.2e-05	7.8e-05	4.8e-05	0.000124	0.000101	1.4e-05	5.5e-05	6.9e-05	8.3e-05
cbiN	STM14_2510	A0A0F6B366	10.269		0	0	0	0	0	0	0	0	0	0	0	0	0	0	0	0	0	0
cbiO	STM14_2508	A0A0F6B364	30.147		0.000271	0.000247	0.000269	6.6e-05	6.4e-05	7.9e-05	0.000322	0.000263	0.000268	6.2e-05	5e-05	0.000265	4.5e-05	4.2e-05	5.6e-05	0.000404	0.000357	8.6e-05
cbiP	STM14_2507	A0A0F6B363	54.967		0.000333	0.000311	0.000351	0.000138	0.000128	0.000142	0.00037	0.000293	0.000353	0.000136	0.000126	0.000451	8.3e-05	0.000127	0.000125	0.000506	0.000495	0.000172
cbiQ	STM14_2509	A0A0F6B365	25.884		4.6e-05	4.2e-05	5.2e-05	9e-06	8e-06	1.5e-05	5.5e-05	4.7e-05	4.1e-05	1.3e-05	9e-06	4.9e-05	9e-06	4e-06	8e-06	8.3e-05	0.000102	1.9e-05
cbiT	STM14_2518	A0A0F6B374	20.746		0.000102	0.000109	0.000128	1.3e-05	9e-06	1.9e-05	9.1e-05	8.5e-05	9.3e-05	7.2e-05	6.6e-05	0.00014	1.6e-05	1.4e-05	8e-06	0.000166	0.000143	0.000105
cbpA	STM14_1264	A0A0F6AZT2	34.693	Housekeeping - chaperone	0.000231	0.000216	0.000223	0.000364	0.00034	0.000355	0.000191	0.000165	0.000157	0.000489	0.000539	0.000472	0.000512	0.000569	0.000652	0.000348	0.000371	0.000408
cca	STM14_3880	A0A0F6B6Y6	46.532		0.000149	0.000144	0.000147	0.000202	0.000198	0.000201	0.000112	0.000114	0.000108	0.000253	0.000276	0.000169	0.000273	0.000253	0.000229	0.000122	0.000125	0.000123
ccdA	STM14_5550	A0A0F6AW40	8.314		7e-06	7e-06	7e-06	6e-06	6e-06	7e-06	6e-06	6e-06	7e-06	6e-06	6e-06	6e-06	5e-06	5e-06	6e-06	6e-06	6e-06	6e-06
ccdB	STM14_5551	A0A0F6AW41	11.587		5.2e-05	5.2e-05	5.5e-05	4.9e-05	4.6e-05	5e-05	5.1e-05	4.9e-05	4.9e-05	5.5e-05	5.7e-05	5.6e-05	5.2e-05	5.1e-05	5.8e-05	6e-05	6.2e-05	6.2e-05
ccmA_2	STM14_2783 STM14_4611	A0A0F6B8Y7	22.336		3.6e-05	3.4e-05	3.5e-05	2e-05	1.9e-05	2.1e-05	4.4e-05	4.2e-05	4.3e-05	1.5e-05	1.2e-05	2.4e-05	9e-06	1e-05	9e-06	4.8e-05	4.8e-05	2.1e-05
ccmB_1	STM14_2782 STM14_4610	A0A0F6B3Y2	22.966		0	0	0	0	0	0	0	0	0	0	0	0	0	0	0	0	0	0
ccmC_1	STM14_2781 STM14_4609	A0A0F6B3Y1	27.556		7.5e-05	7.2e-05	6.7e-05	6.1e-05	6.6e-05	6e-05	7.8e-05	8.7e-05	9.9e-05	1.2e-05	6e-06	2.5e-05	9e-06	7e-06	1e-05	6.7e-05	6.1e-05	1.8e-05
ccmD_2	STM14_2780 STM14_4608	A0A0F6B8Y4	7.712		0	0	0	0	0	0	0	0	0	0	0	0	0	0	0	0	0	0
ccmE_1	STM14_2779 STM14_4607	A0A0F6B3X9	17.688		0.000142	0.000141	0.000125	8.4e-05	9.3e-05	8.9e-05	0.000147	0.000151	0.000154	6.8e-05	6e-05	0.000101	2.6e-05	2.5e-05	2.1e-05	0.000161	0.000164	8.3e-05
ccmF_1	STM14_2778 STM14_4606	A0A0F6B3X8	70.383		0.000487	0.000436	0.000463	0.000346	0.000342	0.000369	0.000482	0.000467	0.000527	0.00015	0.000123	0.000316	0.000135	0.000185	0.000128	0.000493	0.000511	0.000287
ccmG_1	STM14_2777 STM14_4605	A0A0F6B3X7	20.679		2.8e-05	3e-05	3.1e-05	2.7e-05	2.8e-05	2.7e-05	2.9e-05	3.6e-05	3.3e-05	2.7e-05	2.3e-05	3e-05	2.4e-05	2.6e-05	7e-06	5.5e-05	5.1e-05	3.1e-05
ccmH_1	STM14_2776	A0A0F6B3X6	38.418		0	0	0	0	0	0	0	0	0	0	0	0	0	0	0	0	0	0
ccmH_2	STM14_4604	A0A0F6B8Y0	38.473		0.000133	0.000123	0.000112	8.8e-05	9.6e-05	9.7e-05	0.000131	0.000142	0.000144	4.2e-05	3.7e-05	3.9e-05	2.9e-05	1.5e-05	1.5e-05	6.2e-05	6.4e-05	6.7e-05
ccrB	STM14_0733	A0A0F6AYC3	13.849		0	0	0	0	0	0	0	0	0	0	0	0	0	0	0	0	0	0
cdaR	STM14_0250	A0A0F6AX14	43.586		0.000255	0.00027	0.000236	7e-05	7.9e-05	8.9e-05	0.000299	0.000358	0.000277	0.000168	0.000176	0.000206	6.2e-05	9e-05	8.4e-05	0.000222	0.000209	0.00022
cdd	STM14_2690	A0A0F6B3P3	31.619	Recycling - NT	0.000111	0.000112	0.000124	6.2e-05	5.9e-05	6.3e-05	9.6e-05	0.0001	0.000104	0.000104	0.000103	9.5e-05	0.000224	9.4e-05	8.5e-05	9.2e-05	8.9e-05	8.7e-05
cds1	STM14_0542	A0A0F6AXT8	38.889		5.7e-05	5.9e-05	5.8e-05	7.9e-05	8.2e-05	7.8e-05	8.6e-05	9e-05	8.8e-05	6.8e-05	6.6e-05	4.3e-05	2.9e-05	4.8e-05	5.9e-05	6.2e-05	6.3e-05	6.9e-05
cdsA	STM14_0264	A0A0F6AX27	31.395		0	0	0	0	0	0	0	0	0	0	0	0	0	0	0	0	0	0
cedA	STM14_1603	A0A0F6B0Q5	9.372		2.7e-05	2.5e-05	2.5e-05	3e-05	2.8e-05	2.7e-05	2.7e-05	2.9e-05	2.9e-05	3e-05	2.9e-05	2.1e-05	3.4e-05	3.4e-05	4.6e-05	3.1e-05	3.2e-05	3.7e-05
celA	STM14_1594	A0A0F6B0P6	11.313		0.000237	0.000261	0.000247	8.8e-05	7.8e-05	9.5e-05	0.000297	0.000297	0.000295	0.000237	0.000245	0.000261	5.1e-05	6.8e-05	9.2e-05	0.000273	0.000225	0.000217
celB	STM14_1595	A0A0F6B0P7	48.458		0.000112	0.000127	0.000101	1.3e-05	2e-05	2.8e-05	0.000191	0.000184	0.000215	0.000104	0.000108	0.000126	1.2e-05	1.9e-05	3.9e-05	0.000174	0.000176	0.000166
celC	STM14_1596	A0A0F6B0P8	12.732		4.6e-05	5.1e-05	4.2e-05	3.1e-05	2.8e-05	3.2e-05	5.7e-05	6.5e-05	6.2e-05	6.6e-05	5.9e-05	6.7e-05	6.1e-05	8.4e-05	9.8e-05	8.5e-05	7.8e-05	4e-05
celD	STM14_1597	A0A0F6B0P9	33.135		2.8e-05	2.8e-05	2.4e-05	2.2e-05	1.9e-05	1.9e-05	3.1e-05	2.9e-05	3e-05	2.5e-05	2.6e-05	3.2e-05	2.2e-05	1.7e-05	1.4e-05	3e-05	3.1e-05	2.2e-05
celF	STM14_1598	A0A0F6B0Q0	50.538		0.000351	0.00037	0.000315	0.000263	0.00024	0.000264	0.000482	0.000469	0.000507	0.000611	0.000641	0.000363	0.000473	0.000279	0.000328	0.000413	0.00043	0.000455
celG	STM14_1599	A0A0F6B0Q1	27.958		4.9e-05	4.8e-05	4.7e-05	5.7e-05	4.8e-05	5.4e-05	6e-05	5.3e-05	6e-05	7.7e-05	7.9e-05	6e-05	7.9e-05	6.2e-05	5.2e-05	7.4e-05	7.1e-05	8.2e-05
cfa	STM14_1724	A0A0F6B118	43.937	Biosynthesis - Fatty Acid	0.000304	0.000282	0.000326	0.000733	0.000694	0.000724	0.000387	0.000348	0.000401	0.000315	0.000293	0.000236	0.000326	0.000116	0.000119	0.000345	0.000293	0.000268
chaA	STM14_2141	A0A0F6B266	39.054	Transport - inorganic ion - K	0	0	0	0	0	0	0	0	0	0	0	0	0	0	0	0	0	0
chaB	STM14_2140	A0A0F6B265	8.979		1e-05	1e-05	9e-06	4.5e-05	4e-05	4.6e-05	1.1e-05	1.3e-05	7e-06	8.8e-05	8.4e-05	1.3e-05	2.6e-05	3.2e-05	2.9e-05	2e-05	2.1e-05	4.9e-05
cheA	STM14_2336	A0A0F6B2Q4	73.013	Motility	0.000766	0.000933	0.000787	0.000122	0.000127	0.000141	0.001306	0.001238	0.001171	0.00048	0.000466	0.001063	0.000128	0.00011	0.000138	0.001337	0.0013	0.000714
cheB	STM14_2332	A0A0F6B2Q0	37.552	Motility	0.000136	0.000166	0.00014	2.9e-05	3.2e-05	3.9e-05	0.000214	0.000204	0.000203	0.000141	0.000146	0.000222	3e-05	3.4e-05	4e-05	0.000272	0.000274	0.000216
cheM	STM14_2334	A0A0F6B2Q2	67.702		0.000787	0.000905	0.000803	0.000247	0.000235	0.000269	0.001175	0.001157	0.001095	0.000938	0.000991	0.00122	0.00022	0.000219	0.000269	0.001379	0.00128	0.001187
cheR	STM14_2333	A0A0F6B2Q1	32.924	Motility	0.000141	0.00018	0.000145	3.5e-05	3.7e-05	4.4e-05	0.000201	0.0002	0.000189	0.000104	0.000114	0.000155	3.5e-05	3.2e-05	4.1e-05	0.000204	0.000197	0.000155
cheW	STM14_2335	A0A0F6B2Q3	18.049	Motility	6e-05	6.8e-05	5.8e-05	1.7e-05	1.9e-05	2.1e-05	8.7e-05	9e-05	8.2e-05	3.5e-05	3.4e-05	6.9e-05	1.7e-05	1.5e-05	1.9e-05	9.8e-05	8.8e-05	5.2e-05
cheY	STM14_2331	A0A0F6B2P9	14.125	Motility	5.7e-05	6.9e-05	5.7e-05	2.4e-05	2.4e-05	2.9e-05	7.6e-05	8e-05	7.5e-05	6.1e-05	5.7e-05	7.5e-05	2.8e-05	2.4e-05	5.4e-05	0.000111	9e-05	8.4e-05
cheZ	STM14_2330	A0A0F6B2P8	23.92	Motility	7.9e-05	8.2e-05	7.3e-05	3.8e-05	3.9e-05	4.6e-05	9.2e-05	0.000101	9.5e-05	8.4e-05	8.1e-05	9.9e-05	4.3e-05	3.4e-05	3.1e-05	0.000125	0.000116	0.000111
cigR	STM14_4534	A0A0F6B8R7	16.403		2.1e-05	2.1e-05	1.9e-05	3.4e-05	3.5e-05	3.6e-05	2.8e-05	2.8e-05	2.7e-05	3.6e-05	3.7e-05	3.4e-05	2.9e-05	2.1e-05	2.1e-05	2.9e-05	3.1e-05	3.5e-05
cirA	STM14_2713	A0A0F6B3R6	73.712	Iron scavenging	0.002284	0.002416	0.002333	0.002101	0.001935	0.002241	0.002472	0.00249	0.002898	0.001087	0.000949	0.001125	0.000762	0.000849	0.000765	0.001467	0.001413	0.001011
citA	STM14_0804	A0A0F6AYI6	47.189		0	0	0	0	0	0	0	0	0	0	0	0	0	0	0	0	0	0
citB	STM14_0805	A0A0F6AYI7	41.549		6.4e-05	5.4e-05	4.7e-05	5.5e-05	7.1e-05	6.1e-05	4.6e-05	6e-05	5.4e-05	5.2e-05	4.8e-05	5.1e-05	7.2e-05	6.5e-05	7.7e-05	6e-05	4.7e-05	5.6e-05
citC	STM14_0725	A0A0F6AYB5	40.444	Transport - carbon catabolism	8e-05	5.7e-05	9.4e-05	1.6e-05	1.9e-05	1.9e-05	6.5e-05	5.9e-05	5.5e-05	1.1e-05	9e-06	1.2e-05	7e-06	8e-06	9e-06	1.5e-05	1.5e-05	1.1e-05
citC2	STM14_0069	A0A0F6AWI5	38.635		0	0	0	0	0	0	0	0	0	0	0	0	0	0	0	0	0	0
citD	STM14_0724	A0A0F6AYB4	10.792	Transport - carbon catabolism	7.7e-05	7.1e-05	0.000112	1.9e-05	1.6e-05	2.7e-05	7.4e-05	6.3e-05	6.7e-05	2.7e-05	2.6e-05	5.2e-05	1.4e-05	2.1e-05	2.1e-05	5.3e-05	5.6e-05	2.9e-05
citD2	STM14_0070	A0A0F6AWI6	10.472		0	0	0	0	0	0	0	0	0	0	0	0	0	0	0	0	0	0
citE	STM14_0723	A0A0F6AYB3	32.989	Transport - carbon catabolism	0.000731	0.000533	0.000859	0.000103	9.7e-05	0.000113	0.000582	0.000513	0.000519	0.0002	0.000186	0.000423	6.9e-05	0.000123	0.000151	0.000336	0.00033	0.000167
citE2	STM14_0071	A0A0F6AWI7	31.37		0.000137	0.000112	0.000156	4.4e-05	4.5e-05	4.7e-05	0.00034	0.000277	0.000292	5.6e-05	5.4e-05	9e-05	4.5e-05	4.1e-05	4.3e-05	0.000144	0.000142	8.1e-05
citF	STM14_0722	A0A0F6AYB2	54.738	Transport - carbon catabolism	0.001825	0.001278	0.002166	0.000293	0.000286	0.000339	0.001537	0.001218	0.001312	0.000589	0.000563	0.001186	0.000287	0.000598	0.000567	0.001008	0.001059	0.000516
citF2	STM14_0072	A0A0F6AWI8	54.55		0.000258	0.000198	0.000319	7.6e-05	5.8e-05	7.1e-05	0.000731	0.000573	0.000642	0.000107	7.4e-05	0.000193	6.8e-05	7.1e-05	6.4e-05	0.000383	0.000383	0.000182
citG	STM14_0720	A0A0F6AYB0	32.659	Transport - carbon catabolism	0.000255	0.000205	0.000336	4.3e-05	4.5e-05	5.5e-05	0.000136	0.00014	0.000116	7e-06	2.2e-05	9e-06	8e-06	1e-05	1.5e-05	6e-06	1.2e-05	9e-06
citG2	STM14_0074	A0A0F6AWJ0	32.851		0.00034	0.000263	0.000341	8.8e-05	7.2e-05	0.000101	0.000896	0.000677	0.000735	0.000145	0.000127	0.000331	9.7e-05	0.000119	0.00016	0.000602	0.000639	0.000252
citT	STM14_0719	A0A0F6AYA9	52.939		0.000256	0.000179	0.000318	4.7e-05	4.7e-05	4.6e-05	0.000242	0.000202	0.000221	0.000118	0.000105	0.000173	5.6e-05	9.3e-05	8.9e-05	0.000162	0.000163	9.5e-05
citX	STM14_0721	A0A0F6AYB1	20.17	Transport - carbon catabolism	2.5e-05	1.8e-05	3e-05	6e-06	6e-06	6e-06	2e-05	1.6e-05	1.9e-05	6e-06	4e-06	9e-06	3e-06	3e-06	6e-06	8e-06	8e-06	5e-06
citX2	STM14_0073	A0A0F6AWI9	20.864		0	0	0	0	0	0	0	0	0	0	0	0	0	0	0	0	0	0
clcB	STM14_1801	A0A0F6B192	44.119		0	0	0	0	0	0	0	0	0	0	0	0	0	0	0	0	0	0
clpA	STM14_1064	A0A0F6AZ85	84.037	Housekeeping - protein degradation	0.001116	0.001094	0.001084	0.001552	0.001556	0.001558	0.00082	0.000813	0.000824	0.001053	0.001176	0.001446	0.001348	0.002508	0.003032	0.000827	0.000866	0.000815
clpB	STM14_3261	A0A0F6B592	95.437	Housekeeping - chaperone	0.00103	0.001033	0.001027	0.001129	0.001068	0.001159	0.000934	0.000914	0.000755	0.00231	0.002377	0.001281	0.002233	0.001847	0.002103	0.001212	0.001287	0.001616
clpP	STM14_0530	A0A0F6AXS6	23.177	Housekeeping - protein degradation	0.000223	0.000232	0.000232	0.000231	0.000218	0.000206	0.000185	0.000197	0.000202	0.000242	0.000238	0.000234	0.00024	0.000243	0.000308	0.000206	0.000204	0.000229
clpS	STM14_1063	A0A0F6AZ84	12.152	Housekeeping - protein degradation	9.7e-05	0.000108	0.000107	0.000127	0.000123	0.000116	7.7e-05	7.8e-05	8.6e-05	5e-05	4.4e-05	5.3e-05	0.000103	0.000111	4.2e-05	3.8e-05	3.9e-05	3.9e-05
clpX	STM14_0532	A0A0F6AXS8	46.176	Housekeeping - protein degradation	0.000672	0.000672	0.00066	0.000822	0.000833	0.000837	0.000528	0.000543	0.00055	0.000315	0.000295	0.000478	0.000412	0.000563	0.000639	0.000396	0.000393	0.000251
cls	STM14_2103	A0A0F6B232	54.734		0.000272	0.000286	0.000271	0.000358	0.000353	0.000344	0.0003	0.000301	0.000285	0.000422	0.000449	0.000353	0.000431	0.000426	0.000399	0.0004	0.000425	0.000464
cmk	STM14_1109	A0A0F6AZC9	24.783	Biosynthesis - NT	0.000174	0.000192	0.00021	0.00018	0.000168	0.000182	0.000265	0.000278	0.000299	0.000167	0.000155	0.000149	0.000141	0.000155	0.000131	0.000261	0.000243	0.000243
coaA	STM14_4975	A0A0F6B9X4	36.236	Biosynthesis - Small molecule - CoA	0.000261	0.000276	0.000257	0.00021	0.000214	0.000223	0.000362	0.000379	0.000389	0.000159	0.000147	0.000201	0.000138	0.000159	0.000186	0.000312	0.000305	0.000297
coaD	STM14_4487	A0A0F6B8M3	17.956	Biosynthesis - Small molecule - CoA	7.9e-05	8.1e-05	8.9e-05	0.000144	0.000139	0.000134	0.000101	0.000105	9.9e-05	0.000106	0.000108	8.9e-05	0.000172	0.000154	0.000144	0.000125	0.000119	0.000133
coaE	STM14_0168	A0A0F6AWT3	22.795	Biosynthesis - Small molecule - CoA	0.000472	0.000479	0.000478	0.000587	0.000574	0.000588	0.000463	0.000451	0.000459	0.000647	0.000642	0.000546	0.000761	0.000731	0.000787	0.000565	0.000574	0.000738
cobB	STM14_1396	A0A0F6B059	31.138		0.000113	0.000115	0.000118	0.000171	0.000163	0.000167	0.000112	0.000111	0.000113	0.000161	0.000161	0.000164	0.000222	0.000221	0.000241	0.000147	0.000144	0.00017
cobC	STM14_0751	A0A0F6AYE1	23.123	Biosynthesis - Small molecule - B12 salvage	0	0	0	0	0	0	0	0	0	0	0	0	0	0	0	0	0	0
cobD	STM14_0752	A0A0F6AYE2	40.766		5.6e-05	5.3e-05	5.8e-05	1.7e-05	1.6e-05	2.1e-05	6.4e-05	6.1e-05	6.1e-05	5.8e-05	6.3e-05	7.6e-05	1.5e-05	2.1e-05	1.8e-05	0.00012	0.000132	0.000132
cobS	STM14_2505	A0A0F6B361	26.316	Biosynthesis - Small molecule - B12 salvage	5.9e-05	5.5e-05	5.8e-05	4.4e-05	4.6e-05	4.2e-05	6.4e-05	5.7e-05	6e-05	6.8e-05	7.6e-05	8.3e-05	6.9e-05	5.3e-05	2.7e-05	9.4e-05	9.4e-05	8.2e-05
cobT	STM14_2504	A0A0F6B360	36.613	Biosynthesis - Small molecule - B12 salvage	0.000108	0.000109	0.000117	9.2e-05	9.1e-05	8.5e-05	0.000134	0.000126	0.000126	0.000144	0.00015	0.000174	9.3e-05	0.000116	0.00012	0.000204	0.000206	0.000178
cobU	STM14_2506	A0A0F6B362	19.902	Biosynthesis - Small molecule - B12 salvage	1.1e-05	1e-05	1e-05	9e-06	9e-06	8e-06	1.2e-05	1.1e-05	1.1e-05	1.2e-05	1.2e-05	1.3e-05	1.3e-05	9e-06	1.1e-05	1.5e-05	1.5e-05	1.3e-05
codB	STM14_4024	A0A0F6B7C3	43.651		0	0	0	0	0	0	0	0	0	0	0	0	0	0	0	0	0	0
cof	STM14_0541	A0A0F6AXT7	30.104		0.00011	0.000115	0.000111	4.9e-05	5.1e-05	5.6e-05	7.7e-05	6.9e-05	7.1e-05	7.5e-05	7.5e-05	8.4e-05	5.5e-05	5.5e-05	2.9e-05	6.6e-05	7e-05	3.6e-05
copA	STM14_0586	A0A0F6AXY1	87.91		0.000251	0.000249	0.000256	0.00023	0.000216	0.00024	0.000239	0.000236	0.000232	0.000158	0.000144	0.000233	0.000187	0.00025	0.000259	0.00024	0.000221	0.00014
copR	STM14_1242	A0A0F6AZR0	25.387		9.7e-05	9.6e-05	9.1e-05	0.0001	0.0001	0.000103	8.8e-05	8.8e-05	9.2e-05	8.9e-05	8.3e-05	9e-05	7.5e-05	0.000101	9.4e-05	8.9e-05	8.5e-05	8.4e-05
copS	STM14_1241	A0A0F6AZQ9	50.765		0.000103	0.000115	0.000109	0.000133	0.000123	0.00012	0.0001	9.8e-05	0.000106	5.5e-05	5.5e-05	6.7e-05	4e-05	2e-05	1.7e-05	6.3e-05	4.3e-05	4.6e-05
corA	STM14_4754	A0A0F6B9B5	36.593	Transport - inorganic ion - Mg	0.000232	0.000231	0.000219	0.000364	0.000372	0.000361	0.000314	0.000305	0.000329	0.000226	0.000225	0.000218	0.000369	0.000332	0.000366	0.000376	0.000385	0.000401
corE	STM14_3283	A0A0F6B5B3	29.257		1.6e-05	1.8e-05	1.4e-05	1.6e-05	1.4e-05	1.8e-05	1.6e-05	1.3e-05	1.5e-05	1.6e-05	1.7e-05	1.6e-05	1.9e-05	1.5e-05	1.6e-05	1.5e-05	1.4e-05	1.8e-05
cpdB	STM14_5287	A0A0F6BAS0	70.517		0.000299	0.000284	0.000302	5.6e-05	5.3e-05	6.7e-05	0.000284	0.000277	0.000261	0.000355	0.000335	0.000438	5e-05	5.9e-05	7.6e-05	0.000437	0.000453	0.000382
cpsG	STM14_2598	A0A0F6B3F3	50.014		0.000127	0.000126	0.000125	0.000175	0.000169	0.000177	0.000135	0.00013	0.000124	0.000134	0.000137	0.000134	0.000131	0.000139	0.00016	0.000127	0.000139	0.00013
cpxA	STM14_4881	A0A0F6B9N6	51.61		0.000516	0.00052	0.000496	0.000602	0.000615	0.000649	0.000503	0.00052	0.000474	0.000542	0.000531	0.000417	0.000679	0.000539	0.000476	0.000422	0.000412	0.000503
cpxP	STM14_4883	A0A0F6B9N8	19.046		0	0	0	0	0	0	0	0	0	0	0	0	0	0	0	0	0	0
cpxR	STM14_4882	A0A0F6B9N7	26.274		0.000149	0.000157	0.000164	0.00021	0.000217	0.000228	0.000176	0.000174	0.000161	0.000222	0.000228	0.000159	0.000284	0.00021	0.000272	0.000173	0.00019	0.000209
creA	STM14_5508	A0A0F6BBD3	17.203		0.000357	0.000361	0.000357	0.000341	0.000342	0.000288	0.00031	0.000292	0.000274	0.000478	0.000509	0.000356	0.000458	0.000436	0.00045	0.000349	0.000365	0.000503
creB	STM14_5509	A0A0F6BBD4	26.031		0.000104	0.000102	9.3e-05	9.3e-05	8.8e-05	8.9e-05	7.6e-05	7e-05	7.2e-05	6.4e-05	6.5e-05	9.8e-05	4.3e-05	8.6e-05	8.4e-05	9.3e-05	9.4e-05	9.8e-05
creC	STM14_5510	A0A0F6BBD5	51.669		0.000192	0.000188	0.000184	0.00019	0.000184	0.000182	0.000147	0.000147	0.000145	0.000144	0.000139	0.000144	4.9e-05	4.2e-05	4.1e-05	0.00011	9.1e-05	0.000132
creD	STM14_5511	A0A0F6BBD6	49.899		0	0	0	0	0	0	0	0	0	0	0	0	0	0	0	0	0	0
crl	STM14_0375	A0A0F6AXC5	15.797		7.6e-05	7.8e-05	7.1e-05	0.000124	0.000123	0.000118	9.3e-05	9.3e-05	9.5e-05	8.4e-05	8.4e-05	8.9e-05	6.1e-05	0.000131	0.000115	9.5e-05	9.4e-05	0.000111
crp	STM14_4173	A0A0F6B7R5	23.656		0.000251	0.000244	0.000246	0.000383	0.00038	0.000377	0.000228	0.000217	0.000229	0.000305	0.00032	0.000305	0.000493	0.000447	0.000501	0.000257	0.000255	0.000308
crr	STM14_2991	A0A0F6B4I2	18.247	Transport - carbon catabolism	0.00023	0.000255	0.000285	0.000345	0.000305	0.000331	0.000258	0.000269	0.000278	0.000379	0.000381	0.000299	0.000381	0.000353	0.000442	0.000294	0.000292	0.000389
csdA	STM14_3598	A0A0F6B662	43.169		0.000514	0.000496	0.000519	0.000584	0.000595	0.000559	0.000396	0.000388	0.000398	0.000425	0.000465	0.000472	0.000616	0.000633	0.000553	0.000372	0.000371	0.000368
csgA	STM14_1310	A0A0F6AZX4	15.305		0	0	0	0	0	0	0	0	0	0	0	0	0	0	0	0	0	0
csgB	STM14_1309	A0A0F6AZX3	16.182		0	0	0	0	0	0	0	0	0	0	0	0	0	0	0	0	0	0
csgC	STM14_1311	A0A0F6AZX5	11.721		0	0	0	0	0	0	0	0	0	0	0	0	0	0	0	0	0	0
csgD	STM14_1306	A0A0F6AZX0	24.846		2.3e-05	2.7e-05	2.4e-05	0.00025	0.000244	0.000218	6e-06	3e-06	1.5e-05	0.000114	0.000105	3.2e-05	5.1e-05	3e-05	2.8e-05	2.5e-05	2.3e-05	2.8e-05
csgE	STM14_1305	A0A0F6AZW9	15.138		0	0	0	0	0	0	0	0	0	0	0	0	0	0	0	0	0	0
csgF	STM14_1304	A0A0F6AZW8	15.159		0	0	0	0	0	0	0	0	0	0	0	0	0	0	0	0	0	0
csgG	STM14_1303	A0A0F6AZW7	30.437		2.1e-05	2.1e-05	2.1e-05	0.0002	0.000199	0.000169	1e-05	7e-06	1.4e-05	1.8e-05	2.3e-05	1.3e-05	4.7e-05	5.2e-05	1.9e-05	1.4e-05	1.2e-05	1.2e-05
csiE	STM14_3131	A0A0F6B4X1	48.985		6.2e-05	6.6e-05	6.1e-05	2.9e-05	2.6e-05	3.5e-05	5.5e-05	5.9e-05	4.6e-05	0.000145	0.000135	0.000102	2.1e-05	2.3e-05	2.6e-05	0.000116	0.000125	6.9e-05
cspA	STM14_4399	A0A0F6B8D6	7.403	Stress - Cold and Heat shock	5.2e-05	5.9e-05	6.6e-05	3.5e-05	3.9e-05	3.7e-05	4e-05	5.4e-05	6.1e-05	9e-06	8e-06	1.4e-05	8e-06	1.3e-05	1.8e-05	1.9e-05	1.9e-05	9e-06
cspB	STM14_2420	A0A0F6B2Y3	7.745	Stress - Cold and Heat shock	0	0	0	0	0	0	0	0	0	0	0	0	0	0	0	0	0	0
cspC	STM14_2220	A0A0F6B2E5	7.402	Stress - Cold and Heat shock	0.000265	0.000278	0.000275	0.000261	0.000256	0.000258	0.000297	0.000305	0.000315	0.000197	0.000194	0.000216	0.000149	0.000139	0.000165	0.000235	0.000236	0.000227
cspD	STM14_1062	A0A0F6AZ83	7.885	Stress - Cold and Heat shock	0.000168	0.000196	0.000184	6e-06	1e-05	2.7e-05	0.000263	0.000307	0.000304	7.8e-05	6.6e-05	5.2e-05	0	0	2e-06	0.000104	6.6e-05	0.000212
cspE	STM14_0732	A0A0F6AYC2	7.451	Stress - Cold and Heat shock	9.4e-05	9.2e-05	9.8e-05	6.3e-05	6.9e-05	6.4e-05	9.2e-05	9.9e-05	0.000102	4.4e-05	4.3e-05	3.8e-05	2.9e-05	2.3e-05	2.3e-05	3.9e-05	3.5e-05	5e-05
csrA	STM14_3412	A0A0F6B5N2	6.856		7.6e-05	7.5e-05	7.1e-05	0.000109	0.000114	0.000117	7.3e-05	7e-05	7.5e-05	0.000115	0.00011	8.3e-05	9.1e-05	0.000102	0.000116	8.2e-05	7.7e-05	8.7e-05
cstA	STM14_0699	A0A0F6AY89	75.038	Transport - AA	0.000409	0.000426	0.000348	9.3e-05	8.6e-05	0.000113	0.000569	0.000579	0.000502	0.001065	0.001143	0.000832	5.2e-05	7.7e-05	0.000108	0.000612	0.000623	0.001208
cueO	STM14_0200	A0A0F6AWW4	58.625	Transport - inorganic ion - Cu	0.000711	0.000737	0.000734	0.000935	0.000902	0.000875	0.00089	0.000889	0.000861	0.001215	0.001213	0.000822	0.000967	0.001066	0.001109	0.001026	0.00102	0.001283
cueR	STM14_0587	A0A0F6AXY2	15.648		5.7e-05	5.4e-05	5.2e-05	7.3e-05	7.4e-05	7.3e-05	5.9e-05	5.8e-05	6.1e-05	9.3e-05	9.7e-05	6.5e-05	7.3e-05	0.000116	0.000115	9.6e-05	9.9e-05	0.000121
cutA	STM14_5200	A0A0F6BAI6	12.681		0	0	0	0	0	0	0	0	0	0	0	0	0	0	0	0	0	0
cutC	STM14_2319	A0A0F6B2N7	26.611		0.000124	0.00012	0.000119	0.000162	0.000172	0.000165	0.000162	0.000147	0.000148	0.000133	0.000137	0.000114	0.000155	0.000155	9.7e-05	0.000182	0.000181	0.000206
cvpA	STM14_2910	A0A0F6B4A8	18.006		6.3e-05	6.3e-05	7.8e-05	7e-05	6.4e-05	5.8e-05	6.7e-05	6.3e-05	6.2e-05	5.4e-05	6.1e-05	5.1e-05	6.5e-05	4.9e-05	9e-06	5.4e-05	5.8e-05	7.3e-05
cyaA	STM14_4739	A0A0F6B9A1	97.359		0.000235	0.000243	0.00024	5.3e-05	5.7e-05	5.8e-05	0.000227	0.000234	0.000237	0.000168	0.0002	0.000163	5.1e-05	5e-05	5.6e-05	0.000182	0.000185	0.000188
cyaY	STM14_4744	A0A0F6B9A6	12.131		5.2e-05	6.2e-05	7.1e-05	5.3e-05	5.7e-05	5.8e-05	6e-05	6.5e-05	6.6e-05	4.5e-05	4.2e-05	5.6e-05	4.6e-05	6.4e-05	4.3e-05	6.5e-05	6.3e-05	6e-05
cybB	STM14_1983	A0A0F6B1R7	20.268		3.1e-05	3.3e-05	3.5e-05	5.1e-05	5.2e-05	4.5e-05	3.6e-05	3.9e-05	4.3e-05	4.1e-05	4.4e-05	3.1e-05	5.7e-05	4.9e-05	3.1e-05	4e-05	5.4e-05	5.7e-05
cybC	STM14_5330	A0A0F6BAW2	13.912		0.000312	0.000397	0.000375	0.000706	0.000703	0.000674	0.000307	0.000353	0.000329	0.000631	0.00064	0.000408	0.000407	0.000605	0.000612	0.000306	0.000303	0.000728
cycA	STM14_5282	A0A0F6BAR5	51.342	Transport - AA	0.000221	0.000238	0.000197	0.000306	0.000331	0.000311	0.00028	0.000283	0.000259	0.000417	0.000429	0.000271	0.000218	0.000215	0.000201	0.00024	0.000229	0.0008
cydA	STM14_0861	A0A0F6AYP2	58.315	Energy - OxPhos	0.001128	0.00106	0.001102	0.000352	0.000343	0.000369	0.001161	0.001115	0.001079	0.001486	0.001505	0.001998	0.000683	0.000938	0.001014	0.00184	0.001808	0.001694
cydB	STM14_0862	A0A0F6AYP3	42.365	Energy - OxPhos	0.000191	0.000191	0.000209	3.5e-05	3.9e-05	4.7e-05	0.000207	0.00021	0.000199	0.00029	0.000284	0.0004	9.6e-05	0.00015	0.000101	0.000334	0.000352	0.0003
cydC	STM14_1078	A0A0F6AZ98	62.989		0.000622	0.000636	0.000609	0.000843	0.000818	0.000806	0.000677	0.000708	0.000692	0.000716	0.000722	0.000588	0.001301	0.001099	0.000788	0.00073	0.000702	0.000871
cydD	STM14_1079	A0A0F6AZ99	64.81		0.00104	0.00102	0.000961	0.001239	0.001247	0.001244	0.001125	0.001109	0.001115	0.001104	0.001129	0.000974	0.001991	0.001706	0.001563	0.001112	0.001141	0.001358
cyoA	STM14_0523	A0A0F6AXR9	35.293	Energy - OxPhos	0.000444	0.000485	0.000403	0.00079	0.000793	0.000777	0.000429	0.000462	0.000405	0.000743	0.000772	0.000454	0.000791	0.000716	0.000728	0.000361	0.000329	0.000802
cyoB	STM14_0522	A0A0F6AXR8	74.282	Energy - OxPhos	0.000363	0.000401	0.000338	0.000731	0.00073	0.000711	0.000367	0.000378	0.000353	0.000598	0.000629	0.000387	0.000713	0.000617	0.00046	0.000297	0.000282	0.000678
cyoC	STM14_0521	A0A0F6AXR7	22.628	Energy - OxPhos	0	0	0	0	0	0	0	0	0	0	0	0	0	0	0	0	0	0
cyoD	STM14_0520	A0A0F6AXR6	11.963	Energy - OxPhos	0	0	0	0	0	0	0	0	0	0	0	0	0	0	0	0	0	0
cyoE	STM14_0519	A0A0F6AXR5	32.39	Energy - OxPhos	0	0	0	0	0	0	0	0	0	0	0	0	0	0	0	0	0	0
cypD	STM14_0535	A0A0F6AXT1	68.129		0.001254	0.001303	0.001244	0.001109	0.001155	0.001183	0.001098	0.001142	0.001115	0.000887	0.000838	0.001047	0.000913	0.000995	0.001095	0.000913	0.00086	0.000791
cysA	STM14_2999	A0A0F6B4J0	41.035	Transport - inorganic ion - sulfate	0	0	0	0	0	0	0	0	0	0	0	0	0	0	0	0	0	0
cysB	STM14_2072	A0A0F6B202	36.013	Biosynthesis - AA - cysteine	9e-05	9e-05	8.9e-05	9.5e-05	0.000102	9.8e-05	8e-05	8e-05	8e-05	0.000105	0.000108	0.000113	0.00011	0.000111	0.00012	9.6e-05	0.0001	0.000105
cysC	STM14_3537	A0A0F6B603	22.385	Biosynthesis - AA - cysteine	0	0	0	0	0	0	0	0	0	0	0	0	0	0	0	0	0	0
cysD	STM14_3539	A0A0F6B605	35.176	Biosynthesis - AA - cysteine	2.7e-05	2.6e-05	3.1e-05	6.4e-05	6.9e-05	6.9e-05	2.9e-05	2.6e-05	2.6e-05	5.7e-05	6.3e-05	2.7e-05	5.4e-05	2.4e-05	2.4e-05	2e-05	2.3e-05	4.8e-05
cysE	STM14_4459	A0A0F6B8J5	29.291	Biosynthesis - AA - cysteine	0.000423	0.000445	0.000424	0.000532	0.000527	0.00055	0.0004	0.000404	0.000386	0.000618	0.000644	0.00045	0.00066	0.000523	0.000598	0.000478	0.000452	0.000624
cysG	STM14_4187	A0A0F6B7S9	50.147		0.000321	0.000305	0.000328	0.000282	0.000281	0.000274	0.00033	0.000314	0.000323	0.000323	0.000323	0.000368	0.000282	0.000332	0.000247	0.000382	0.0004	0.000359
cysH	STM14_3551	A0A0F6B617	28.027	Biosynthesis - AA - cysteine	3.3e-05	3.3e-05	3.3e-05	5.1e-05	5.2e-05	5.1e-05	2.9e-05	3.1e-05	3.1e-05	5.3e-05	6.4e-05	3.7e-05	8.1e-05	4.7e-05	3.4e-05	3.2e-05	3.5e-05	4.9e-05
cysI	STM14_3552	A0A0F6B618	64.023	Biosynthesis - AA - cysteine	0.000241	0.00026	0.000254	0.000411	0.000427	0.000424	0.00023	0.00023	0.000221	0.000246	0.000231	0.000199	0.000457	0.00028	0.000307	0.000205	0.00021	0.0002
cysJ	STM14_3553	A0A0F6B619	66.484	Biosynthesis - AA - cysteine	7.1e-05	8e-05	9.3e-05	0.000113	0.000115	0.000113	8.9e-05	7.9e-05	8e-05	7.5e-05	8.6e-05	6.5e-05	0.000231	6.8e-05	5.9e-05	7.1e-05	7e-05	8e-05
cysK	STM14_2985	A0A0F6B4H6	34.536	Biosynthesis - AA - cysteine	0.000182	0.000187	0.000182	0.000374	0.000379	0.000377	0.000167	0.000167	0.000149	0.000494	0.000514	0.00023	0.000638	0.00039	0.000439	0.000187	0.000188	0.000318
cysM	STM14_2998	A0A0F6B4I9	32.645	Biosynthesis - AA - cysteine	0.000104	0.000103	0.000105	0.000135	0.000134	0.000138	9.9e-05	0.000103	0.000102	0.000127	0.000132	0.000103	0.000189	0.000141	0.000138	9.3e-05	8.8e-05	8.6e-05
cysN	STM14_3538	A0A0F6B604	53.162	Biosynthesis - AA - cysteine	0.000134	0.000106	0.000135	0.000183	0.000177	0.000151	0.000136	0.000123	0.000147	0.000134	0.000168	9.5e-05	0.000135	8.8e-05	0.000147	0.000106	0.00011	0.000149
cysP	STM14_3002	A0A0F6B4J3	37.583	Transport - inorganic ion - sulfate	6.7e-05	6.9e-05	6.8e-05	0.000161	0.000174	0.000161	5.8e-05	5.8e-05	5.5e-05	0.000147	0.000164	6.9e-05	0.000487	0.000111	0.000132	5.8e-05	6.6e-05	0.000118
cysQ	STM14_5289	A0A0F6BAS2	27.49	Biosynthesis - Small molecule - B12 biosynthesis	0.000114	0.000112	0.000107	0.000177	0.000173	0.000171	0.000105	9.3e-05	7.8e-05	0.000357	0.000365	0.000142	0.000351	0.000205	0.00023	0.000123	0.000126	0.00016
cysS	STM14_0627	A0A0F6AY22	52.257	Translation - tRNA Charging	0.000705	0.000701	0.000687	0.00059	0.000605	0.000626	0.000615	0.00064	0.000633	0.000476	0.000473	0.000549	0.00058	0.000611	0.000565	0.000518	0.00051	0.000449
cysU	STM14_3001	A0A0F6B4J2	30.183	Transport - inorganic ion - sulfate	0	0	0	0	0	0	0	0	0	0	0	0	0	0	0	0	0	0
cysW	STM14_3000	A0A0F6B4J1	32.529	Transport - inorganic ion - sulfate	0	0	0	0	0	0	0	0	0	0	0	0	0	0	0	0	0	0
cysZ	STM14_2984	A0A0F6B4H5	33.455	Transport - inorganic ion - sulfate	0.000184	0.00019	0.000185	0.000228	0.000239	0.000238	0.000194	0.00019	0.000205	0.000173	0.00017	0.000182	0.000251	0.000233	0.000226	0.000188	0.000194	0.000215
cytR	STM14_4922	A0A0F6B9S7	43.99		0.000871	0.000898	0.000912	0.000524	0.000526	0.00052	0.000792	0.000767	0.000807	0.000584	0.00059	0.000754	0.0004	0.000505	0.000488	0.000654	0.000723	0.000641
dacA	STM14_0744	A0A0F6AYD4	44.457		0.000485	0.000505	0.000486	0.000472	0.000466	0.00048	0.000564	0.000598	0.000573	0.000315	0.000302	0.000371	0.000425	0.000429	0.000436	0.000467	0.000466	0.000449
dacB	STM14_3986	A0A0F6B786	51.957		0.000328	0.000319	0.000321	0.000379	0.000388	0.000348	0.000312	0.00033	0.000329	0.000232	0.000229	0.000265	0.000326	0.000325	0.000374	0.000274	0.000295	0.00027
dacC	STM14_1013	A0A0F6AZ34	43.664		0.000214	0.000216	0.000205	0.000356	0.000338	0.000355	0.000291	0.000296	0.000262	0.000482	0.000491	0.000317	0.000396	0.00036	0.000393	0.000373	0.000383	0.000682
dacD	STM14_2552	A0A0F6B3A8	43.097		0	0	0	0	0	0	0	0	0	0	0	0	0	0	0	0	0	0
dadA	STM14_2179	A0A0F6B2A4	47.883	Recycling - AA	0.000617	0.000698	0.000529	0.000709	0.000739	0.000745	0.000723	0.00074	0.000613	0.002035	0.002116	0.000993	0.000819	0.00057	0.000575	0.000612	0.000582	0.00121
dadX	STM14_2178	A0A0F6B2A3	38.804	Recycling - AA	0.000176	0.000204	0.00016	0.000272	0.000273	0.000269	0.000187	0.000185	0.000138	0.000674	0.000721	0.000292	0.00028	0.000228	0.000216	0.000171	0.000168	0.000461
dam	STM14_4196	A0A0F6B7T8	32.027		0.000182	0.000179	0.000165	0.000208	0.000199	0.000202	0.00017	0.000181	0.000188	0.000104	0.000101	0.000135	0.000182	0.000171	0.000118	0.000145	0.000128	0.000106
damX	STM14_4197	A0A0F6B7T9	45.46		0.001006	0.000998	0.000992	0.001478	0.001555	0.001519	0.001116	0.001084	0.001152	0.000671	0.000605	0.000382	0.000723	0.000351	0.000339	0.000522	0.00055	0.000847
dapA	STM14_3052	A0A0F6B4P3	31.294	Biosynthesis - AA - DKMNT - lysine	0.000469	0.00046	0.000477	0.000533	0.000529	0.000495	0.000364	0.00037	0.000365	0.000378	0.000373	0.000486	0.000469	0.000585	0.000659	0.000353	0.00036	0.000319
dapB	STM14_0075	A0A0F6AWJ1	28.851	Biosynthesis - AA - DKMNT - lysine	0.000267	0.000267	0.000264	0.000322	0.000315	0.000326	0.000195	0.000196	0.000218	0.000218	0.00022	0.000266	0.000395	0.000585	0.000616	0.000182	0.000173	0.000158
dapD	STM14_0253	A0A0F6AX16	29.878	Biosynthesis - AA - DKMNT - lysine	0.000538	0.000521	0.000521	0.000737	0.000749	0.000731	0.000426	0.000418	0.000432	0.000412	0.000393	0.000463	0.000824	0.000759	0.000773	0.000352	0.000344	0.000261
dapE	STM14_3046	A0A0F6B4N7	41.578	Biosynthesis - AA - DKMNT - lysine	0.000122	0.000123	0.000122	0.000134	0.000133	0.000131	0.000133	0.000134	0.000131	9.9e-05	0.000105	0.000105	0.000111	0.000102	0.000105	0.00013	0.00012	0.00012
dapF	STM14_4748	A0A0F6B9A9	30.337	Biosynthesis - AA - DKMNT - lysine	9.9e-05	0.000108	0.000107	0.000118	0.000118	0.000117	8.9e-05	8.6e-05	8e-05	0.000113	0.000117	0.000105	0.000134	0.000125	9.6e-05	9.3e-05	8.5e-05	8.1e-05
dbpA	STM14_2001	A0A0F6B1T5	49.594		0.000228	0.000227	0.000233	0.000252	0.000261	0.000252	0.000337	0.000327	0.000345	0.000252	0.000234	0.000155	0.000239	0.000212	0.000216	0.000258	0.00025	0.000258
dcd	STM14_2617	A0A0F6B3H2	21.236		0.000122	0.000123	0.000125	0.000165	0.000166	0.000175	0.000134	0.000134	0.000126	0.000165	0.000175	0.000156	0.000206	0.000221	0.000176	0.000179	0.000203	0.000237
dcm	STM14_2414	A0A0F6B2X7	54.137		0.000233	0.000229	0.00024	0.000235	0.000235	0.000216	0.000267	0.000271	0.000291	0.000108	9e-05	0.00018	0.000101	0.00015	0.000115	0.000204	0.000207	0.000142
dcoB	STM14_0892	A0A0F6AYR7	44.883		0	0	0	0	0	0	0	0	0	0	0	0	0	0	0	0	0	0
dcoC	STM14_0890	A0A0F6AYR6	8.745		0	0	0	0	0	0	0	0	0	0	0	0	0	0	0	0	0	0
dcp	STM14_1826	A0A0F6B1B6	77.261		0.000471	0.000456	0.000464	0.000591	0.000593	0.000591	0.000391	0.000375	0.000386	0.000718	0.000715	0.000527	0.000835	0.000754	0.000583	0.000428	0.000418	0.000439
dcrB	STM14_4308	A0A0F6B848	19.687		7.9e-05	7.3e-05	7.7e-05	0.0001	0.000104	0.0001	7.9e-05	7.3e-05	7.9e-05	7.8e-05	7.7e-05	8.2e-05	0.000133	0.000116	0.000141	6.8e-05	6.4e-05	6.3e-05
dctA	STM14_4351	A0A0F6B891	45.449		0.00039	0.000398	0.000336	3.8e-05	4.2e-05	4.8e-05	0.000641	0.000638	0.000688	7.4e-05	4.2e-05	0.000744	4.6e-05	2.2e-05	4.7e-05	0.000717	0.000685	0.000237
dcuA	STM14_5201	A0A0F6BAI7	45.768		0.000348	0.000308	0.000333	2.9e-05	3.1e-05	5.2e-05	0.000307	0.000282	0.000287	0.000271	0.000261	0.000518	4.7e-05	3.9e-05	9.4e-05	0.000535	0.000563	0.000322
dcuB	STM14_5174	A0A0F6BAG1	47.897		0.000153	0.000139	0.000161	1.9e-05	2.4e-05	3.8e-05	0.000104	9.6e-05	9.6e-05	7.4e-05	7.1e-05	0.000127	3.5e-05	4.1e-05	6.2e-05	0.000115	0.000117	6.1e-05
dcuC	STM14_0729	A0A0F6AYB9	48.184		0.000161	0.000161	0.000184	4.1e-05	5e-05	4e-05	0.000189	0.000182	0.000188	8.6e-05	7.6e-05	0.000148	4.4e-05	7.8e-05	6.6e-05	0.000245	0.000273	0.000134
dcuR	STM14_5176	A0A0F6BAG3	27.505		3.5e-05	3.7e-05	4.1e-05	2.6e-05	2.7e-05	3.1e-05	5.9e-05	5.6e-05	5.8e-05	2.3e-05	1.9e-05	4.3e-05	2.6e-05	3.3e-05	2.5e-05	7.3e-05	7.5e-05	4.3e-05
dcuS	STM14_5177	A0A0F6BAG4	59.854		0.000288	0.000308	0.000296	0.000293	0.000288	0.000292	0.000262	0.000232	0.000244	0.000326	0.000348	0.000378	0.000394	0.00042	0.000408	0.000331	0.000338	0.000329
ddg	STM14_2953	A0A0F6B4F0	35.169		7e-05	6.5e-05	6.7e-05	6.5e-05	5.4e-05	6.3e-05	7.4e-05	6.5e-05	7.2e-05	4.8e-05	5e-05	9.7e-05	4.7e-05	9e-05	0.000198	0.000107	9.2e-05	4.8e-05
ddl_1	STM14_0448	A0A0F6AXJ6	39.357		0.000247	0.000247	0.000256	0.000248	0.000272	0.000267	0.000286	0.000286	0.000302	0.000198	0.00018	0.000221	0.000215	0.000232	0.00024	0.000261	0.00026	0.000223
ddl_2	STM14_0156	A0A0F6AWS2	32.635		0.000179	0.00018	0.000185	0.000208	0.000199	0.000201	0.00017	0.000164	0.000174	0.000114	0.000108	0.000158	0.000165	0.000195	0.000178	0.00016	0.000152	0.000138
deaD	STM14_3962	A0A0F6B764	70.446	Translation - other	0.000724	0.000765	0.000759	0.000865	0.000909	0.000847	0.000895	0.001046	0.001014	0.000134	9.8e-05	0.000233	0.000184	0.000366	0.00036	0.000223	0.000178	0.000155
dedA	STM14_2915	A0A0F6B4B3	24.448		0.000198	0.000191	0.000175	0.00018	0.000193	0.000186	0.000181	0.000199	0.000188	6.1e-05	5.3e-05	0.000104	9.6e-05	0.000127	0.000177	0.000131	0.000124	0.000134
dedD	STM14_2912	A0A0F6B4B0	23.471		0.000205	0.000206	0.000208	0.000203	0.000208	0.000208	0.000234	0.000232	0.000239	7.1e-05	5.9e-05	4.6e-05	5e-05	4e-05	3.8e-05	4.8e-05	5.2e-05	0.000107
def	STM14_4109	A0A0F6B7K2	19.282		0.000225	0.000237	0.000239	0.000218	0.00022	0.000209	0.000206	0.000209	0.000205	0.000194	0.000191	0.000172	0.000177	0.000217	0.00017	0.000158	0.000173	0.000156
degQ	STM14_4040	A0A0F6B7D9	47.326	Housekeeping - protein degradation	0.00048	0.000466	0.000467	0.000763	0.000792	0.000781	0.000432	0.00042	0.000407	0.000708	0.000743	0.000537	0.00101	0.00085	0.000926	0.000435	0.000443	0.000482
degS	STM14_4041	D0ZY51	37.795	Housekeeping - protein degradation	0.000226	0.000224	0.00021	0.000297	0.000312	0.00031	0.000198	0.000183	0.000199	0.00024	0.000248	0.00021	0.000392	0.000338	0.000287	0.000187	0.000192	0.000194
deoA	STM14_5488	A0A0F6BBB3	50.893	Recycling - NT	0.000308	0.000308	0.000304	0.000523	0.000514	0.000543	0.000232	0.000224	0.000248	0.000536	0.00053	0.000283	0.000746	0.000538	0.000531	0.00021	0.000201	0.000206
deoB	STM14_5489	A0A0F6BBB4	44.244	Recycling - NT	0.001228	0.001246	0.0013	0.001487	0.00143	0.001369	0.001105	0.001109	0.001043	0.002308	0.002287	0.001171	0.001949	0.001495	0.001319	0.001118	0.001084	0.00112
deoC	STM14_5487	A0A0F6BBB2	28.369	Recycling - NT	0.000328	0.000339	0.000334	0.000448	0.000429	0.000434	0.000258	0.000245	0.000272	0.000529	0.000504	0.000311	0.000683	0.000619	0.000681	0.00022	0.000228	0.000215
deoD	STM14_5490	A0A0F6BBB5	25.978	Recycling - NT	0.000355	0.000353	0.000367	0.000355	0.000352	0.000358	0.000302	0.000291	0.000293	0.000398	0.000461	0.000301	0.000329	0.000317	0.00033	0.000278	0.000282	0.000279
deoK	STM14_4574	A0A0F6B8V3	33.229		8.4e-05	8.4e-05	7.6e-05	1.7e-05	1.4e-05	1.8e-05	6.2e-05	5.9e-05	6e-05	7.9e-05	8e-05	0.000131	1.2e-05	1.3e-05	1.8e-05	9.2e-05	8.1e-05	6.8e-05
deoR	STM14_1014	A0A0F6AZ35	28.204		0.000135	0.000136	0.000134	0.000132	0.000128	0.000123	0.000115	0.000122	0.00011	0.000102	9.8e-05	0.000128	0.000118	0.000136	0.000153	0.000137	0.000126	0.000107
dfp	STM14_4492	A0A0F6B8M8	43.423	Biosynthesis - Small molecule - CoA	0.000583	0.000564	0.00056	0.000603	0.000635	0.000606	0.00067	0.000633	0.000666	0.000622	0.000625	0.00057	0.000711	0.000686	0.000764	0.000726	0.000744	0.000801
dgaE	STM14_4544	D0ZLR3	39.323		0.000358	0.000345	0.000367	0.000531	0.000512	0.000491	0.000331	0.000278	0.000329	0.000362	0.000385	0.000394	0.000596	0.000535	0.000485	0.000367	0.000384	0.000345
dgaF	STM14_4543	D0ZLR2	25.896		7.4e-05	7.9e-05	8.8e-05	0.000114	0.000113	0.000114	8.5e-05	7.9e-05	8.6e-05	8.2e-05	8.6e-05	0.000102	0.000108	0.000122	0.000147	0.000108	0.000114	0.000107
dgaR	STM14_4550	D0ZLR9	104.936		0.000543	0.000537	0.000533	0.000481	0.000488	0.000501	0.00056	0.000541	0.000526	0.000456	0.000429	0.000547	0.000458	0.000531	0.000499	0.000585	0.000581	0.000536
dgkA	STM14_5093	A0A0F6BA80	13.435		0.000208	0.000201	0.000204	0.000214	0.000251	0.000271	0.000261	0.000234	0.000264	0.000111	0.000109	0.000159	0.000167	0.000167	0.000149	0.000216	0.00023	0.000187
dgoA	STM14_4620	A0A0F6B8Z6	42.379		0.000162	0.000155	0.000145	0.000104	0.000108	0.000111	0.00014	0.000145	0.000124	0.000343	0.000351	0.000285	0.000116	0.000178	0.000198	0.000256	0.000273	0.000368
dgoK	STM14_4622	A0A0F6B8Z7	31.319		2.6e-05	2.7e-05	2.4e-05	2.1e-05	2.3e-05	2.2e-05	2.4e-05	2e-05	2e-05	5.3e-05	5.8e-05	4.4e-05	2.1e-05	2.3e-05	1.7e-05	3.2e-05	3.9e-05	5.3e-05
dgoR	STM14_4623	A0A0F6B8Z8	26.018		0.000115	0.00011	0.000105	0.000136	0.000138	0.000142	9.7e-05	9.8e-05	0.000104	0.000142	0.000138	0.000132	0.000124	0.000155	9.5e-05	0.000113	0.000108	0.000121
dgoT	STM14_4619	A0A0F6B8Z5	49.001		0	0	0	0	0	0	0	0	0	0	0	0	0	0	0	0	0	0
dgt	STM14_0248	A0A0F6AX12	59.536		0.000381	0.000355	0.000377	0.0006	0.000575	0.000555	0.000309	0.000298	0.000278	0.000918	0.000937	0.000572	0.000933	0.000815	0.000763	0.000456	0.000483	0.00067
dinF	STM14_5095	A0A0F6BA82	47.765		0	0	0	0	0	0	0	0	0	0	0	0	0	0	0	0	0	0
dinG	STM14_953	A0A0F6AYX6	80.979		0.000131	0.000137	0.000141	0.000115	0.00012	0.000114	0.000124	0.000126	0.000134	0.000103	0.000113	0.000109	7.2e-05	9.1e-05	7.6e-05	0.000101	0.000106	0.000127
dinI	STM14_1331	A0A0F6AZZ5	8.995		8e-06	9e-06	9e-06	1.3e-05	1.2e-05	1.2e-05	1.4e-05	1.8e-05	1.8e-05	3e-06	4e-06	5e-06	4e-06	4e-06	4e-06	4e-06	5e-06	4e-06
dinP	STM14_0369	A0A0F6AXC0	39.658		0.000162	0.000158	0.000179	0.000116	0.000123	0.000129	0.000169	0.000167	0.000177	0.000118	0.000124	0.000148	8.8e-05	0.000107	9e-05	0.000154	0.000167	0.000133
dipZ	STM14_5199	A0A0F6BAI5	61.419		0.000475	0.000444	0.000505	0.000556	0.000585	0.000584	0.000436	0.000426	0.000432	0.00058	0.000618	0.000459	0.000656	0.000523	0.000491	0.000466	0.000469	0.000599
djlA	STM14_0114	A0A0F6AWN0	30.583	Housekeeping - chaperone	0.000267	0.000274	0.000276	0.000313	0.00031	0.000304	0.000255	0.000254	0.000252	0.000228	0.000229	0.000246	0.000331	0.00033	0.000239	0.000263	0.000253	0.000241
dkgA	STM14_3832	A0A0F6B6T8	30.996		0.000125	0.000124	0.000132	0.0004	0.000357	0.00038	0.000142	0.000138	0.0001	0.000782	0.000837	0.000216	0.000826	0.000421	0.00042	0.000214	0.000216	0.000404
dkgB	STM14_0300	A0A0F6AX55	29.18		5.4e-05	6e-05	6.6e-05	6.5e-05	5.7e-05	6.4e-05	7.1e-05	8.1e-05	7.8e-05	6e-05	5.2e-05	6e-05	7e-05	6.8e-05	8.5e-05	7e-05	6.8e-05	6.6e-05
dksA	STM14_0220	A0A0F6AWY4	17.516		0.00011	0.000105	0.000108	0.000129	0.000124	0.000123	1.3e-05	1.1e-05	1.3e-05	6.6e-05	6.9e-05	0.000102	0.000105	0.000152	0.000247	1.1e-05	1.5e-05	8e-06
dld	STM14_2672	A0A0F6B3M5	65.051	Transport - carbon catabolism	0.000404	0.000398	0.000388	0.000611	0.000587	0.000601	0.000635	0.000661	0.000617	0.000847	0.000821	0.000536	0.000776	0.000627	0.00065	0.000696	0.000705	0.001034
dlhH	STM14_4773	A0A0F6B9D4	29.062		3.1e-05	3.2e-05	3.3e-05	0.000103	9.5e-05	0.000105	2.8e-05	2.5e-05	2.1e-05	0.000147	0.000138	8.5e-05	0.000118	0.000107	0.000113	4.7e-05	4.9e-05	9.8e-05
dmsA	STM14_1089	A0A0F6AZA9	90.347		0.001954	0.001824	0.002096	0.001023	0.001045	0.001038	0.001498	0.001237	0.001273	0.002331	0.002413	0.004415	0.001861	0.004848	0.00576	0.003589	0.003635	0.001798
dmsB	STM14_1090	A0A0F6AZB0	22.78		9.4e-05	8.3e-05	9.8e-05	5.7e-05	5.5e-05	4.9e-05	7.7e-05	6.5e-05	6.9e-05	0.00011	0.000111	0.000205	8.5e-05	0.000222	0.000238	0.000159	0.000169	9.1e-05
dmsC	STM14_1091	A0A0F6AZB1	30.953		0.000327	0.000293	0.000341	0.000156	0.000149	0.000158	0.000223	0.000184	0.000181	0.000433	0.000489	0.000768	0.000331	0.00105	0.000588	0.000659	0.000655	0.000315
dnaA	STM14_4632	A0A0F6B907	52.598		0.000529	0.000531	0.000514	0.000441	0.000461	0.000468	0.00044	0.00044	0.000437	0.000423	0.000397	0.00044	0.000279	0.000354	0.000416	0.000486	0.00047	0.000503
dnaB	STM14_5104	A0A0F6BA91	52.687		0.000904	0.000879	0.000917	0.001044	0.001049	0.001046	0.001083	0.001067	0.001018	0.000824	0.000836	0.000769	0.001207	0.001039	0.000991	0.001095	0.00109	0.001082
dnaC	STM14_5458	A0A0F6BB86	27.942		0.00013	0.000124	0.000135	0.000147	0.00015	0.000148	0.000133	0.000128	0.000123	0.000118	0.000124	0.000124	0.000173	0.000182	0.000202	0.000147	0.000151	0.000144
dnaE	STM14_0273	A0A0F6AX35	130.218	DNA replication	0.001092	0.001115	0.001116	0.0011	0.001093	0.001132	0.001018	0.001029	0.001003	0.000624	0.000574	0.000823	0.000913	0.001025	0.000917	0.000816	0.00084	0.000695
dnaG	STM14_3887	A0A0F6B6Z3	65.363		0.000617	0.000593	0.000607	0.000543	0.000559	0.00056	0.000703	0.000688	0.000667	0.000704	0.000721	0.000633	0.000586	0.000577	0.00065	0.00086	0.000877	0.001247
dnaJ	STM14_0014	A0A0F6AWD0	41.313	Housekeeping - chaperone	0.000573	0.000556	0.000533	0.000346	0.000354	0.000363	0.000526	0.00054	0.000494	0.000397	0.000406	0.000394	0.000366	0.000365	0.000378	0.000407	0.000434	0.000389
dnaK	STM14_0013	A0A0F6AWC9	69.258	Housekeeping - chaperone	0.00247	0.002457	0.002438	0.001532	0.001484	0.001631	0.002171	0.002277	0.002069	0.001855	0.00188	0.001852	0.001857	0.001822	0.002052	0.002002	0.002015	0.001729
dnaN	STM14_4631	A0A0F6B906	40.548	DNA replication	0.000736	0.000743	0.000708	0.00069	0.000671	0.000697	0.000645	0.000681	0.000608	0.000701	0.000712	0.000637	0.000693	0.000656	0.000642	0.000726	0.000707	0.000815
dnaQ	STM14_0309	A0A0F6AX64	27.225	DNA replication	0.000188	0.000192	0.000178	0.000205	0.00021	0.000188	0.000171	0.000175	0.000184	0.000122	0.000111	0.000124	0.000142	0.000163	0.000124	0.000122	0.000119	0.000113
dnaT	STM14_5459	A0A0F6BB87	19.506		2.6e-05	3.2e-05	3.2e-05	3e-05	2.5e-05	2.9e-05	2.9e-05	2.9e-05	3e-05	2e-05	1.7e-05	2.7e-05	2.8e-05	3.2e-05	3.1e-05	2.6e-05	2.5e-05	2.1e-05
dnaX	STM14_0569	A0A0F6AXW4	70.596	DNA replication	0.000501	0.000483	0.000495	0.000573	0.000556	0.000568	0.000442	0.00044	0.000442	0.000545	0.000556	0.000451	0.000716	0.000658	0.00069	0.000462	0.000465	0.000484
dniR	STM14_0305	A0A0F6AX60	50.088		0	0	0	0	0	0	0	0	0	0	0	0	0	0	0	0	0	0
dpiA	STM14_0728	A0A0F6AYB8	25.336		0.000179	0.00016	0.000189	0.000144	0.000144	0.00015	0.000242	0.000253	0.000256	7.7e-05	6.5e-05	0.000112	7.6e-05	0.000111	7.7e-05	0.000163	0.000157	8.1e-05
dpiB	STM14_0727	A0A0F6AYB7	61.797		0.000451	0.00041	0.000443	0.000359	0.0004	0.000372	0.000559	0.000563	0.00057	0.000203	0.000152	0.000283	0.000249	0.000354	0.000263	0.000383	0.000393	0.00022
dppA	STM14_4375	A0A0F6B8B4	60.22	Transport - AA	0.000134	0.000151	0.000131	0.000168	0.000173	0.000184	9.1e-05	6e-05	4.2e-05	0.001771	0.001836	0.000269	0.000376	0.000165	0.000215	8e-05	8.1e-05	0.000323
dppB	STM14_4373	A0A0F6B8B2	37.523	Transport - AA	7.6e-05	8.5e-05	7.4e-05	0.000107	0.00011	0.000123	4.9e-05	5.7e-05	3.2e-05	0.000396	0.000406	9.9e-05	0.000167	9.9e-05	6.7e-05	4.6e-05	4.6e-05	0.000114
dppC	STM14_4372	A0A0F6B8B1	32.233	Transport - AA	2.7e-05	3.2e-05	3e-05	5e-05	4.8e-05	4e-05	2.5e-05	2.4e-05	1.1e-05	0.000111	0.000129	4e-05	5.3e-05	3.1e-05	1.4e-05	1.4e-05	1.6e-05	3.2e-05
dppD	STM14_4371	A0A0F6B8B0	35.807	Transport - AA	6.6e-05	7e-05	5.9e-05	8.8e-05	8.8e-05	8.8e-05	5.3e-05	5.4e-05	4.1e-05	0.000226	0.000248	7.5e-05	0.000111	7.2e-05	7.7e-05	4.4e-05	4.6e-05	8.5e-05
dppF	STM14_4370	A0A0F6B8A9	37.805	Transport - AA	0.000288	0.000294	0.00027	0.000409	0.00039	0.000337	0.000204	0.000218	0.000141	0.001132	0.001175	0.000275	0.000457	0.000282	0.000291	0.000176	0.000166	0.00035
dps	STM14_966	A0A0F6AYY9	18.717	Stress - RpoS regulon	0.000226	0.00022	0.000211	0.000393	0.000364	0.000377	0.000217	0.000205	0.000125	0.001419	0.001512	0.000492	0.000719	0.000853	0.00095	0.000364	0.000376	0.00057
drpB	STM14_2416	A0A0F6B2X9	11.204		0	0	0	0	0	0	0	0	0	0	0	0	0	0	0	0	0	0
dsbA	STM14_4806	A0A0F6B9G2	22.911		0.000526	0.0006	0.000672	0.000693	0.000649	0.000642	0.000708	0.000816	0.000843	0.000763	0.000706	0.000683	0.000624	0.000715	0.000966	0.000791	0.000743	0.000821
dsbB	STM14_2184	A0A0F6B2A9	20.063		9.1e-05	9e-05	9.4e-05	0.000103	0.000103	7.5e-05	0.000109	0.000112	0.000118	6.4e-05	6.4e-05	7e-05	0.000111	9.5e-05	4.6e-05	9.2e-05	9.2e-05	8.6e-05
dsbC	STM14_3675	A0A0F6B6D5	25.836		0.000117	0.000124	0.000134	0.000156	0.000158	0.000154	0.000122	0.000131	0.000135	0.000123	0.000118	0.000117	0.000149	0.000166	0.0002	0.000133	0.000131	0.000156
dsbG	STM14_0706	A0A0F6AY96	27.435		0.000123	0.000123	0.000116	0.000286	0.00028	0.000288	0.000108	0.000109	9.3e-05	0.000399	0.000405	0.000148	0.000466	0.000297	0.000354	0.00013	0.000141	0.000269
dsbI	STM14_3868	A0A0F6B6X4	25.343		0	0	0	0	0	0	0	0	0	0	0	0	0	0	0	0	0	0
dsbL	STM14_3867	A0A0F6B6X3	24.574		0.000289	0.000289	0.000299	0.000154	0.000144	0.00016	0.000231	0.000216	0.000209	0.000337	0.00036	0.000453	0.00015	0.000188	0.00024	0.000327	0.000335	0.000389
dsdA	STM14_4591	A0A0F6B8W8	47.369	Recycling - AA	0.001406	0.001602	0.001115	0.000704	0.000726	0.000743	0.00197	0.00235	0.002486	0.001187	0.001087	0.000998	0.000857	0.000707	0.000745	0.00138	0.00137	0.001441
dsdC	STM14_4588	A0A0F6B8W5	35.028		0.000164	0.000179	0.000169	0.000117	0.000115	0.000118	0.000184	0.000194	0.000186	0.000165	0.000177	0.000169	9.5e-05	9.9e-05	9.5e-05	0.000175	0.000176	0.000238
dsdX	STM14_4590	A0A0F6B8W7	46.877	Transport - AA	0.000148	0.00016	9.9e-05	1e-05	1.6e-05	2.6e-05	0.000234	0.000276	0.000256	0.000116	0.000115	9.7e-05	3.5e-05	2.9e-05	2.4e-05	0.000142	0.000154	0.000172
dsrB	STM14_2404	A0A0F6B2W8	7.205		0	0	0	0	0	0	0	0	0	0	0	0	0	0	0	0	0	0
dtpD	STM14_0829	D0ZQC5	53.818	Transport - AA	0	0	0	0	0	0	0	0	0	0	0	0	0	0	0	0	0	0
dut	STM14_4493	A0A0F6B8M9	16.036	Biosynthesis - NT	7.6e-05	8e-05	9.1e-05	9.1e-05	8.7e-05	9e-05	8.9e-05	8.7e-05	9.6e-05	6.3e-05	6.5e-05	7.6e-05	8.7e-05	9.4e-05	8.8e-05	9.5e-05	9.1e-05	9.7e-05
dxr	STM14_0261	A0A0F6AX24	43.353		0.000341	0.000336	0.000345	0.000308	0.000306	0.00028	0.000346	0.000344	0.000344	0.00024	0.00025	0.000275	0.000274	0.000294	0.000238	0.000291	0.000293	0.000283
dxs	STM14_0500	A0A0F6AXP7	67.468		0.000546	0.000538	0.000536	0.000551	0.000564	0.000551	0.000467	0.000472	0.000432	0.000516	0.00055	0.000518	0.000688	0.000594	0.000615	0.000477	0.000469	0.000509
ecnA	STM14_5215	A0A0F6BAK1	6.41		0	0	0	0	0	0	0	0	0	0	0	0	0	0	0	0	0	0
ecnB	STM14_5216	A0A0F6BAK2	4.811	Stress - RpoS regulon	0	0	0	0	0	0	0	0	0	0	0	0	0	0	0	0	0	0
ecnR	STM14_5217	A0A0F6BAK3	22.177		3.1e-05	3.4e-05	3.2e-05	1.3e-05	1.1e-05	1.4e-05	3.3e-05	3.5e-05	3.5e-05	1e-05	1.1e-05	1.1e-05	8e-06	8e-06	1.4e-05	1.3e-05	1.3e-05	8e-06
eco	STM14_2792	A0A0F6B3Z2	18.218		0.000119	0.000131	0.00013	0.000117	0.000115	0.000114	0.000152	0.000188	0.000181	0.000142	0.000128	0.000166	0.000155	0.000209	0.000228	0.000168	0.000166	0.000164
eda	STM14_2289	A0A0F6B2K8	22.187	Central Carbon - Pentose Phosphate Pathway	9.5e-05	0.000102	0.000113	0.000113	0.000109	0.000102	9.3e-05	9.9e-05	9.9e-05	0.000101	0.000107	0.000115	0.000132	0.000136	0.000154	0.000113	0.000106	9.8e-05
edd	STM14_2290	A0A0F6B2K9	64.639	Central Carbon - Pentose Phosphate Pathway	0.002112	0.002197	0.002301	0.001536	0.001654	0.001729	0.002129	0.002095	0.002154	0.000838	0.000811	0.001247	0.000821	0.000971	0.000976	0.001319	0.001314	0.000939
efp	STM14_5214	A0A0F6BAK0	20.623	Translation - Ribosome-affiliated	0.000408	0.000409	0.000411	0.00035	0.000362	0.000366	0.000424	0.000435	0.000449	0.000232	0.000216	0.000304	0.000205	0.000245	0.000293	0.000332	0.000337	0.000267
ego	STM14_4899	A0A0F6B9Q4	55.517		0.000176	0.00016	0.000179	3.9e-05	3.1e-05	3.5e-05	8.3e-05	7.1e-05	5.9e-05	0.00022	0.000236	0.000234	2.4e-05	3.2e-05	3.5e-05	0.000288	0.000283	0.000158
elaA	STM14_2850	A0A0F6B449	17.445		4.5e-05	4.3e-05	5.2e-05	6.8e-05	6.6e-05	6.6e-05	5.3e-05	5e-05	5e-05	6.3e-05	6.5e-05	5e-05	7e-05	8e-05	9.8e-05	6.4e-05	5.9e-05	8.1e-05
elaB	STM14_2849	A0A0F6B448	11.637	Stress - RpoS regulon	5.7e-05	5.9e-05	6.9e-05	0.000221	0.000204	0.000217	5.8e-05	4.8e-05	3.9e-05	0.000569	0.000617	0.000136	0.000485	0.000316	0.000402	0.000104	9.6e-05	0.000216
emrA	STM14_3399	A0A0F6B5M4	42.501		0.00034	0.000316	0.000329	0.00016	0.000178	0.000156	0.000302	0.000317	0.000332	4.9e-05	3.5e-05	0.000201	4.1e-05	0.000105	9.6e-05	0.000254	0.000239	3.3e-05
emrB	STM14_3400	A0A0F6B5M5	55.681		0	0	0	0	0	0	0	0	0	0	0	0	0	0	0	0	0	0
emrD	STM14_4586	A0A0F6B8W3	42.056	Stress - resistance	0.000227	0.000231	0.000217	0.000269	0.000272	0.000282	0.000543	0.000536	0.000543	7.5e-05	5.3e-05	0.000189	0.000125	0.000252	0.00028	0.000571	0.000534	0.000184
emrR	STM14_3397	A0A0F6B5M2	20.537		0.000176	0.000202	0.000225	0.000136	0.000133	0.000128	0.000171	0.000195	0.000186	9.8e-05	8.9e-05	0.000171	9e-05	0.000126	0.000136	0.000177	0.000169	9.6e-05
emtA	STM14_2175	A0A0F6B2A0	22.427	Cell envelope - Outer membrane	8.8e-05	9e-05	9e-05	9.1e-05	9.3e-05	9.4e-05	0.000147	0.000147	0.00016	5.8e-05	5.4e-05	3.5e-05	5.9e-05	4.1e-05	3.9e-05	3.9e-05	4.1e-05	0.000106
endA	STM14_3737	A0A0F6B6J6	26.806		0.00019	0.000191	0.000179	0.000211	0.000201	0.000105	0.000297	0.000332	0.000307	7.6e-05	6.2e-05	9.7e-05	0.000115	0.000136	0.000113	0.00021	0.000199	0.000153
engA	STM14_3089	A0A0F6B4S9	54.972		0.000419	0.000408	0.000406	0.00036	0.000376	0.000377	0.000398	0.000406	0.000395	0.000311	0.00031	0.000295	0.000328	0.000312	0.000281	0.00032	0.00031	0.000309
eno	STM14_3557	A0A0F6B623	45.599	Central Carbon - Glycolysis and Gluconeogenesis	0.001226	0.001224	0.001276	0.001247	0.001253	0.001266	0.001415	0.00141	0.001383	0.001575	0.001557	0.00117	0.001417	0.001243	0.001496	0.001397	0.001428	0.001199
entA	STM14_0696	A0A0F6AY86	26.571		0.00024	0.000253	0.000228	0.000271	0.000274	0.000298	0.000306	0.000321	0.000323	0.000104	8.1e-05	0.000113	9e-05	0.000121	0.000146	0.000178	0.000181	0.000117
entB	STM14_0695	A0A0F6AY85	32.234	Iron scavenging	0.000287	0.000318	0.000317	0.000341	0.000342	0.000348	0.000373	0.000392	0.000414	0.000156	0.000137	0.000158	0.000112	0.000156	0.000133	0.000226	0.000221	0.000184
entC	STM14_0693	A0A0F6AY83	42.836		0.000179	0.000176	0.00017	0.000123	0.000141	0.000138	0.000213	0.000222	0.000244	3.2e-05	2e-05	5.7e-05	2.2e-05	3.8e-05	3.8e-05	9.9e-05	8.6e-05	4.2e-05
entD	STM14_0681	A0A0F6AY71	25.826	Iron scavenging	0	0	0	0	0	0	0	0	0	0	0	0	0	0	0	0	0	0
entE	STM14_0694	A0A0F6AY84	59.256	Iron scavenging	0.000688	0.000724	0.000647	0.00071	0.00068	0.000686	0.000825	0.000835	0.000818	0.000217	0.000175	0.000292	0.000161	0.00028	0.000199	0.000483	0.000447	0.000308
entF	STM14_0686	A0A0F6AY76	141.742	Iron scavenging	0.000739	0.00079	0.000792	0.000978	0.000945	0.001015	0.000691	0.000678	0.000744	0.000707	0.000653	0.000378	0.001134	0.000448	0.000424	0.00042	0.000471	0.000368
envE	STM14_1493	A0A0F6B0E9	19.064		0.000192	0.000176	0.000168	0.000199	0.000185	9.4e-05	0.000143	0.000147	0.000133	0.000149	0.000154	0.000151	0.00028	0.000225	0.00025	0.000128	0.000118	0.000146
envF	STM14_1490	A0A0F6B0E7	29.528		0	0	0	0	0	0	0	0	0	0	0	0	0	0	0	0	0	0
envR	STM14_4087	A0A0F6B7I5	25.097		0	0	0	0	0	0	0	0	0	0	0	0	0	0	0	0	0	0
envZ	STM14_4216	A0A0F6B7V8	50.374		0.000282	0.000292	0.00029	0.000277	0.000263	0.000273	0.000253	0.000245	0.000244	0.000323	0.000338	0.000295	0.000253	0.000242	0.000238	0.000252	0.000244	0.000261
epd	STM14_3710	A0A0F6B6H0	38.125		0.000226	0.000224	0.000226	0.000194	0.000198	0.000202	0.00023	0.000231	0.000225	0.000182	0.000178	0.000211	0.000133	0.00015	0.000169	0.000233	0.00023	0.000214
era	STM14_3160	A0A0F6B500	33.882		0.000262	0.000269	0.000271	0.000212	0.000211	0.000217	0.000238	0.000251	0.000251	0.000112	0.00011	0.000178	9.8e-05	0.000163	0.000182	0.000216	0.000211	0.000173
erfK	STM14_2503	A0A0F6B359	34.208		0.000262	0.000247	0.000216	0.000512	0.000471	0.000523	0.000237	0.000213	0.000234	0.000226	0.000209	6.2e-05	0.000118	5.1e-05	5.1e-05	6.6e-05	8.7e-05	0.000165
eutA	STM14_3017	A0A0F6B4K8	49.527		3.4e-05	3.5e-05	3.3e-05	1.8e-05	1.9e-05	2.2e-05	4.3e-05	3.3e-05	1.8e-05	0.000121	0.00012	0.000181	6.2e-05	3.2e-05	2.9e-05	0.000184	0.000187	0.000107
eutB	STM14_3016	A0A0F6B4K7	49.449		0.000126	0.000128	0.000131	0.00011	0.000104	0.000105	0.000174	0.000149	0.000116	0.0004	0.000401	0.000621	0.000176	0.000129	0.000127	0.000722	0.000695	0.000448
eutC	STM14_3015	A0A0F6B4K6	32.137		0.000103	0.00011	0.000103	7.6e-05	7.3e-05	8.7e-05	0.000161	0.000128	8.4e-05	0.000407	0.000399	0.000695	0.00016	0.0001	0.000102	0.000795	0.000773	0.000437
eutD	STM14_3024	A0A0F6B4L5	36.266		0.000107	0.000105	0.000108	2.6e-05	2.5e-05	4e-05	0.000124	0.000103	7.2e-05	0.000173	0.00017	0.000407	3.1e-05	3e-05	2.6e-05	0.000433	0.000443	0.000168
eutE	STM14_3021	A0A0F6B4L2	49.174	Recycling - AA	5.5e-05	5.4e-05	5.1e-05	1.9e-05	2.1e-05	2.5e-05	6.7e-05	6e-05	4.2e-05	9.7e-05	9.2e-05	0.00027	1.8e-05	2.7e-05	2.3e-05	0.000324	0.000298	0.000119
eutG	STM14_3019	A0A0F6B4L0	40.903	Transport - carbon catabolism	0	0	0	0	0	0	0	0	0	0	0	0	0	0	0	0	0	0
eutH	STM14_3018	A0A0F6B4K9	42.827		0	0	0	0	0	0	0	0	0	0	0	0	0	0	0	0	0	0
eutJ	STM14_3020	A0A0F6B4L1	30.018		3.5e-05	3.9e-05	4e-05	1.8e-05	1.8e-05	2.2e-05	4.1e-05	3.7e-05	3.2e-05	6.1e-05	5.9e-05	0.000144	1.8e-05	2e-05	2e-05	0.000149	0.000148	8.6e-05
eutK	STM14_3013	A0A0F6B4K4	17.486		3.8e-05	4.1e-05	4e-05	3.7e-05	3.8e-05	3.7e-05	4.7e-05	4.4e-05	3.8e-05	7.9e-05	7.4e-05	0.000145	3.9e-05	2.8e-05	3.2e-05	0.000146	0.000147	8.9e-05
eutL	STM14_3014	A0A0F6B4K5	22.696		2.7e-05	2.9e-05	2.8e-05	2.3e-05	2.3e-05	2.6e-05	3.7e-05	3.2e-05	3e-05	6.8e-05	6.8e-05	0.000111	3.8e-05	2.6e-05	3e-05	0.000123	0.000117	7e-05
eutM	STM14_3023	A0A0F6B4L4	9.843		1.5e-05	1.6e-05	1.7e-05	7e-06	7e-06	7e-06	2.1e-05	1.8e-05	1.4e-05	3.9e-05	3.9e-05	9.4e-05	6e-06	6e-06	7e-06	0.000103	0.000101	5.2e-05
eutN	STM14_3022	A0A0F6B4L3	12.002		0	0	0	0	0	0	0	0	0	0	0	0	0	0	0	0	0	0
eutP	STM14_3027	A0A0F6B4L8	17.726		1.6e-05	1.4e-05	1.4e-05	7e-06	8e-06	7e-06	1.9e-05	1.5e-05	1.1e-05	1.8e-05	2.2e-05	6e-05	7e-06	4e-06	7e-06	6.6e-05	6.5e-05	2.1e-05
eutQ	STM14_3026	A0A0F6B4L7	24.992		5.1e-05	5.6e-05	5.2e-05	1.9e-05	2.4e-05	2.4e-05	6e-05	4.6e-05	3.7e-05	0.000112	0.000106	0.000217	2.1e-05	2e-05	1.6e-05	0.000217	0.000212	0.000121
eutR	STM14_3012	A0A0F6B4K3	40.055		7.5e-05	7.2e-05	8.8e-05	7.7e-05	5.4e-05	7.9e-05	0.000108	6.6e-05	4.3e-05	0.000215	0.000232	0.000187	9.6e-05	6e-05	5.4e-05	0.000257	0.000224	0.000141
eutS	STM14_3028	A0A0F6B4L9	11.673		0	0	0	0	0	0	0	0	0	0	0	0	0	0	0	0	0	0
eutT	STM14_3025	A0A0F6B4L6	30.239		1.3e-05	1.4e-05	1.7e-05	8e-06	9e-06	8e-06	1.5e-05	1.3e-05	1.2e-05	2e-05	2e-05	3.6e-05	7e-06	1e-05	8e-06	4.2e-05	4e-05	2e-05
exbB	STM14_3825	A0A0F6B6T1	26.179		9.6e-05	0.0001	9.7e-05	0.00014	0.00014	0.000149	0.000106	0.000109	0.000113	8.7e-05	8.5e-05	4.5e-05	8.5e-05	4.3e-05	4.3e-05	5.1e-05	4.6e-05	4.7e-05
exbD	STM14_3824	A0A0F6B6T0	15.619		0.000185	0.000177	0.000199	0.000207	0.000209	0.0002	0.000192	0.000227	0.000221	0.00013	0.00011	3.8e-05	0.000126	2.4e-05	2.5e-05	5.1e-05	4.9e-05	5.9e-05
exoX	STM14_2283	A0A0F6B2K2	26.42		6.1e-05	5.7e-05	6.3e-05	8.1e-05	8.5e-05	8.1e-05	5.2e-05	4.6e-05	4.8e-05	4.8e-05	4.4e-05	3.6e-05	4.5e-05	5.4e-05	2e-05	3.3e-05	3.9e-05	3.2e-05
fabA	STM14_1211	A0A0F6AZN0	19.047	Biosynthesis - Fatty Acid	0.000196	0.000195	0.000183	0.000122	0.000127	0.000131	0.00024	0.000255	0.000245	0.00013	0.000127	0.00014	0.000107	0.000103	0.000103	0.000212	0.000204	0.00029
fabB	STM14_2927	A0A0F6B4C5	42.373	Biosynthesis - Fatty Acid	0.000381	0.000386	0.000384	0.000259	0.000264	0.000269	0.000357	0.000367	0.000342	0.000519	0.000551	0.000352	0.000443	0.000339	0.000415	0.000374	0.000375	0.000622
fabD	STM14_1367	A0A0F6B030	32.405	Biosynthesis - Fatty Acid	0.000279	0.000303	0.000309	0.000277	0.000271	0.000251	0.00034	0.000373	0.000379	0.000185	0.000171	0.000234	0.000229	0.000263	0.000315	0.000307	0.000297	0.000289
fabF	STM14_1370	A0A0F6B033	42.953	Biosynthesis - Fatty Acid	0.001462	0.001463	0.001522	0.001541	0.001528	0.001559	0.001695	0.001748	0.00178	0.001024	0.000946	0.001257	0.001193	0.001335	0.001422	0.001608	0.001583	0.001472
fabG	STM14_1368	A0A0F6B031	25.545	Biosynthesis - Fatty Acid	0.000489	0.000493	0.000481	0.000498	0.000512	0.000519	0.000514	0.000554	0.000545	0.000371	0.000358	0.000402	0.00043	0.000483	0.000507	0.000498	0.000468	0.000509
fabH	STM14_1366	A0A0F6B029	33.523	Biosynthesis - Fatty Acid	0.000579	0.000574	0.000539	0.000539	0.000541	0.000541	0.000628	0.000636	0.000639	0.000376	0.000387	0.000425	0.000498	0.000473	0.000475	0.000549	0.000542	0.000522
fabI	STM14_2053	A0A0F6B1Y3	27.761	Biosynthesis - Fatty Acid	0.000509	0.000512	0.000519	0.000637	0.000626	0.000617	0.000408	0.000408	0.000412	0.00055	0.000556	0.000532	0.000953	0.00071	0.000778	0.000414	0.000406	0.000444
fabZ	STM14_0269	A0A0F6AX31	20.532	Biosynthesis - Fatty Acid	0.000173	0.000172	0.000178	0.000182	0.000182	0.000177	0.000169	0.000177	0.000171	0.00014	0.000144	0.000144	0.000162	0.000162	0.000173	0.00014	0.000146	0.000156
fadA	STM14_4788	A0A0F6B9E9	41.004	Recycling - Fatty Acid	0.00021	0.000239	0.000178	0.000105	0.000102	0.000111	0.00031	0.000363	0.000275	0.000411	0.000457	0.0002	8.8e-05	7.5e-05	9.2e-05	0.000233	0.000227	0.000545
fadB	STM14_4789	A0A0F6B9F0	84.782	Recycling - Fatty Acid	0.000538	0.000603	0.000428	0.000199	0.000221	0.000248	0.000813	0.001004	0.00069	0.001075	0.001146	0.000469	0.000204	0.000139	0.000169	0.000604	0.000596	0.001432
fadD	STM14_2199	A0A0F6B2C4	62.223	Recycling - Fatty Acid	0.000503	0.00053	0.00048	0.00026	0.000268	0.000245	0.000563	0.00059	0.000539	0.000862	0.000856	0.000375	0.000176	0.000193	0.000202	0.00042	0.000423	0.000731
fadE	STM14_0365	A0A0F6AXB6	89.216	Recycling - Fatty Acid	0.00022	0.000251	0.000184	0.000163	0.000151	0.000167	0.000337	0.000394	0.000275	0.000565	0.000594	0.000272	0.000184	9.5e-05	0.000108	0.00026	0.000273	0.000466
fadH	STM14_3898	A0A0F6B703	73.13	Recycling - Fatty Acid	0.000372	0.000385	0.00033	0.00014	0.000146	0.000155	0.000391	0.000413	0.000281	0.001271	0.001418	0.000505	0.000115	0.000117	0.000144	0.000504	0.000542	0.001024
fadI	STM14_2938	A0A0F6B4D6	46.443	Recycling - Fatty Acid	0.000322	0.000365	0.000268	0.000165	0.000166	0.000182	0.000357	0.0004	0.000281	0.000921	0.000957	0.000416	0.000244	0.000113	0.000143	0.000278	0.000281	0.000574
fadJ	STM14_2937	A0A0F6B4D5	77.255	Recycling - Fatty Acid	0.000332	0.000346	0.000291	0.000239	0.000223	0.000241	0.000357	0.000377	0.000269	0.001076	0.00118	0.000477	0.000514	0.000229	0.000272	0.000341	0.000365	0.000743
fadL	STM14_2942	A0A0F6B4E0	47.705	Recycling - Fatty Acid	0.000557	0.000575	0.000522	0.00026	0.000279	0.000291	0.00093	0.000935	0.000904	0.000619	0.000638	0.00038	0.000214	0.000222	0.000203	0.000806	0.000835	0.00133
fadR	STM14_2182	A0A0F6B2A7	26.987	Recycling - Fatty Acid	7.8e-05	7.7e-05	7.8e-05	4.6e-05	4.4e-05	4.7e-05	7.7e-05	7.6e-05	7.9e-05	6.6e-05	6.6e-05	8e-05	4.1e-05	3.8e-05	2.9e-05	7.4e-05	7.8e-05	8.8e-05
fba	STM14_3708	A0A0F6B6G8	39.156		0.000532	0.000534	0.000548	0.000681	0.000674	0.000683	0.000467	0.000474	0.000472	0.000558	0.000537	0.000524	0.000659	0.000642	0.00073	0.000449	0.000439	0.000376
fbaB	STM14_2642	A0A0F6B3J5	38.088	Stress - RpoS regulon	0.000128	0.000126	0.000131	0.000486	0.000447	0.00046	0.000111	0.000101	8.4e-05	0.000965	0.000981	0.000215	0.001019	0.000568	0.000604	0.000162	0.000167	0.000329
fbp	STM14_5302	A0A0F6BAT5	36.799	Central Carbon - Glycolysis and Gluconeogenesis	0.000581	0.000557	0.000561	0.000797	0.000797	0.000812	0.000458	0.000428	0.000443	0.000602	0.000634	0.000682	0.00115	0.001207	0.001414	0.000487	0.000467	0.000455
fdhD	STM14_4853	A0A0F6B9K8	30.27		0.000176	0.000168	0.000166	0.000201	0.000213	0.000198	0.00012	0.000116	0.000116	0.000104	0.000108	0.000157	0.000107	0.000212	0.00021	0.000143	0.000143	0.000104
fdhE	STM14_4849	A0A0F6B9K4	34.706		0.000391	0.000392	0.000409	0.000441	0.000438	0.000434	0.000348	0.00034	0.000357	0.00033	0.000336	0.000344	0.000288	0.000332	0.000347	0.000301	0.000303	0.00031
fdhF	STM14_5155	A0A0F6BAE2	79.184		0.000427	0.000381	0.000472	0.000227	0.000219	0.000222	0.00039	0.000334	0.000334	0.000146	0.000137	0.000414	0.000249	0.00044	0.00046	0.000367	0.000371	0.000124
fdnG	STM14_1894	A0A0F6B1I3	112.917		0.002189	0.001838	0.002353	0.001207	0.001172	0.001139	0.005344	0.004915	0.005508	0.001248	0.001022	0.00187	0.000713	0.001008	0.001106	0.005491	0.005435	0.002809
fdnH	STM14_1893	A0A0F6B1I2	32.314		0.000366	0.000294	0.000393	0.000184	0.00018	0.000135	0.001004	0.000917	0.001069	0.00021	0.000174	0.000335	0.000103	0.000174	0.000186	0.001066	0.001057	0.000514
fdnI	STM14_1892	A0A0F6B1I1	25.53		3.9e-05	3.7e-05	4e-05	3.1e-05	3.1e-05	3.7e-05	6.5e-05	5.3e-05	6.1e-05	2.1e-05	2.7e-05	2.7e-05	1.9e-05	2e-05	3.4e-05	6.1e-05	5.1e-05	3.5e-05
fdoG	STM14_4852	A0A0F6B9K7	112.522		0.006497	0.00642	0.006315	0.006225	0.006332	0.006305	0.005791	0.005718	0.006102	0.004277	0.004223	0.005387	0.00326	0.004639	0.005432	0.004666	0.004775	0.004002
fdoH	STM14_4851	A0A0F6B9K6	33.055		0.000873	0.000902	0.000891	0.000938	0.000993	0.000783	0.000879	0.000806	0.000896	0.000557	0.000527	0.000761	0.000408	0.000611	0.000641	0.000627	0.00065	0.000541
fdoI	STM14_4850	A0A0F6B9K5	24.697		7.3e-05	7.6e-05	7.1e-05	0.0001	0.000106	9.7e-05	6.8e-05	6.8e-05	6.5e-05	5.9e-05	5.9e-05	6.4e-05	4.1e-05	6.2e-05	1.8e-05	5.7e-05	5.1e-05	4.8e-05
fdrA	STM14_0619	A0A0F6AY14	58.536		0	0	0	0	0	0	0	0	0	0	0	0	0	0	0	0	0	0
fdx	STM14_3113	A0A0F6B4V3	12.389	Energy - OxPhos	5.2e-05	5.8e-05	6.6e-05	7.3e-05	6.3e-05	6.2e-05	5.3e-05	6.5e-05	7e-05	4.1e-05	4e-05	5.1e-05	6.5e-05	7.2e-05	9.2e-05	5.8e-05	5.8e-05	6.5e-05
feoA	STM14_4221	A0A0F6B7W3	8.339	Iron scavenging	4e-05	4e-05	3.9e-05	3.4e-05	3.5e-05	4.3e-05	4.2e-05	4.5e-05	4.4e-05	1.4e-05	1.1e-05	1.4e-05	1.4e-05	1.1e-05	1.2e-05	1.9e-05	1.9e-05	2.6e-05
feoB	STM14_4222	A0A0F6B7W4	84.2	Iron scavenging	0.000306	0.000335	0.00033	0.000265	0.000274	0.000257	0.000364	0.0004	0.000389	0.0001	7.7e-05	9.1e-05	0.000104	7e-05	7.9e-05	0.000116	9.7e-05	0.000196
fepA	STM14_0682	A0A0F6AY72	82.997	Iron scavenging	0.001064	0.001091	0.001118	0.001164	0.001193	0.001198	0.001024	0.001003	0.001172	0.000561	0.000489	0.000527	0.000541	0.000509	0.000599	0.0006	0.000611	0.000422
fepB	STM14_0692	A0A0F6AY82	34.297	Iron scavenging	0.000172	0.000177	0.000165	0.000204	0.000201	0.000205	0.000176	0.000183	0.000166	0.000181	0.000173	8.7e-05	0.00017	8e-05	6.4e-05	0.000104	0.000104	9.6e-05
fepC	STM14_0688	A0A0F6AY78	28.906	Iron scavenging	8.6e-05	8.4e-05	8.4e-05	9.6e-05	9.7e-05	0.000102	9e-05	9.5e-05	9.9e-05	5.4e-05	4.6e-05	3.3e-05	5.3e-05	3.1e-05	3.2e-05	5e-05	4.7e-05	3.7e-05
fepD	STM14_0690	A0A0F6AY80	34.094	Iron scavenging	3.8e-05	3.5e-05	3.3e-05	3.6e-05	3.8e-05	4.2e-05	3.6e-05	3.7e-05	3.5e-05	2e-05	1.7e-05	1.5e-05	1.9e-05	1.4e-05	9e-06	2.3e-05	2.2e-05	1.8e-05
fepE	STM14_0687	A0A0F6AY77	42.295	Iron scavenging	0.00016	0.000168	0.000182	4.2e-05	4.8e-05	4e-05	0.000171	0.000183	0.000195	3e-05	2.4e-05	5.6e-05	1.7e-05	1.7e-05	2.1e-05	5.5e-05	4.8e-05	2.3e-05
fepG	STM14_0689	A0A0F6AY79	34.723	Iron scavenging	0	0	0	0	0	0	0	0	0	0	0	0	0	0	0	0	0	0
fes	STM14_0684	A0A0F6AY74	45.617	Iron scavenging	0.000446	0.000449	0.000449	0.000468	0.00046	0.000466	0.000393	0.000381	0.00042	0.000295	0.000272	0.000168	0.000416	0.000167	0.000107	0.000211	0.000189	0.000131
ffh	STM14_3281	A0A0F6B5B1	49.799		0.000739	0.000721	0.00075	0.000683	0.000703	0.000698	0.000641	0.000627	0.000649	0.00065	0.000657	0.000641	0.000732	0.000697	0.000789	0.000591	0.000604	0.00069
fghA	STM14_2707	A0A0F6B3R0	31.972		0.000169	0.000189	0.000196	0.000312	0.000271	0.000268	0.000181	0.000181	0.000191	0.000222	0.000221	0.000224	0.000254	0.000282	0.000271	0.000191	0.000198	0.000217
fhlA	STM14_3455	A0A0F6B5S5	82.504		0.000588	0.000563	0.000581	0.000733	0.000677	0.000692	0.00051	0.000449	0.000453	0.000644	0.000642	0.000657	0.000572	0.000917	0.000668	0.000674	0.000691	0.000517
fhuA	STM14_0228	A0A0F6AWZ2	80.627	Iron scavenging	0.001402	0.00143	0.001311	0.002118	0.002153	0.002201	0.001296	0.001389	0.001261	0.000813	0.000768	0.0007	0.000725	0.000945	0.001019	0.000884	0.000855	0.00069
fhuB	STM14_0231	A0A0F6AWZ5	73.234		0	0	0	0	0	0	0	0	0	0	0	0	0	0	0	0	0	0
fhuC	STM14_0229	A0A0F6AWZ3	28.855		0.000132	0.000137	0.000135	0.0002	0.000197	0.000199	0.000128	0.000129	0.000129	6.6e-05	6.1e-05	7.2e-05	9.3e-05	9.3e-05	7.9e-05	8.5e-05	8.9e-05	7.1e-05
fhuD	STM14_0230	A0A0F6AWZ4	33.169		0.000292	0.000297	0.0003	0.00041	0.000411	0.000433	0.000278	0.000276	0.000291	0.000102	9.4e-05	0.000116	0.000174	0.000163	0.000149	0.000145	0.000142	9e-05
fhuE	STM14_1378	A0A0F6B041	80.938	Iron scavenging	0.00087	0.00089	0.000841	0.000932	0.000911	0.000994	0.000853	0.00083	0.000957	0.00067	0.000612	0.000532	0.000575	0.000536	0.000623	0.000595	0.000579	0.000557
fhuF	STM14_5466	A0A0F6BB94	29.847	Iron scavenging	1.3e-05	1.6e-05	1.3e-05	1.9e-05	1.8e-05	1.5e-05	1.7e-05	1.6e-05	0	0.000203	0.000191	0	0.000149	1.1e-05	6e-06	1.5e-05	1.7e-05	4.7e-05
fic	STM14_4177	A0A0F6B7R9	22.781		6.6e-05	6.7e-05	6.5e-05	0.000187	0.000169	0.000174	6e-05	5.4e-05	5.2e-05	0.000316	0.000326	0.000104	0.000248	0.00017	0.000162	7.6e-05	8.4e-05	0.000117
fidL	STM14_4528	A0A0F6B8R2	17.524		1e-05	1e-05	9e-06	2e-05	1.7e-05	2e-05	9e-06	1e-05	8e-06	2.6e-05	2.4e-05	1e-05	2.5e-05	1.5e-05	1.6e-05	1.2e-05	1.2e-05	1.6e-05
fieF	STM14_4884	A0A0F6B9N9	33.002		2.4e-05	2.3e-05	2.9e-05	2.6e-05	2.5e-05	2.7e-05	2.6e-05	2.3e-05	2.9e-05	1.1e-05	1e-05	1.7e-05	1.1e-05	1.7e-05	1e-05	1.9e-05	2e-05	1.2e-05
fimA	STM14_0635	A0A0F6AY30	18.231		5.8e-05	3.4e-05	5.5e-05	8e-06	8e-06	9e-06	1.4e-05	1.5e-05	1.7e-05	8.5e-05	5.8e-05	0.000293	1.4e-05	6e-06	1.7e-05	7.9e-05	6.6e-05	2e-05
fimC	STM14_0637	A0A0F6AY32	24.868		0.000101	6.4e-05	0.000107	1.8e-05	1.7e-05	2e-05	2.7e-05	2.8e-05	4.1e-05	6.9e-05	6.2e-05	0.000282	2.1e-05	1.6e-05	2e-05	0.000104	9e-05	3.4e-05
fimD	STM14_0638	A0A0F6AY33	95.128		0.000187	0.000124	0.000191	5.2e-05	4.8e-05	5.5e-05	6.3e-05	6.5e-05	7.1e-05	0.000307	0.000274	0.000861	8.6e-05	5.9e-05	0.000107	0.000274	0.000201	0.00012
fimF	STM14_0640	A0A0F6AY35	17.992		0	0	0	0	0	0	0	0	0	0	0	0	0	0	0	0	0	0
fimH	STM14_0639	A0A0F6AY34	36.102		0.000155	0.00011	0.000173	3.9e-05	3.3e-05	5.1e-05	5.8e-05	5.6e-05	5.7e-05	0.000247	0.000206	0.00075	7.4e-05	5.3e-05	7e-05	0.000248	0.000185	9.9e-05
fimI	STM14_0636	A0A0F6AY31	19.098		0	0	0	0	0	0	0	0	0	0	0	0	0	0	0	0	0	0
fimW	STM14_0644	A0A0F6AY39	23.436		5.8e-05	3.7e-05	6.5e-05	1.5e-05	1.6e-05	2e-05	2.5e-05	2e-05	1.5e-05	0.000154	0.000125	0.00057	4.6e-05	4.2e-05	6.9e-05	0.000147	0.000138	6.6e-05
fimY	STM14_0642	A0A0F6AY37	27.861		0	0	0	0	0	0	0	0	0	0	0	0	0	0	0	0	0	0
fimZ	STM14_0641	A0A0F6AY36	23.546		0.000128	8.5e-05	0.000134	2.3e-05	2.2e-05	2.7e-05	4.8e-05	4.7e-05	5.6e-05	7.4e-05	5.9e-05	0.000483	3.5e-05	4.1e-05	6.3e-05	0.000181	0.000139	6.3e-05
finO	STM14_5628	A0A0F6AWB6	21.134		0.000152	0.00015	0.000154	0.000135	0.000146	0.00014	0.000136	0.000137	0.000138	0.000109	0.000104	9.9e-05	0.000146	0.000142	0.000121	9.7e-05	9.7e-05	8.9e-05
finP	STM14_5592	A0A0F6AW81	17.641		0	0	0	0	0	0	0	0	0	0	0	0	0	0	0	0	0	0
fis	STM14_4083	A0A0F6B7I1	11.24		0.000148	0.00015	0.00015	6.5e-05	7.2e-05	7.9e-05	0.000177	0.000191	0.000183	3.5e-05	2.6e-05	4.8e-05	3e-05	2.6e-05	3.6e-05	6.5e-05	6.4e-05	5.2e-05
fixA	STM14_0090	A0A0F6AWK6	27.222		0	0	0	0	0	0	0	0	0	0	0	0	0	0	0	0	0	0
fixB	STM14_0091	A0A0F6AWK7	33.223		5.5e-05	5.2e-05	5.3e-05	3e-05	2.7e-05	3.4e-05	7.1e-05	6.6e-05	7.2e-05	5.2e-05	5.5e-05	6.9e-05	1.9e-05	1.8e-05	1.6e-05	0.000135	0.000131	0.000102
fixC	STM14_0092	A0A0F6AWK8	45.744		0.000179	0.000163	0.000173	4.2e-05	4.4e-05	6.1e-05	0.000242	0.000231	0.000214	6.9e-05	6.6e-05	0.00021	4.7e-05	8e-05	9.9e-05	0.000486	0.000422	9.1e-05
fixX	STM14_0093	A0A0F6AWK9	10.571		0	0	0	0	0	0	0	0	0	0	0	0	0	0	0	0	0	0
fklB	STM14_5281	A0A0F6BAR4	26.367		0.000163	0.00021	0.000237	0.000253	0.000249	0.000239	0.000258	0.000293	0.000351	0.000114	9.5e-05	0.000143	0.000131	0.000184	0.000159	0.000243	0.000221	0.000174
fkpA	STM14_4157	A0A0F6B7Q0	28.945		0.000921	0.000892	0.000899	0.000962	0.000977	0.000953	0.000895	0.000941	0.000957	0.000667	0.000645	0.000806	0.000808	0.000929	0.001042	0.000836	0.000831	0.000772
fldA	STM14_0810	A0A0F6AYJ2	23.752		0.000143	0.000192	0.000243	0.00023	0.000178	0.000199	0.000181	0.00023	0.000254	0.000189	0.000177	0.000198	0.000171	0.000174	0.000205	0.00016	0.000194	0.000189
fldB	STM14_3677	A0A0F6B6D7	19.629		0	0	0	0	0	0	0	0	0	0	0	0	0	0	0	0	0	0
flgA	STM14_1343	A0A0F6B007	23.556	Motility	3.7e-05	4.4e-05	4.3e-05	6e-06	6e-06	6e-06	2.7e-05	2.7e-05	3.1e-05	1.1e-05	1e-05	7e-06	7e-06	5e-06	8e-06	7e-06	7e-06	9e-06
flgB	STM14_1345	A0A0F6B009	15.129	Motility	0	0	0	0	0	0	0	0	0	0	0	0	0	0	0	0	0	0
flgC	STM14_1346	A0A0F6B010	13.982	Motility	0	0	0	0	0	0	0	0	0	0	0	0	0	0	0	0	0	0
flgD	STM14_1347	A0A0F6B011	23.988	Motility	0.000219	0.000264	0.000306	5.5e-05	4.5e-05	5.5e-05	0.00023	0.000261	0.00027	6.8e-05	5.5e-05	8.6e-05	5.8e-05	5.1e-05	3.8e-05	0.000107	9.3e-05	7.1e-05
flgE	STM14_1348	A0A0F6B012	42.21	Motility	0.000429	0.000435	0.000426	3.1e-05	2.5e-05	4e-05	0.00036	0.000382	0.000378	0.000142	0.000127	0.000214	3.6e-05	3.5e-05	4.5e-05	0.000188	0.000185	9.5e-05
flgF	STM14_1349	A0A0F6B013	26.102	Motility	0	0	0	0	0	0	0	0	0	0	0	0	0	0	0	0	0	0
flgG	STM14_1350	A0A0F6B014	27.77	Motility	0.000182	0.000199	0.000229	2.7e-05	2.2e-05	3.3e-05	0.000174	0.000167	0.000175	8.6e-05	9.2e-05	0.000127	2.4e-05	1.8e-05	2.2e-05	0.00013	0.000119	7.7e-05
flgH	STM14_1351	A0A0F6B015	24.709	Motility	0.000192	0.000192	0.000208	1.3e-05	9e-06	2.1e-05	0.000191	0.000185	0.000196	5.5e-05	5.6e-05	8.1e-05	2.6e-05	1.4e-05	1.6e-05	9.1e-05	8.4e-05	7e-05
flgI	STM14_1352	A0A0F6B016	38.168	Motility	0.000284	0.00028	0.000302	2.3e-05	1.3e-05	1.4e-05	0.000274	0.000271	0.000299	3.3e-05	2.3e-05	5.2e-05	6e-06	0	6e-06	4.6e-05	4.7e-05	3e-05
flgJ	STM14_1353	A0A0F6B017	34.385	Motility	0	0	0	0	0	0	0	0	0	0	0	0	0	0	0	0	0	0
flgK	STM14_1354	A0A0F6B018	59.109	Motility	0.000839	0.000904	0.000843	6.1e-05	5.8e-05	0.000112	0.001165	0.001046	0.001038	0.000454	0.000484	0.000754	6.9e-05	5.9e-05	7.6e-05	0.00061	0.00072	0.000488
flgL	STM14_1355	A0A0F6B019	34.175	Motility	0.000241	0.00025	0.000246	9.7e-05	9.2e-05	0.000104	0.000306	0.000303	0.000288	0.000194	0.000212	0.000261	8.6e-05	6.9e-05	8.3e-05	0.000274	0.000458	0.000256
flgM	STM14_1342	A0A0F6B006	10.568	Motility	0.000235	0.000276	0.000289	8.9e-05	7.8e-05	0.000104	0.0003	0.000325	0.000315	0.000159	0.000143	0.000277	5.2e-05	7.3e-05	8.2e-05	0.00031	0.000293	0.000176
flgN	STM14_1341	A0A0F6B005	15.989	Motility	3.5e-05	4.2e-05	4.3e-05	1.1e-05	1.2e-05	1.1e-05	5e-05	5e-05	5.6e-05	1.7e-05	1.6e-05	3.9e-05	9e-06	9e-06	1.2e-05	5.7e-05	4.9e-05	2.4e-05
flhA	STM14_2327	A0A0F6B2P5	74.849	Motility	0.000343	0.000373	0.00038	0.000103	0.000126	0.000123	0.000335	0.00028	0.000328	0.000192	0.000198	0.000244	0.000113	0.00011	0.00013	0.000241	0.00025	0.000213
flhB	STM14_2328	A0A0F6B2P6	42.355	Motility	0	0	0	0	0	0	0	0	0	0	0	0	0	0	0	0	0	0
flhC	STM14_2340	A0A0F6B2Q8	21.579	Motility	5.2e-05	5.5e-05	6.2e-05	1.5e-05	1.4e-05	1.6e-05	6.4e-05	6e-05	6e-05	1.3e-05	9e-06	2.3e-05	8e-06	1.3e-05	1.5e-05	6.8e-05	8.5e-05	1.9e-05
flhD	STM14_2341	A0A0F6B2Q9	13.295	Motility	0	0	0	0	0	0	0	0	0	0	0	0	0	0	0	0	0	0
flhE	STM14_2326	A0A0F6B2P4	14.073	Motility	0	0	0	0	0	0	0	0	0	0	0	0	0	0	0	0	0	0
fliA	STM14_2374	A0A0F6B2T8	27.473	Motility	0.00031	0.000327	0.000324	3.8e-05	4e-05	6.6e-05	0.000266	0.000277	0.000293	8.8e-05	7.4e-05	0.000186	5.4e-05	5.4e-05	7.1e-05	0.000194	0.000195	0.000123
fliB	STM14_2377	A0A0F6B2U1	45.414		0.000377	0.000374	0.000411	5e-05	4.8e-05	4.7e-05	0.000301	0.000297	0.000322	0.00016	0.000155	0.000318	3.9e-05	4e-05	5e-05	0.000206	0.000184	0.000132
fliC	STM14_2378	A0A0F6B2U2	51.612	Motility	0.000329	0.000338	0.000487	0.000142	0.000124	0.000138	0.000998	0.00098	0.000942	0.000319	0.000227	0.000576	0.000129	0.000106	0.000139	0.000904	0.000867	0.000481
fliD	STM14_2380	A0A0F6B2U4	49.835	Motility	0.000331	0.000343	0.000321	6.5e-05	7.2e-05	6.1e-05	0.000409	0.000386	0.000383	0.0002	0.000207	0.000328	5.7e-05	6.3e-05	5.7e-05	0.000435	0.000516	0.000319
fliE	STM14_2388	A0A0F6B2V2	11.078	Motility	0	0	0	0	0	0	0	0	0	0	0	0	0	0	0	0	0	0
fliF	STM14_2390	A0A0F6B2V4	61.23	Motility	0.000503	0.000535	0.000489	3.8e-05	4.9e-05	7.5e-05	0.000444	0.000426	0.000426	0.000223	0.000232	0.000334	4.7e-05	4.3e-05	5.8e-05	0.000279	0.00028	0.000189
fliG	STM14_2391	A0A0F6B2V5	36.851	Motility	5.6e-05	7e-05	8.2e-05	2.7e-05	2.5e-05	3.3e-05	6.3e-05	7.3e-05	7.7e-05	3.9e-05	3.9e-05	5.5e-05	2.5e-05	2.7e-05	2e-05	5e-05	5.1e-05	3.7e-05
fliH	STM14_2392	A0A0F6B2V6	25.811	Motility	2.8e-05	3.1e-05	3.2e-05	6e-06	6e-06	6e-06	2.7e-05	3.2e-05	3.1e-05	9e-06	9e-06	2.2e-05	5e-06	4e-06	7e-06	2.3e-05	1.7e-05	1.2e-05
fliI	STM14_2393	A0A0F6B2V7	49.265	Motility	0.000222	0.000234	0.000241	2.9e-05	2.6e-05	3.5e-05	0.00021	0.000204	0.000214	8.2e-05	8.2e-05	0.000152	3e-05	2.3e-05	3.6e-05	0.000154	0.000153	8.8e-05
fliJ	STM14_2394	A0A0F6B2V8	17.322	Motility	0.000213	0.000215	0.000309	1.5e-05	1e-05	1.8e-05	0.000157	0.000163	0.000198	2.1e-05	1.3e-05	1.7e-05	1.2e-05	1.3e-05	1.3e-05	2.7e-05	2e-05	1.7e-05
fliK	STM14_2395	A0A0F6B2V9	41.795	Motility	7.7e-05	7.3e-05	0.000115	2.2e-05	2.5e-05	3.2e-05	6.3e-05	6.9e-05	9.6e-05	1.7e-05	1.8e-05	2.4e-05	2.1e-05	1.9e-05	1.8e-05	3.2e-05	3.3e-05	2.5e-05
fliL	STM14_2396	A0A0F6B2W0	17.102	Motility	0.000247	0.000271	0.000246	4.5e-05	4.1e-05	9e-06	0.000238	0.000234	0.000237	6.5e-05	6.1e-05	0.000132	5e-06	1.9e-05	4e-06	0.000143	0.000129	8.4e-05
fliM	STM14_2397	A0A0F6B2W1	37.858	Motility	0.000307	0.000307	0.000307	2e-05	2.1e-05	2.4e-05	0.000282	0.000275	0.000266	0.000104	0.000104	0.000182	1.9e-05	1.8e-05	2e-05	0.00019	0.000163	8.2e-05
fliN	STM14_2398	A0A0F6B2W2	14.789	Motility	0	0	0	0	0	0	0	0	0	0	0	0	0	0	0	0	0	0
fliO	STM14_2399	A0A0F6B2W3	13.083	Motility	1.2e-05	1.2e-05	1.2e-05	5e-06	6e-06	4e-06	1.1e-05	1.1e-05	1.2e-05	7e-06	7e-06	1.1e-05	4e-06	3e-06	3e-06	1e-05	8e-06	6e-06
fliP	STM14_2400	A0A0F6B2W4	26.787	Motility	0.000115	0.000119	0.000123	1.3e-05	1.1e-05	1.8e-05	0.000106	0.000102	0.000106	5e-05	4.9e-05	7.3e-05	1.4e-05	1.4e-05	1.4e-05	6.5e-05	6.2e-05	4.1e-05
fliQ	STM14_2401	A0A0F6B2W5	9.604	Motility	0	0	0	0	0	0	0	0	0	0	0	0	0	0	0	0	0	0
fliR	STM14_2402	A0A0F6B2W6	28.925	Motility	0	0	0	0	0	0	0	0	0	0	0	0	0	0	0	0	0	0
fliS	STM14_2381	A0A0F6B2U5	14.687	Motility	4e-05	4.7e-05	4.9e-05	8e-06	6e-06	7e-06	4.8e-05	4.9e-05	5.6e-05	8e-06	6e-06	1.7e-05	6e-06	5e-06	7e-06	2.2e-05	1.8e-05	8e-06
fliT	STM14_2382	A0A0F6B2U6	13.705	Motility	1.1e-05	1.2e-05	1e-05	3e-06	3e-06	3e-06	1.4e-05	1.4e-05	1.4e-05	3e-06	3e-06	7e-06	2e-06	3e-06	3e-06	1.1e-05	8e-06	5e-06
fliY	STM14_2372	A0A0F6B2T6	28.805		0.000273	0.00027	0.000264	0.000456	0.000439	0.00045	0.000258	0.00026	0.00024	0.000552	0.000583	0.000385	0.00057	0.000559	0.000616	0.000321	0.000326	0.000437
fliZ	STM14_2373	A0A0F6B2T7	21.688	Motility	7.9e-05	7.6e-05	8.6e-05	1.6e-05	1.6e-05	2e-05	7.5e-05	7.1e-05	8.7e-05	2.3e-05	2.1e-05	4.4e-05	2e-05	1.6e-05	2e-05	4.8e-05	4e-05	2.8e-05
fljA	STM14_3337	A0A0F6B5G3	20.322		0.000336	0.000386	0.000201	2.3e-05	3e-06	1.6e-05	2.4e-05	1.7e-05	1.3e-05	5.7e-05	6.8e-05	0.000174	9e-06	7e-06	1.6e-05	1.7e-05	1.5e-05	1.5e-05
fljB	STM14_3338	A0A0F6B5G4	52.536		0.000538	0.000683	0.000353	4.3e-05	5.4e-05	7e-05	8.2e-05	7.4e-05	6e-05	0.000338	0.000313	0.000435	5e-05	4.9e-05	6.5e-05	7.8e-05	7.6e-05	6.9e-05
flk	STM14_2919	A0A0F6B4B7	37.056		0.000146	0.000152	0.000177	0.000172	0.000151	0.00016	0.000161	0.000184	0.000176	9.6e-05	8.7e-05	0.00013	0.000115	0.000141	0.000138	0.000169	0.000151	0.000145
fmt	STM14_4110	A0A0F6B7K3	34.029		0.000582	0.000596	0.000583	0.000557	0.000555	0.000559	0.000526	0.000537	0.000502	0.00055	0.000573	0.000505	0.00058	0.000541	0.000647	0.000433	0.000422	0.00045
fnr	STM14_2007	A0A0F6B1U1	27.883		0.000163	0.000168	0.000161	0.000132	0.000126	0.000135	0.000176	0.000179	0.000188	9.5e-05	9.6e-05	0.000144	4.7e-05	0.000113	0.000135	0.000148	0.00016	0.000155
focA	STM14_1100	A0A0F6AZC0	35.681		0.000214	0.000207	0.000248	0.000127	0.000132	0.000121	0.00025	0.000259	0.000253	0.000199	0.000199	0.000259	0.000236	0.000242	0.000223	0.000335	0.000316	0.000205
folA	STM14_0106	A0A0F6AWM2	17.97		9.2e-05	0.000107	0.000117	0.000115	9.8e-05	0.000105	0.000199	0.000244	0.00025	8.7e-05	7.7e-05	8.5e-05	0.000107	0.000105	8.9e-05	0.000218	0.000197	0.000231
folB	STM14_3882	A0A0F6B6Y8	13.424		2.9e-05	3e-05	2.9e-05	2.8e-05	2.7e-05	2.7e-05	3.3e-05	3.2e-05	3.4e-05	8e-06	7e-06	1.8e-05	7e-06	1.7e-05	2.1e-05	3.1e-05	3.2e-05	1.1e-05
folC	STM14_2913	A0A0F6B4B1	45.481		0.000297	0.000308	0.000295	0.000329	0.000335	0.000338	0.000345	0.00035	0.000348	0.000254	0.000254	0.00026	0.000357	0.000341	0.000354	0.000327	0.000333	0.000385
folD	STM14_0632	A0A0F6AY27	30.844		0.000258	0.000257	0.000248	0.000234	0.000248	0.000239	0.000223	0.000213	0.000242	0.000177	0.000184	0.00022	0.000268	0.000269	0.000204	0.000214	0.000213	0.000197
folE	STM14_2703	A0A0F6B3Q6	24.771		0.00013	0.000131	0.000124	0.00024	0.000234	0.000239	9e-05	9e-05	0.0001	6.4e-05	6.8e-05	0.000121	9.3e-05	0.000268	0.000287	9.2e-05	8.9e-05	7.5e-05
folK	STM14_0217	A0A0F6AWY1	17.742		4e-05	4.4e-05	5.2e-05	5.8e-05	5.9e-05	5e-05	4.8e-05	5.5e-05	5.9e-05	4.3e-05	4.4e-05	4.9e-05	7.1e-05	7.8e-05	9.8e-05	8.5e-05	7.9e-05	8.7e-05
folP	STM14_3978	A0A0F6B778	30.484		0.000834	0.000833	0.000834	0.000604	0.00063	0.000636	0.000837	0.000882	0.000891	0.000434	0.000419	0.000618	0.000491	0.000621	0.000465	0.000634	0.000644	0.000503
foxA	STM14_0426	A0A0F6AXH4	77.702		0.001185	0.000361	0.00041	0.00022	0.000268	0.000287	0.000388	0.000271	0.000326	0.000107	0.000105	0.00015	0.000113	0.000103	0.000124	0.000217	0.000248	0.000277
fpr	STM14_4910	A0A0F6B9R5	27.78	Stress - resistance	0.000107	0.000106	0.000104	0.000206	0.000199	0.0002	7.7e-05	7.2e-05	6.7e-05	0.000238	0.000256	0.000151	0.000299	0.000256	0.000282	9.2e-05	9.6e-05	0.000113
frdA	STM14_5223	A0A0F6BAK9	65.492		0.001007	0.000914	0.001086	0.000281	0.000269	0.000301	0.000825	0.000755	0.000757	0.000789	0.000798	0.001319	0.000469	0.000542	0.000456	0.000998	0.001005	0.000692
frdB	STM14_5222	A0A0F6BAK8	27.175		0.0002	0.000194	0.000214	6.2e-05	6.2e-05	6.1e-05	0.000168	0.000164	0.000164	0.000163	0.000159	0.000274	9.7e-05	0.000115	0.00013	0.000219	0.000212	0.000136
frdC	STM14_5221	A0A0F6BAK7	15		0.00016	0.00015	0.000159	2.8e-05	2.9e-05	3.7e-05	0.000129	0.000115	0.000121	0.000119	0.000112	0.00022	6.1e-05	7.7e-05	7.2e-05	0.000166	0.00016	9.5e-05
frdD	STM14_5220	A0A0F6BAK6	13.035		0.000476	0.000411	0.000464	4.6e-05	4.1e-05	7e-05	0.000366	0.000323	0.000325	0.000315	0.000308	0.00062	0.000153	0.000179	0.000158	0.000431	0.000417	0.000216
fre	STM14_4786	A0A0F6B9E7	26.351	Iron scavenging	0.000239	0.00024	0.000231	0.000324	0.000304	0.00031	0.000215	0.000217	0.000218	0.000273	0.000279	0.000236	0.00029	0.000288	0.000173	0.000236	0.000228	0.000304
frr	STM14_0260	A0A0F6AX23	20.556	Translation - Ribosome-affiliated	0.000342	0.00035	0.000327	0.000377	0.000385	0.000388	0.000375	0.000378	0.000374	0.000283	0.000262	0.000295	0.000279	0.000338	0.000313	0.000363	0.000341	0.00032
frsA	STM14_0374	A0A0F6AXC4	47.16		0.001001	0.000981	0.000975	0.001567	0.001517	0.001551	0.000829	0.000791	0.000745	0.001825	0.001837	0.001113	0.002169	0.002232	0.002052	0.000953	0.000954	0.001077
fruA	STM14_2721	A0A0F6B3S4	57.375	Transport - carbon catabolism	0.000625	0.000637	0.000596	0.000311	0.000325	0.000366	0.000794	0.000898	0.000983	0.000376	0.000325	0.000289	0.000324	0.0002	0.000236	0.000479	0.000447	0.000309
fruF	STM14_2723	A0A0F6B3S6	39.594		0.00037	0.000345	0.00036	0.000152	0.000155	0.000169	0.000476	0.000507	0.000612	0.000134	0.00011	0.000168	6e-05	7.7e-05	8.1e-05	0.000261	0.000274	0.000167
fruK	STM14_2722	A0A0F6B3S5	33.709		0.000205	0.0002	0.000198	9e-05	0.000101	9.9e-05	0.000241	0.000277	0.000335	8.3e-05	6.3e-05	0.000104	5.3e-05	5.5e-05	5.1e-05	0.00016	0.000149	0.000104
fruR	STM14_0142	A0A0F6AWQ8	38.041		0.000756	0.000759	0.000758	0.000377	0.000382	0.000405	0.000614	0.00062	0.000638	0.00071	0.000688	0.000761	0.000424	0.000437	0.000468	0.000579	0.000567	0.000562
frwB	STM14_4945	A0A0F6B9U9	11.263		5.8e-05	5e-05	5.8e-05	1.9e-05	1.8e-05	2.2e-05	5.9e-05	5.4e-05	5.7e-05	5.4e-05	4.9e-05	5.7e-05	1.1e-05	1.6e-05	1.9e-05	9.8e-05	0.000103	8.3e-05
frwC	STM14_4944	A0A0F6B9U8	37.237		1.3e-05	1.2e-05	1.6e-05	5e-06	7e-06	7e-06	1.7e-05	2e-05	1.6e-05	8e-06	9e-06	1e-05	8e-06	4e-06	5e-06	2.6e-05	1.6e-05	3e-05
frwD	STM14_4948	A0A0F6B9V2	13.153		3.2e-05	3.6e-05	3.7e-05	5.3e-05	4.9e-05	4.9e-05	3.3e-05	3e-05	2.9e-05	6.7e-05	6.6e-05	4.9e-05	6.4e-05	7.5e-05	3.8e-05	5.5e-05	5.2e-05	6.8e-05
fsr	STM14_0581	A0A0F6AXX6	43.057	Stress - resistance	0.000221	0.000237	0.000191	0.000269	0.000264	0.000227	0.000203	0.000204	0.000217	0.000104	0.000107	0.000172	0.000149	0.00018	0.00018	0.000165	0.000191	0.000127
ftn	STM14_2353	A0A0F6B2S0	19.31		5.4e-05	5.7e-05	6e-05	4.4e-05	4.7e-05	4.3e-05	9.2e-05	9.6e-05	8.8e-05	3.8e-05	3.7e-05	8.4e-05	3.4e-05	0.000111	0.000132	0.000173	0.000159	9.6e-05
ftnB	STM14_2350	A0A0F6B2R7	18.79	Iron scavenging	7e-06	7e-06	8e-06	7e-06	8e-06	7e-06	8e-06	9e-06	1e-05	6e-06	5e-06	1e-05	3e-06	6e-06	7e-06	9e-06	1e-05	4e-06
ftsA	STM14_0158	A0A0F6AWS4	45.314		0.000258	0.000259	0.000241	0.000325	0.000327	0.000301	0.000238	0.000237	0.000231	0.000193	0.000203	0.000231	0.00031	0.000297	0.000357	0.000211	0.000208	0.000188
ftsB	STM14_3534	A0A0F6B600	11.575		0	0	0	0	0	0	0	0	0	0	0	0	0	0	0	0	0	0
ftsE	STM14_4298	A0A0F6B838	24.399		0.000187	0.000184	0.000182	0.000224	0.000217	0.000222	0.000169	0.000167	0.000164	0.00021	0.000224	0.000194	0.000264	0.000245	0.000228	0.000176	0.000185	0.000182
ftsI	STM14_0148	A0A0F6AWR4	63.845		0.000802	0.000815	0.000788	0.000767	0.000802	0.000832	0.000653	0.000669	0.000703	0.000161	0.000129	0.000231	0.000189	0.000118	0.000134	0.000224	0.000263	0.000202
ftsI	STM14_2218	A0A0F6B2E3	63.091		0	0	0	0	0	0	0	0	0	0	0	0	0	0	0	0	0	0
ftsK	STM14_1084	A0A0F6AZA4	149.44		0.001436	0.001402	0.001452	0.00148	0.001551	0.001562	0.00139	0.001344	0.001425	0.00038	0.000324	0.000898	0.000385	0.000709	0.000609	0.000969	0.000892	0.000559
ftsL	STM14_0147	A0A0F6AWR3	13.586		5.2e-05	5.1e-05	5e-05	5.3e-05	5.2e-05	5.5e-05	4.4e-05	4.7e-05	4.4e-05	9e-06	6e-06	2.9e-05	1.2e-05	1.7e-05	1.3e-05	3.5e-05	2.5e-05	1.2e-05
ftsN	STM14_4921	A0A0F6B9S6	36.303		0.000243	0.000245	0.000245	0.000253	0.00026	0.000213	0.000189	0.000183	0.000197	0.000131	0.000125	0.000114	0.000154	0.000121	0.000126	0.000111	0.000121	0.000131
ftsQ	STM14_0157	A0A0F6AWS3	31.136		0.000162	0.000164	0.000174	0.000211	0.000203	0.000207	0.000163	0.000148	0.000163	4.2e-05	3.2e-05	0.000116	5.4e-05	7.5e-05	8e-05	0.000119	0.000107	5.9e-05
ftsW	STM14_0153	A0A0F6AWR9	45.959	Cell envelope - Outer membrane	0.000151	0.000147	0.000153	0.000183	0.000191	0.000205	0.000126	0.000132	0.000142	3e-05	2.3e-05	7.8e-05	4.5e-05	5.7e-05	3.4e-05	8.1e-05	6.8e-05	3.1e-05
ftsX	STM14_4297	A0A0F6B837	38.627		0.000467	0.000454	0.00045	0.000609	0.000589	0.000607	0.000415	0.00042	0.000396	0.000521	0.000531	0.000453	0.00063	0.000629	0.000456	0.000433	0.000449	0.000447
ftsY	STM14_4299	A0A0F6B839	53.731		0.000555	0.000551	0.000558	0.00058	0.000592	0.000605	0.000516	0.000516	0.000519	0.000443	0.000432	0.000471	0.000539	0.000562	0.00058	0.000483	0.000484	0.000445
ftsZ	STM14_0159	A0A0F6AWS5	40.324		0.00082	0.000797	0.000816	0.000881	0.00089	0.000937	0.000762	0.000784	0.000781	0.000616	0.000617	0.000763	0.000577	0.000926	0.000813	0.000755	0.000766	0.00064
fucA	STM14_3587	A0A0F6B652	23.721		7.6e-05	7.3e-05	7.3e-05	1.3e-05	1.1e-05	1.4e-05	8.6e-05	7.9e-05	6.3e-05	0.000115	0.000119	0.00014	1.1e-05	2e-05	2.2e-05	0.000126	0.000141	0.000203
fucI	STM14_3590	A0A0F6B654	64.771		0.000483	0.000462	0.000491	8.2e-05	7.7e-05	7.1e-05	0.000407	0.000391	0.000372	0.00055	0.000575	0.000678	6.3e-05	6.8e-05	5.9e-05	0.000611	0.000629	0.000771
fucK	STM14_3591	A0A0F6B655	51.674	Transport - carbon catabolism	0.000195	0.000201	0.000206	3.2e-05	3.3e-05	3.7e-05	0.000177	0.00017	0.000165	9.6e-05	8.9e-05	0.000221	3.1e-05	3.1e-05	3.6e-05	0.000197	0.000197	0.000161
fucO	STM14_3586	A0A0F6B651	40.538		0.000403	0.000378	0.000402	0.000147	0.000147	0.000162	0.000411	0.00041	0.00037	0.000476	0.000487	0.000655	0.000135	0.00021	0.000221	0.000608	0.000641	0.000849
fucR	STM14_3593	A0A0F6B657	26.444		0.000168	0.000169	0.000162	5e-05	5.1e-05	5.8e-05	0.000247	0.000252	0.000236	0.000204	0.000189	0.000174	4.7e-05	4.6e-05	5.6e-05	0.000282	0.00029	0.000343
fucU	STM14_3592	A0A0F6B656	15.281		4.6e-05	5.2e-05	5.1e-05	1.3e-05	1.4e-05	1e-05	5.6e-05	5.5e-05	4.9e-05	2.7e-05	2.4e-05	4.9e-05	8e-06	1.5e-05	2e-05	7.3e-05	6.4e-05	5.4e-05
fumA	STM14_1770	A0A0F6B162	60.258	Central Carbon - TCA cycle	0.000987	0.001024	0.000888	0.000543	0.000571	0.000583	0.000943	0.000938	0.000927	0.000876	0.000904	0.001684	0.000441	0.000557	0.000607	0.001227	0.001228	0.001452
fumB	STM14_5173	A0A0F6BAG0	60.048	Central Carbon - TCA cycle	0.001167	0.001015	0.00129	0.000165	0.000176	0.00019	0.000931	0.000781	0.000884	0.000449	0.000451	0.000989	0.000196	0.000237	0.000262	0.001043	0.001076	0.000522
fumC	STM14_1772	A0A0F6B164	50.303	Central Carbon - TCA cycle	0.000488	0.000508	0.000503	0.000766	0.000693	0.000721	0.000445	0.000441	0.000301	0.002219	0.002264	0.001214	0.001215	0.000876	0.001059	0.000734	0.000761	0.001266
fur	STM14_0808	A0A0F6AYJ0	17.011		5.9e-05	6.1e-05	6.2e-05	7.3e-05	7.1e-05	7.4e-05	5.6e-05	5.6e-05	5.7e-05	6.8e-05	7e-05	6.4e-05	7.2e-05	7.3e-05	7.8e-05	5.9e-05	5.9e-05	7.9e-05
fusA	STM14_4150	A0A0F6B7P3	77.599	Translation - Ribosome-affiliated	0.003152	0.003165	0.003185	0.002497	0.002587	0.002633	0.003546	0.00355	0.003601	0.001739	0.001659	0.002225	0.001976	0.002051	0.002253	0.003071	0.003062	0.002781
fxsA	STM14_5204	A0A0F6BAJ0	17.736		0.000135	0.000137	0.000125	0.000133	0.00013	0.000134	0.000119	0.000125	0.000119	8.4e-05	8.8e-05	8.8e-05	8.4e-05	7.9e-05	8.7e-05	0.000112	0.000104	0.000113
gabD	STM14_3367	A0A0F6B5J2	51.848	Recycling - AA	9.4e-05	0.000106	8.8e-05	9.5e-05	9.5e-05	9.9e-05	9.5e-05	8.1e-05	5.1e-05	0.001248	0.001241	8.8e-05	0.00016	8.3e-05	9.6e-05	7.3e-05	9.1e-05	0.000908
gabP	STM14_3369	A0A0F6B5J4	50.899	Transport - AA	0	0	0	0	0	0	0	0	0	0	0	0	0	0	0	0	0	0
gabT	STM14_3368	A0A0F6B5J3	45.636	Recycling - AA	5.3e-05	6e-05	4.8e-05	5.9e-05	5.6e-05	5.6e-05	5.1e-05	4.8e-05	2.1e-05	0.000633	0.000614	5.4e-05	9.8e-05	5.2e-05	6.5e-05	5.3e-05	5.8e-05	0.000357
galE	STM14_0901	A0A0F6AYS6	37.134	Transport - carbon catabolism	0.00122	0.001214	0.001267	0.00119	0.00117	0.00124	0.000922	0.000931	0.000909	0.00145	0.001467	0.00111	0.001872	0.001485	0.001441	0.000901	0.00089	0.000867
galF	STM14_2592	A0A0F6B3E7	37.907	Transport - carbon catabolism	0.000326	0.00032	0.000344	0.000489	0.000478	0.000465	0.000415	0.00043	0.00044	0.000455	0.000446	0.000387	0.000481	0.000493	0.000608	0.000457	0.000467	0.000491
galK	STM14_0899	A0A0F6AYS4	41.302	Transport - carbon catabolism	0.00074	0.000727	0.000752	0.000682	0.000687	0.000668	0.000528	0.000538	0.000487	0.001025	0.001069	0.000717	0.001213	0.000888	0.00096	0.000552	0.000547	0.000562
galM	STM14_0898	A0A0F6AYS3	38.547	Transport - carbon catabolism	0.000247	0.000239	0.000253	0.000261	0.000258	0.000249	0.000198	0.00019	0.000195	0.000277	0.000282	0.000291	0.000345	0.000334	0.000391	0.000227	0.000228	0.00022
galP	STM14_3735	A0A0F6B6J4	51.147	Transport - carbon catabolism	0.000649	0.000633	0.000636	0.00229	0.002323	0.00243	0.000428	0.000352	0.000514	0.001823	0.001803	0.00072	0.001652	0.001264	0.001107	0.000513	0.000532	0.000717
galR	STM14_3636	A0A0F6B698	36.869	Transport - carbon catabolism	0.000389	0.000376	0.000391	0.000327	0.000328	0.000338	0.00038	0.000371	0.000357	0.000394	0.000431	0.000365	0.000318	0.000331	0.000393	0.000322	0.000334	0.0004
galS	STM14_2700	A0A0F6B3Q3	36.963	Transport - carbon catabolism	0.000237	0.000231	0.000224	2.8e-05	3.8e-05	3.8e-05	0.000249	0.000253	0.000217	0.000213	0.000206	0.000249	3.1e-05	2.7e-05	4.4e-05	0.000324	0.000339	0.000287
galT	STM14_0900	A0A0F6AYS5	39.675	Transport - carbon catabolism	0.00032	0.000325	0.000334	0.00031	0.000295	0.000284	0.000242	0.000233	0.000221	0.000392	0.000405	0.000311	0.000487	0.00039	0.000408	0.000238	0.00025	0.000244
galU	STM14_2118	A0A0F6B246	32.906	Transport - carbon catabolism	0.000277	0.000281	0.000283	0.000406	0.000393	0.000391	0.000324	0.000327	0.000328	0.000372	0.000382	0.000297	0.000392	0.000376	0.000399	0.000337	0.000344	0.000459
gapA	STM14_1565	A0A0F6B0L7	35.587	Central Carbon - Glycolysis and Gluconeogenesis	0.001171	0.001133	0.001223	0.001027	0.001036	0.001044	0.001269	0.001239	0.001216	0.001367	0.001362	0.00115	0.001344	0.00134	0.001522	0.001173	0.001182	0.000804
garD	STM14_3935	A0A0F6B739	56.353		0.00052	0.000595	0.00047	0.000138	0.000137	0.000161	0.000432	0.000515	0.000348	0.000293	0.000262	0.000578	0.000111	0.000136	0.000189	0.000382	0.000351	0.000203
garK	STM14_3929	A0A0F6B733	39.354		0.00016	0.000164	0.000116	2e-05	2.7e-05	3.5e-05	0.000177	0.00023	0.000127	8.8e-05	8.8e-05	0.00012	3.7e-05	3.2e-05	3.3e-05	0.000112	0.000107	7e-05
garL	STM14_3931	A0A0F6B735	27.321		5.1e-05	5.3e-05	4.2e-05	1.5e-05	1.5e-05	1.7e-05	5.7e-05	7.5e-05	5e-05	4e-05	4.3e-05	5.5e-05	1.6e-05	1.7e-05	2e-05	4.6e-05	5e-05	3.6e-05
garR	STM14_3930	A0A0F6B734	30.729		0.000169	0.000208	0.000183	4.3e-05	4.3e-05	5.4e-05	0.000229	0.000314	0.000201	0.000146	0.000129	0.000232	5.4e-05	5.7e-05	7.5e-05	0.000196	0.000198	0.000153
gatY_1	STM14_3939	A0A0F6B743	30.922		7.2e-05	6.2e-05	6.5e-05	6.4e-05	6e-05	5e-05	7.4e-05	7.4e-05	6.1e-05	0.000102	0.000102	9.5e-05	6.5e-05	7.5e-05	6e-05	0.000109	0.000123	0.000138
gatY_2	STM14_4559	A0A0F6B8T8	31.321		0.000282	0.000294	0.000275	4.9e-05	4.5e-05	6.3e-05	0.0002	0.000199	0.000175	3.3e-05	2.7e-05	8.1e-05	1.5e-05	1e-05	1.8e-05	8.3e-05	9.1e-05	4.5e-05
gcd	STM14_0201	A0A0F6AWW5	86.511		0.000166	0.000165	0.000162	0.001115	0.001141	0.001051	0.000126	0.000112	0.000182	0.00016	0.000138	0.000215	0.000825	0.001014	0.000943	0.000192	0.000193	0.00014
gcl	STM14_0607	A0A0F6AY02	64.755		0.000299	0.000287	0.0003	0.000191	0.000216	0.000212	0.000272	0.000286	0.000258	0.000285	0.000289	0.000242	0.000244	0.000202	0.000225	0.000236	0.000248	0.000381
gcp	STM14_3885	A0A0F6B6Z1	35.94		0.000367	0.000377	0.000366	0.000321	0.000314	0.000326	0.000426	0.000433	0.000445	0.000246	0.000244	0.000293	0.000296	0.000308	0.00038	0.000394	0.000401	0.000389
gcvA	STM14_3596	A0A0F6B660	34.391		0.000279	0.000266	0.000267	0.000317	0.000293	0.00029	0.000243	0.000264	0.000259	0.000357	0.000368	0.000315	0.000315	0.000326	0.000421	0.000306	0.000321	0.000321
gcvH	STM14_3688	A0A0F6B6E8	13.841	Recycling - AA	4.1e-05	5.5e-05	5.2e-05	3.2e-05	3.8e-05	3.6e-05	5.2e-05	6.7e-05	6.9e-05	7e-06	3e-06	8e-06	6e-06	3e-06	3e-06	1e-05	1e-05	9e-06
gcvP	STM14_3687	A0A0F6B6E7	104.287	Recycling - AA	0.001092	0.001071	0.001107	0.001296	0.001316	0.001205	0.000741	0.000721	0.000775	0.000795	0.000815	0.001496	0.000597	0.001002	0.001121	0.00081	0.000782	0.000668
gcvR	STM14_3053	A0A0F6B4P4	20.775		1.6e-05	2e-05	2e-05	2.2e-05	2.7e-05	2.5e-05	1.6e-05	1.7e-05	1.9e-05	2.1e-05	2.4e-05	2e-05	3e-05	2.5e-05	3.4e-05	1.9e-05	1.9e-05	1.7e-05
gcvT	STM14_3689	A0A0F6B6E9	40.217	Recycling - AA	0.000734	0.000716	0.000684	0.00086	0.000881	0.000875	0.000407	0.000395	0.000424	0.00056	0.00055	0.001059	0.000361	0.0006	0.000629	0.000447	0.000437	0.000385
gdhA	STM14_1577	A0A0F6B0M9	48.574	Biosynthesis - AA - glu/gln/pro	0.000328	0.000334	0.000312	0.000543	0.000577	0.00054	0.000292	0.000285	0.000283	0.000306	0.000309	0.000506	0.000452	0.000731	0.000765	0.000311	0.000313	0.000317
ggt	STM14_4276	A0A0F6B816	61.72	Stress - Glutathione	0.000207	0.000218	0.000201	0.00061	0.000605	0.00061	0.000153	0.000111	0.000116	0.002657	0.002661	0.00041	0.001181	0.000714	0.000508	0.000214	0.000238	0.000582
gidA	STM14_4671	A0A0F6B945	69.64		0.001039	0.001057	0.001076	0.000616	0.000639	0.000636	0.001345	0.001379	0.001385	0.00052	0.000479	0.000605	0.000324	0.000458	0.00047	0.001234	0.00127	0.001136
gidB	STM14_4670	A0A0F6B944	23.375		0.000235	0.000262	0.000284	0.000214	0.000198	0.000206	0.000312	0.000348	0.000329	0.000172	0.000159	0.000197	0.00018	0.000179	0.000223	0.000307	0.000301	0.000305
gip	STM14_0608	A0A0F6AY03	29.245		0	0	0	0	0	0	0	0	0	0	0	0	0	0	0	0	0	0
glaH	STM14_3365	A0A0F6B5J0	37.233		6.8e-05	9.2e-05	6e-05	4.3e-05	4.3e-05	4.5e-05	5.7e-05	6.2e-05	2.3e-05	0.001178	0.001039	6.8e-05	2.5e-05	2.9e-05	3e-05	5.3e-05	5.4e-05	0.000183
gldA_1	STM14_4249	A0A0F6B7Z1	39.279		0	0	0	0	0	0	0	0	0	0	0	0	0	0	0	0	0	0
gldA_2	STM14_4939	A0A0F6B9U4	38.741		0.000395	0.000399	0.000417	0.000221	0.000219	0.000228	0.00029	0.000261	0.000247	0.000561	0.00054	0.000791	0.000335	0.000558	0.000666	0.000501	0.000477	0.000453
glgA	STM14_4255	A0A0F6B7Z6	52.946		0.000184	0.000182	0.000175	0.000295	0.000269	0.000286	0.000147	0.000132	0.000126	0.000414	0.000435	0.000261	0.000334	0.000312	0.00025	0.000197	0.000199	0.000239
glgB	STM14_4258	A0A0F6B7Z9	84.275		0.000448	0.000431	0.000443	0.001085	0.001037	0.001052	0.000393	0.000383	0.000394	0.000836	0.000874	0.000706	0.00109	0.001153	0.000888	0.000588	0.000579	0.000624
glgC	STM14_4256	A0A0F6B7Z7	48.462		0.000494	0.000492	0.000475	0.000588	0.000582	0.000586	0.000388	0.000366	0.000329	0.000986	0.001003	0.000901	0.000664	0.000744	0.00077	0.000634	0.000632	0.000774
glgP	STM14_4254	A0A0F6B7Z5	93.343		0.001333	0.001323	0.00132	0.001871	0.0018	0.001893	0.001015	0.000947	0.000852	0.003061	0.003095	0.002033	0.002735	0.0022	0.002194	0.001486	0.001499	0.001661
glgS	STM14_3871	A0A0F6B6X7	8.201		3e-06	3e-06	3e-06	2e-06	1e-06	2e-06	2e-06	3e-06	2e-06	4e-06	4e-06	5e-06	1e-06	3e-06	2e-06	4e-06	4e-06	3e-06
glgX	STM14_4257	A0A0F6B7Z8	73.612		0.000207	0.000211	0.000209	0.000432	0.000412	0.000406	0.000188	0.000167	0.000156	0.000486	0.000504	0.000314	0.000478	0.000474	0.000361	0.000239	0.000248	0.000273
glk	STM14_2956	A0A0F6B4F3	34.595		0.000143	0.000157	0.000143	0.000115	0.000107	0.000112	0.000118	0.000116	0.000111	0.000165	0.000162	0.00014	0.000135	0.000104	0.00011	0.000114	0.00011	0.0001
glmM	STM14_3977	A0A0F6B777	47.441	Cell envelope - peptidoglycan	0.000361	0.000365	0.000364	0.000269	0.000276	0.000276	0.000389	0.000395	0.000406	0.000267	0.000269	0.000341	0.00024	0.00027	0.000311	0.000385	0.000387	0.00037
glmS	STM14_4656	A0A0F6B930	66.877	Cell envelope - peptidoglycan	0.000478	0.000469	0.00048	0.000432	0.000427	0.000427	0.000474	0.000467	0.00044	0.000413	0.000426	0.000528	0.000593	0.000542	0.000572	0.000594	0.000585	0.000599
glmU	STM14_4657	A0A0F6B931	49.198	Cell envelope - peptidoglycan	0.000556	0.00057	0.000557	0.000501	0.000522	0.000521	0.000536	0.000535	0.000508	0.000415	0.000416	0.000489	0.000524	0.000522	0.000629	0.000525	0.000524	0.000511
glnA	STM14_4820	A0A0F6B9H5	51.786	Biosynthesis - AA - glu/gln/pro	0.000722	0.000741	0.000726	0.000268	0.000274	0.000305	0.000577	0.000595	0.000582	0.000367	0.000367	0.000518	0.00028	0.000227	0.000274	0.0004	0.000382	0.000298
glnB	STM14_3140	A0A0F6B4Y0	12.425		5.8e-05	5.7e-05	6e-05	8.2e-05	8.2e-05	8.1e-05	6.2e-05	6.2e-05	6.3e-05	5.9e-05	6.2e-05	5.3e-05	8.5e-05	7.2e-05	7.1e-05	6.2e-05	6.3e-05	6.8e-05
glnD	STM14_0254	A0A0F6AX17	102.264		0.000533	0.00051	0.000496	0.000722	0.000743	0.000706	0.000478	0.00045	0.000487	0.000524	0.000541	0.000513	0.000718	0.000802	0.000616	0.000575	0.000573	0.000587
glnE	STM14_3877	A0A0F6B6Y3	108.037		0.00033	0.000322	0.000328	0.000548	0.00055	0.000514	0.000294	0.000286	0.000309	0.00042	0.000427	0.000418	0.000617	0.000647	0.000559	0.000355	0.000341	0.000354
glnG	STM14_4817	A0A0F6B9H2	52.271		0.000356	0.000373	0.000367	0.000353	0.000344	0.000374	0.000328	0.000355	0.000331	0.000391	0.000394	0.000339	0.000361	0.000345	0.000348	0.000375	0.000368	0.000381
glnH	STM14_964	A0A0F6AYY7	27.262	Transport - AA	0.000971	0.000995	0.00089	0.000184	0.000205	0.000263	0.000838	0.000864	0.000702	0.001326	0.001432	0.000858	0.000271	0.000209	0.000279	0.000668	0.000711	0.002301
glnK	STM14_0546	A0A0F6AXU2	12.29		0	0	0	0	0	0	0	0	0	0	0	0	0	0	0	0	0	0
glnL	STM14_4818	A0A0F6B9H3	38.542		0.000224	0.000225	0.00024	0.000197	0.000196	0.000196	0.000201	0.0002	0.000189	0.000282	0.000284	0.000219	0.000228	0.000196	0.000214	0.00022	0.000233	0.000248
glnP	STM14_963	A0A0F6AYY6	24.314	Transport - AA	0.00012	0.000126	0.000125	3.3e-05	3.2e-05	4.3e-05	0.000105	0.000117	8.9e-05	9.2e-05	0.000102	8.9e-05	4.3e-05	2.7e-05	2.6e-05	7.8e-05	7.6e-05	0.000198
glnQ	STM14_962	A0A0F6AYY5	26.702	Transport - AA	0.000233	0.000244	0.000245	0.0001	0.000106	0.000108	0.000216	0.000217	0.000197	0.000195	0.000209	0.000194	9.2e-05	7.4e-05	0.0001	0.000158	0.000169	0.000347
glnS	STM14_0799	A0A0F6AYI1	63.538	Translation - tRNA Charging	0.00118	0.00119	0.001157	0.000994	0.001022	0.001025	0.001119	0.001145	0.001136	0.000896	0.000864	0.000943	0.001017	0.001058	0.000985	0.001076	0.000995	0.000961
gloA	STM14_1733	A0A0F6B127	14.822	Stress - Glutathione	0.000136	0.000138	0.00014	0.000153	0.000159	0.000157	0.000126	0.000127	0.000127	0.000173	0.000173	0.000146	0.000153	0.000165	0.000187	0.000144	0.000145	0.000135
gloB	STM14_0306	A0A0F6AX61	28.633	Stress - Glutathione	0.000167	0.000169	0.000181	0.000237	0.00023	0.000209	0.000181	0.000179	0.000171	0.000296	0.000283	0.000232	0.000296	0.000294	0.000305	0.000321	0.000356	0.000408
glpA	STM14_2819	A0A0F6B418	59.057	Transport - carbon catabolism	0.000803	0.000756	0.000857	8.3e-05	9.8e-05	0.000139	0.000551	0.000518	0.000542	0.000114	9.9e-05	0.000279	3.5e-05	4.3e-05	4.4e-05	0.000261	0.000263	0.000124
glpB	STM14_2820	A0A0F6B419	45.671	Transport - carbon catabolism	0.000537	0.000494	0.000555	3.7e-05	5.4e-05	8.5e-05	0.000372	0.000328	0.00035	8.5e-05	7.7e-05	0.000187	3e-05	3.8e-05	3.9e-05	0.000174	0.000181	9e-05
glpC	STM14_2821	A0A0F6B420	44.13	Transport - carbon catabolism	0.00065	0.000604	0.00071	9.9e-05	0.000119	0.000132	0.000404	0.000383	0.000421	0.000123	0.000114	0.000266	5.7e-05	9e-05	0.00011	0.000213	0.000214	8.4e-05
glpD	STM14_4246	A0A0F6B7Y8	56.925	Transport - carbon catabolism	0.001849	0.001978	0.001728	0.000451	0.000491	0.000559	0.001769	0.001914	0.00187	0.000444	0.000366	0.00075	0.000247	0.000376	0.000401	0.000931	0.000921	0.000417
glpE	STM14_4245	A0A0F6B7Y7	11.973		3.1e-05	3.3e-05	3.2e-05	3.7e-05	3.1e-05	3.7e-05	2.8e-05	3.2e-05	3.4e-05	1.9e-05	2.1e-05	2.6e-05	1.8e-05	2.3e-05	2.6e-05	2.5e-05	2.3e-05	2.4e-05
glpF	STM14_4913	A0A0F6B9R8	29.685		0.000188	0.000187	0.000156	8e-06	1e-05	1.3e-05	0.000205	0.000207	0.000226	2.1e-05	1.6e-05	6.3e-05	1.2e-05	1.5e-05	1.4e-05	0.000115	8.5e-05	4.1e-05
glpG	STM14_4244	A0A0F6B7Y6	31.399		0.000107	0.000111	0.000109	0.000105	0.000113	0.000105	8.9e-05	0.0001	9.7e-05	4.1e-05	3.6e-05	6.3e-05	5.9e-05	7.6e-05	8.4e-05	6.5e-05	5.7e-05	4.6e-05
glpK	STM14_4912	A0A0F6B9R7	56.052	Transport - carbon catabolism	0.000283	0.000293	0.000266	3.8e-05	3.7e-05	4.3e-05	0.000274	0.0003	0.000284	0.000105	9.4e-05	0.00017	3.9e-05	3.3e-05	4.5e-05	0.000196	0.000197	0.000136
glpQ	STM14_2817	A0A0F6B416	40.425		0.000279	0.000275	0.000292	4.4e-05	4.4e-05	5.3e-05	0.000364	0.000387	0.000388	0.000123	0.000112	0.000167	4.7e-05	4.6e-05	5.7e-05	0.000277	0.000278	0.000221
glpR	STM14_4242	A0A0F6B7Y4	27.928		0.000769	0.00075	0.000749	0.000986	0.000986	0.00102	0.000646	0.000668	0.000624	0.000574	0.000569	0.000578	0.000763	0.000773	0.000644	0.000532	0.000541	0.000535
glpT	STM14_2818	A0A0F6B417	50.18		0.000273	0.00027	0.000264	4.2e-05	3.6e-05	4.8e-05	0.000325	0.000344	0.000347	0.000108	9.5e-05	0.000139	3.9e-05	3.8e-05	4.3e-05	0.000242	0.000232	0.000176
glpX	STM14_4911	A0A0F6B9R6	38.86	Central Carbon - Glycolysis and Gluconeogenesis	0.000731	0.000711	0.000742	0.000556	0.000591	0.000567	0.001112	0.001084	0.001081	0.000413	0.000388	0.000585	0.000432	0.000583	0.000626	0.001026	0.00101	0.000713
gltA	STM14_0849	A0A0F6AYN0	48.076	Central Carbon - TCA cycle	0.000829	0.00091	0.000748	0.001009	0.001006	0.001004	0.00078	0.00079	0.000708	0.001845	0.001945	0.001293	0.001191	0.000923	0.001134	0.000819	0.000807	0.00151
gltB	STM14_4020	A0A0F6B7B9	163.296	Biosynthesis - AA - glu/gln/pro	0.001242	0.001224	0.001227	0.002598	0.002687	0.002413	0.000752	0.000702	0.000788	0.0007	0.000683	0.000962	0.001979	0.001875	0.001531	0.000713	0.000717	0.000424
gltD	STM14_4021	A0A0F6B7C0	52.2	Biosynthesis - AA - glu/gln/pro	0.00035	0.000349	0.000357	0.00073	0.00078	0.000704	0.000215	0.000199	0.000224	0.000216	0.000195	0.000311	0.000617	0.000552	0.000518	0.000207	0.000203	0.000119
gltI	STM14_0773	A0A0F6AYG2	34.088	Transport - AA	0.000163	0.000181	0.000145	0.000121	0.000125	0.000123	0.000222	0.000243	0.000201	0.000586	0.000538	0.000455	0.000207	7.5e-05	0.000108	0.000229	0.000234	0.000626
gltJ	STM14_0772	A0A0F6AYG1	27.362	Transport - AA	2.2e-05	2.7e-05	2.1e-05	1.8e-05	1.9e-05	1.8e-05	3.7e-05	4.3e-05	3.4e-05	8.6e-05	9.6e-05	4.7e-05	1.8e-05	1.1e-05	1.3e-05	2.7e-05	3e-05	0.0001
gltK	STM14_0771	A0A0F6AYG0	24.778	Transport - AA	6.3e-05	8.2e-05	5.2e-05	6.2e-05	6.3e-05	7e-05	0.000124	0.000132	9.6e-05	0.000311	0.000328	0.000139	4.8e-05	3e-05	1.6e-05	8.6e-05	9.4e-05	0.00036
gltL	STM14_0770	A0A0F6AYF9	26.606	Transport - AA	0.000137	0.000166	0.0001	8.7e-05	9.3e-05	8.5e-05	0.000239	0.000248	0.000216	0.000403	0.000399	0.000224	6.3e-05	4.1e-05	5.2e-05	0.000146	0.000138	0.000516
gltP	STM14_5151	A0A0F6BAD8	47.023	Transport - AA	0.000514	0.000522	0.000471	0.000703	0.000747	0.000715	0.000344	0.000345	0.000397	0.000104	9.4e-05	0.000373	0.000256	0.000373	8.5e-05	0.000273	0.000258	0.000134
gltS	STM14_4511	A0A0F6B8P7	42.267	Transport - AA	0.000131	0.000173	0.000162	0.000198	0.000197	0.000246	0.000133	0.000141	0.00013	0.00015	0.000175	0.000159	0.000263	0.00024	0.000169	0.000152	0.000151	0.000243
gltX	STM14_2969	A0A0F6B4G4	53.634	Translation - tRNA Charging	0.00064	0.000633	0.000646	0.000656	0.000639	0.000659	0.000697	0.000711	0.000705	0.000524	0.000528	0.000548	0.000617	0.000645	0.000675	0.000646	0.000647	0.000617
glxK	STM14_0615	A0A0F6AY10	39.021		7.6e-05	8.6e-05	9.5e-05	8e-05	6.7e-05	6.6e-05	0.000108	0.000119	0.000116	7.3e-05	7.4e-05	9.9e-05	5.6e-05	7.2e-05	8.4e-05	0.000126	0.000125	0.000138
glxR	STM14_0609	A0A0F6AY04	30.978		0.000151	0.000144	0.000146	5.7e-05	5.9e-05	6.1e-05	0.000154	0.000144	0.000151	3.7e-05	3.4e-05	0.000102	2.4e-05	4.9e-05	5.8e-05	0.000103	9.9e-05	0.0001
glyA	STM14_3133	A0A0F6B4X3	45.455	Biosynthesis - AA - ser/gly	0.002268	0.002215	0.002276	0.002926	0.002909	0.002962	0.00214	0.002122	0.002215	0.001849	0.001848	0.002269	0.0027	0.003147	0.003615	0.002147	0.002119	0.002081
glyQ	STM14_4407	A0A0F6B8E3	34.746	Translation - tRNA Charging	0.000611	0.000602	0.0006	0.000555	0.000568	0.000462	0.0006	0.000631	0.000601	0.000393	0.000378	0.000445	0.000483	0.000468	0.000524	0.000518	0.000492	0.000441
glyS	STM14_4406	A0A0F6B8E2	76.453	Translation - tRNA Charging	0.002001	0.002025	0.002014	0.001892	0.001901	0.001874	0.001958	0.002032	0.001996	0.001365	0.001303	0.001478	0.001611	0.001595	0.001669	0.00165	0.001653	0.001429
gmd	STM14_2604	A0A0F6B3F9	41.925		0	0	0	0	0	0	0	0	0	0	0	0	0	0	0	0	0	0
gmhA	STM14_0366	A0A0F6AXB7	20.896		0.00059	0.00058	0.000564	0.00061	0.000621	0.000614	0.000512	0.000489	0.000473	0.00078	0.00079	0.000664	0.000783	0.000787	0.000586	0.000589	0.000566	0.000681
gmk	STM14_4505	A0A0F6B8P1	23.499	Biosynthesis - NT	0.0003	0.000301	0.000287	0.000295	0.000305	0.000296	0.000259	0.000259	0.000256	0.000203	0.0002	0.000239	0.000306	0.000339	0.000389	0.000208	0.000213	0.000173
gnd	STM14_2575	A0A0F6B3D0	51.395	Central Carbon - Pentose Phosphate Pathway	0.000782	0.000794	0.000788	0.001196	0.001203	0.001172	0.000797	0.000811	0.000808	0.000567	0.000558	0.000718	0.000947	0.001112	0.001221	0.000703	0.000681	0.000553
gntK	STM14_4265	A0A0F6B805	19.646		5.3e-05	5.3e-05	5.5e-05	2.6e-05	2.4e-05	2.9e-05	4.8e-05	4.9e-05	6e-05	2.5e-05	2.2e-05	3.8e-05	1.8e-05	2.3e-05	2.9e-05	3.6e-05	3.9e-05	2.9e-05
gntR	STM14_4266	A0A0F6B806	36.511		0.000458	0.000448	0.000447	0.000399	0.000388	0.000409	0.000418	0.000391	0.000407	0.000426	0.000424	0.000472	0.000521	0.00056	0.000561	0.000415	0.000403	0.000418
gntT	STM14_4230	A0A0F6B7X2	45.933		0.000305	0.000294	0.000291	4.2e-05	4.7e-05	6.2e-05	0.000388	0.000416	0.000479	0.000144	0.00012	0.000153	2.7e-05	2.9e-05	3.1e-05	0.000214	0.000203	0.00015
gntU	STM14_4264	A0A0F6B804	46.45		0	0	0	0	0	0	0	0	0	0	0	0	0	0	0	0	0	0
gogB	STM14_3164	A0A0F6B504	56.943		9.5e-05	8.7e-05	9.8e-05	0.000207	0.000179	0.000187	9.7e-05	9.7e-05	0.000102	4e-05	3.6e-05	6.7e-05	5.4e-05	0.000147	0.000199	7.3e-05	8e-05	3.6e-05
gor	STM14_4327	A0A0F6B867	48.692	Stress - Glutathione	0.0009	0.000916	0.000944	0.001322	0.001334	0.00124	0.000892	0.000908	0.000912	0.001222	0.00123	0.000944	0.00167	0.00146	0.001331	0.000971	0.000965	0.001036
gph	STM14_4194	A0A0F6B7T6	27.303		5.4e-05	6.5e-05	7.5e-05	8.4e-05	7e-05	8e-05	6.2e-05	8e-05	8.6e-05	4.1e-05	4e-05	6.9e-05	5.3e-05	9.2e-05	0.000105	9e-05	8.4e-05	7.2e-05
gpmA	STM14_0896	A0A0F6AYS1	28.493	Central Carbon - Glycolysis and Gluconeogenesis	0.001091	0.001149	0.001038	0.001952	0.001873	0.00199	0.000999	0.000993	0.00092	0.002126	0.002158	0.001054	0.002091	0.001567	0.001494	0.000855	0.000842	0.001092
gpmB	STM14_5506	A0A0F6BBD1	23.868		0.00016	0.000163	0.000154	0.000128	0.000129	0.000126	0.000122	0.00012	0.000118	0.000116	0.000115	0.000136	0.000103	0.000121	0.000119	0.00011	0.00011	0.000124
gppA	STM14_4711	A0A0F6B978	54.816		0.000279	0.000282	0.000288	0.000346	0.000364	0.00035	0.000217	0.000218	0.000218	0.000241	0.000241	0.000253	0.000355	0.000352	0.000248	0.000219	0.000211	0.0002
gpsA	STM14_4460	A0A0F6B8J6	36.343	Transport - carbon catabolism	0.000325	0.000313	0.000324	0.000362	0.000345	0.000348	0.000292	0.000287	0.000268	0.000411	0.000408	0.000326	0.000443	0.000353	0.000398	0.000301	0.000299	0.000365
gpt	STM14_0373	A0A0F6AXC3	16.97		0.000154	0.000154	0.000152	0.00016	0.000166	0.000156	0.000176	0.000188	0.000189	0.000103	0.000103	0.000126	0.000144	0.000165	0.000215	0.000172	0.000166	0.000151
greA	STM14_3984	A0A0F6B784	17.656		0.000115	0.000118	0.000126	9.8e-05	9.2e-05	9.7e-05	0.000109	0.000116	0.000114	0.000108	0.000108	0.000104	8.9e-05	9.4e-05	0.000116	0.000115	0.00011	0.00013
greB	STM14_4218	A0A0F6B7W0	18.509		0.000256	0.000258	0.000259	0.000283	0.000281	0.000296	0.000198	0.000211	0.000186	0.000191	0.000196	0.000209	0.000229	0.000255	0.000211	0.000184	0.000179	0.000167
groEL	STM14_5207	A0A0F6BAJ3	57.286		0.001857	0.001868	0.001827	0.001479	0.00139	0.001557	0.001651	0.001706	0.001482	0.001646	0.001698	0.001505	0.001671	0.001454	0.001772	0.001419	0.001405	0.001263
groES	STM14_5206	A0A0F6BAJ2	16.864		0.000159	0.000158	0.000159	0.000128	0.000122	0.000135	0.000144	0.000146	0.000126	0.000144	0.000148	0.000126	0.000136	0.000125	0.000146	0.000123	0.00012	0.000106
grpE	STM14_3286	A0A0F6B5B6	21.841	Housekeeping - chaperone	0.00036	0.000394	0.000445	0.000289	0.00026	0.000277	0.000388	0.00044	0.000427	0.000308	0.000286	0.000331	0.000266	0.000281	0.000349	0.000413	0.000403	0.000418
grxA	STM14_1023	A0A0F6AZ44	9.924		3.8e-05	4.1e-05	4.3e-05	3.4e-05	3.8e-05	3.9e-05	3.8e-05	3.9e-05	3.7e-05	2e-05	1.8e-05	3.8e-05	1.6e-05	5.4e-05	5.7e-05	4.4e-05	3.8e-05	2.9e-05
grxB	STM14_1334	A0A0F6AZZ8	24.463		9.7e-05	9.3e-05	0.000102	0.000255	0.000238	0.000246	8.3e-05	7.4e-05	6.4e-05	0.00038	0.000388	0.000142	0.000362	0.00027	0.000294	9.7e-05	9.4e-05	0.000135
grxC	STM14_4462	A0A0F6B8J8	9.136		4.9e-05	5.2e-05	5.7e-05	0.00011	0.000105	9.6e-05	5.6e-05	6.1e-05	6.1e-05	9.6e-05	9.1e-05	6.4e-05	0.000119	0.000114	0.000139	7.6e-05	7.2e-05	0.000117
gshA	STM14_3403	A0A0F6B5M8	58.384		0.000345	0.000361	0.000339	0.000568	0.00057	0.000569	0.00033	0.00033	0.000337	0.00034	0.000331	0.000313	0.000511	0.000503	0.000566	0.000336	0.000338	0.000334
gshB	STM14_3739	A0A0F6B6J8	35.433	Stress - Glutathione	0.000771	0.000762	0.000779	0.001276	0.001225	0.001238	0.000661	0.00065	0.000638	0.000848	0.00084	0.000819	0.001214	0.001264	0.001007	0.000657	0.000663	0.000645
gsk	STM14_0578	A0A0F6AXX3	48.385		0.00072	0.000713	0.000678	0.000623	0.000661	0.000618	0.000769	0.000764	0.000764	0.000375	0.000354	0.000456	0.000537	0.00051	0.000498	0.00058	0.000583	0.000522
gsp	STM14_3802	A0A0F6B6Q8	70.255		0.000276	0.000262	0.000301	0.000876	0.000871	0.000782	0.000241	0.000225	0.000263	0.000245	0.000252	0.000277	0.000773	0.001032	0.001089	0.000291	0.000311	0.000312
gst	STM14_1749	A0A0F6B143	22.443		0.000119	0.000119	0.000126	0.000166	0.000158	0.000164	9.3e-05	9.2e-05	7.8e-05	0.000353	0.00036	0.000221	0.0003	0.000252	0.000259	0.000127	0.000132	0.000138
gtgA	STM14_1166	A0A0F6AZI6	25.925		1.3e-05	1.2e-05	1.4e-05	1.9e-05	1.5e-05	1.8e-05	1.8e-05	1.4e-05	2e-05	1.1e-05	8e-06	1.8e-05	9e-06	1.9e-05	1.6e-05	1.7e-05	1.9e-05	1.3e-05
gtrA	STM14_0652	A0A0F6AY45	13.389		0	0	0	0	0	0	0	0	0	0	0	0	0	0	0	0	0	0
guaA	STM14_3075	A0A0F6B4R6	58.7	Biosynthesis - NT	0.001479	0.001443	0.001493	0.002773	0.002775	0.002761	0.001307	0.001241	0.001366	0.000997	0.000957	0.001048	0.002667	0.0027	0.001952	0.001122	0.00108	0.001146
guaB	STM14_3076	A0A0F6B4R7	55.025	Biosynthesis - NT	0.000784	0.000799	0.000824	0.001671	0.001693	0.001515	0.00071	0.000726	0.000784	0.000523	0.000517	0.000535	0.001834	0.001876	0.002075	0.000587	0.000572	0.000587
guaC	STM14_0169	A0A0F6AWT4	37.139		0.001652	0.001587	0.001709	0.002294	0.00235	0.001952	0.001653	0.001721	0.001753	0.000957	0.000902	0.001852	0.001552	0.002412	0.003185	0.001725	0.001731	0.001099
gudD	STM14_3568	A0A0F6B634	49.174		0.000518	0.00056	0.000446	0.000344	0.000349	0.000367	0.000921	0.001137	0.000768	0.00053	0.000468	0.000657	0.000425	0.00047	0.000528	0.0008	0.000778	0.000643
gudT	STM14_3570	A0A0F6B636	49.304		0.000101	0.000118	8.2e-05	2.7e-05	2.3e-05	2.4e-05	0.000267	0.000336	0.00021	3.9e-05	3.1e-05	9.6e-05	3.2e-05	3.7e-05	3.9e-05	0.000147	0.000148	6.7e-05
gutM	STM14_3426	A0A0F6B5P6	12.996		0	0	0	0	0	0	0	0	0	0	0	0	0	0	0	0	0	0
gutQ	STM14_3429	A0A0F6B5P9	34.135		0.000676	0.000665	0.000668	0.000437	0.000441	0.000439	0.000613	0.000615	0.000579	0.000558	0.000563	0.000763	0.000587	0.000586	0.000673	0.00076	0.00074	0.000566
gyrA	STM14_2804	A0A0F6B403	97.064	DNA replication	0.002374	0.002285	0.002281	0.002117	0.002207	0.002219	0.0024	0.002558	0.002541	0.001713	0.001678	0.001789	0.001846	0.002019	0.002166	0.00219	0.002174	0.002068
gyrB	STM14_4628	A0A0F6B903	89.896	DNA replication	0.001457	0.001444	0.001441	0.001367	0.001417	0.001395	0.001431	0.001466	0.001455	0.001061	0.001051	0.001117	0.001133	0.001269	0.001312	0.001244	0.001184	0.001172
hcaT	STM14_3132	A0A0F6B4X2	41.456		8.8e-05	9.5e-05	9.5e-05	0.00016	0.000161	0.000144	0.000106	0.000118	0.000117	8.6e-05	9.8e-05	9.3e-05	0.000158	0.000165	0.000106	0.000139	0.000138	0.000171
hcp	STM14_1052	A0A0F6AZ73	60.088		8e-05	8.8e-05	9.5e-05	0.000181	0.000197	0.000148	6.1e-05	5.5e-05	7.3e-05	4.9e-05	4.3e-05	0.000141	3.8e-05	0.000141	0.000148	0.000121	0.000121	4.3e-05
hcr	STM14_1051	A0A0F6AZ72	35.792		6.6e-05	6e-05	6.9e-05	9.1e-05	9.8e-05	8.4e-05	6.8e-05	6.4e-05	6.6e-05	6e-05	6.1e-05	0.000117	1.8e-05	0.000133	0.000118	0.000144	0.00015	0.000124
hdeB	STM14_1885	A0A0F6B1H4	11.873	Stress - other	1.1e-05	1.1e-05	1.9e-05	4e-06	2e-06	4e-06	3.2e-05	2.3e-05	2.5e-05	1.3e-05	1.1e-05	3.8e-05	4e-06	4e-06	0	0.000229	0.000179	5.7e-05
helD	STM14_1220	A0A0F6AZN9	78.072		0.002622	0.002552	0.002542	0.003926	0.003825	0.003882	0.002103	0.001886	0.001933	0.004194	0.004241	0.003168	0.004867	0.004958	0.004001	0.002306	0.002248	0.002548
hemA	STM14_2147	A0A0F6B272	46.105	Biosynthesis - Small molecule - B12 biosynthesis	0.000204	0.000198	0.000236	0.000208	0.000193	0.000191	0.000186	0.000179	0.000203	0.000107	9e-05	0.000114	8.3e-05	9e-05	9.6e-05	0.000155	0.000148	0.000164
hemB	STM14_0435	A0A0F6AXI3	35.548	Biosynthesis - Small molecule - B12 biosynthesis	0.000171	0.000167	0.000179	0.000209	0.000205	0.000198	0.000169	0.000167	0.00017	0.000172	0.000174	0.000185	0.000289	0.000282	0.000281	0.000179	0.000179	0.000152
hemC	STM14_4737	A0A0F6B999	34.233	Biosynthesis - Small molecule - B12 biosynthesis	0.001202	0.00125	0.001257	0.000994	0.001022	0.001084	0.001042	0.001021	0.001051	0.001296	0.001321	0.001325	0.001009	0.001048	0.001038	0.001151	0.00109	0.001151
hemD	STM14_4736	A0A0F6B998	27.662	Biosynthesis - Small molecule - B12 biosynthesis	0.000391	0.000391	0.000366	0.00029	0.000309	0.000312	0.000284	0.000273	0.00026	0.000565	0.000587	0.000444	0.000323	0.000333	0.000249	0.000336	0.000335	0.000434
hemE	STM14_5008	A0A0F6BA01	39.132	Biosynthesis - Small molecule - Heme biosynthesis	0.000212	0.000206	0.000203	0.000249	0.000256	0.000207	0.000201	0.000212	0.00021	0.000231	0.000229	0.000216	0.000289	0.000302	0.000325	0.000202	0.000208	0.00022
hemF	STM14_3009	A0A0F6B4K0	34.43	Biosynthesis - Small molecule - Heme biosynthesis	0.000326	0.00037	0.000347	0.000385	0.000401	0.000369	0.000351	0.00038	0.000336	0.000419	0.00046	0.000362	0.000555	0.000479	0.000528	0.00042	0.000405	0.000492
hemG	STM14_4793	A0A0F6B9F4	21.006	Biosynthesis - Small molecule - Heme biosynthesis	0.000131	0.00013	0.000131	0.000205	0.000193	0.000197	0.000154	0.000146	0.000157	0.000164	0.000166	0.000142	0.000176	0.000195	0.000205	0.000178	0.000183	0.000205
hemH	STM14_0576	A0A0F6AXX1	35.914	Biosynthesis - Small molecule - Heme biosynthesis	7.4e-05	7.9e-05	7.7e-05	8.1e-05	7.9e-05	8.1e-05	7.5e-05	7.8e-05	7.7e-05	0.000118	0.00012	8.3e-05	7.9e-05	8.3e-05	9.7e-05	8.2e-05	8.2e-05	0.000102
hemK	STM14_2145	A0A0F6B270	30.966		3.2e-05	3.9e-05	5e-05	3.4e-05	3.9e-05	3.9e-05	3.1e-05	3.9e-05	4e-05	2.6e-05	3.1e-05	3.3e-05	4.1e-05	3.9e-05	5.5e-05	2.5e-05	3.1e-05	3.5e-05
hemL	STM14_0241	A0A0F6AX05	45.325	Biosynthesis - Small molecule - B12 biosynthesis	0.000234	0.000237	0.000229	0.000277	0.000266	0.000263	0.00022	0.000233	0.000237	0.000186	0.000184	0.000197	0.000271	0.000271	0.000296	0.000215	0.000207	0.00021
hemN	STM14_4815	A0A0F6B9H0	52.828	Biosynthesis - Small molecule - Heme biosynthesis	0.000493	0.000481	0.000483	0.000885	0.000899	0.000892	0.00042	0.000402	0.000431	0.000485	0.000482	0.00048	0.000656	0.000882	0.000812	0.000511	0.000533	0.000618
hemX	STM14_4735	A0A0F6B997	42.285		0.000441	0.000493	0.000611	0.00057	0.000555	0.000497	0.000387	0.00044	0.000468	0.000667	0.000642	0.000629	0.000547	0.000648	0.000731	0.000579	0.000529	0.000683
hemY	STM14_4734	A0A0F6B996	45.382		0.000324	0.000316	0.000309	0.000376	0.000364	0.000376	0.000259	0.000271	0.000258	0.000448	0.000443	0.000393	0.000368	0.000375	0.000425	0.000291	0.000296	0.000355
hepA	STM14_0116	A0A0F6AWN2	109.865		0.003876	0.003933	0.003964	0.003383	0.00333	0.003451	0.004523	0.004743	0.004411	0.002193	0.002107	0.002329	0.002294	0.002363	0.0022	0.003443	0.003396	0.003172
hflB	STM14_3981	A0A0F6B781	70.829		0.00155	0.001547	0.001485	0.001794	0.001851	0.001842	0.001503	0.001528	0.001557	0.001219	0.001209	0.001275	0.001563	0.001548	0.001726	0.001345	0.001306	0.001281
hflC	STM14_5245	A0A0F6BAM8	37.545		0.000504	0.000504	0.000479	0.00072	0.000693	0.000717	0.000455	0.000439	0.000442	0.00063	0.00065	0.000495	0.000719	0.000665	0.000769	0.000437	0.000439	0.000608
hflK	STM14_5244	A0A0F6BAM7	45.63		0.001217	0.001207	0.001116	0.001633	0.001655	0.001704	0.001002	0.001018	0.000994	0.001475	0.001462	0.001148	0.001725	0.001621	0.001665	0.001035	0.001036	0.001461
hflX	STM14_5243	A0A0F6BAM6	48.262		0.000766	0.000756	0.00074	0.000893	0.000875	0.000903	0.000662	0.00067	0.000682	0.000743	0.000773	0.000675	0.000846	0.000859	0.000791	0.000712	0.000729	0.00086
hfq	STM14_5242	A0A0F6BAM5	11.133		4.2e-05	5e-05	5.4e-05	4.8e-05	4.7e-05	4.9e-05	4.6e-05	4.8e-05	4.8e-05	4.5e-05	5e-05	4.1e-05	6.1e-05	5e-05	4.3e-05	4.2e-05	4.3e-05	4.9e-05
hha	STM14_0557	A0A0F6AXV2	8.614		7.9e-05	8.1e-05	7.9e-05	7.2e-05	7.2e-05	7.2e-05	6.6e-05	8e-05	7.3e-05	3e-05	2.8e-05	3.7e-05	2.8e-05	2.4e-05	2.1e-05	3.7e-05	3.1e-05	3.2e-05
hilA	STM14_3475	A0A0F6B5U4	63.041	SPI-1 virulence pathway	0.000194	0.000198	0.000189	4.4e-05	5.2e-05	5.7e-05	4.6e-05	3.8e-05	3.3e-05	0.000355	0.000394	0.000515	0.00015	0.000232	0.000386	5e-05	5.1e-05	4.4e-05
hilC	STM14_3465	A0A0F6B5T5	33.883	SPI-1 virulence pathway	0.000274	0.000236	0.000309	2.4e-05	2.2e-05	3.8e-05	6.2e-05	4.3e-05	5.2e-05	1.7e-05	1.6e-05	5.7e-05	1.6e-05	3.4e-05	2.9e-05	2.3e-05	2.2e-05	1.7e-05
hilD	STM14_3474	A0A0F6B5U3	35.218	SPI-1 virulence pathway	0.001158	0.001048	0.001107	4.8e-05	5.1e-05	0.000106	0.000224	0.00015	0.00024	0.000103	9e-05	0.001417	5.7e-05	0.000389	0.00061	0.000166	0.000163	3.7e-05
hin	STM14_3339	A0A0F6B5G5	21.426		0	0	0	0	0	0	0	0	0	0	0	0	0	0	0	0	0	0
hisA	STM14_2570	A0A0F6B3C5	26.089	Biosynthesis - AA - histidine	6.6e-05	6.7e-05	7e-05	0.000133	0.000125	0.000127	6e-05	6.4e-05	5.8e-05	8.5e-05	8.6e-05	6.3e-05	0.000143	0.000115	8.5e-05	5.5e-05	5.6e-05	6.2e-05
hisB	STM14_2568	A0A0F6B3C3	40.183	Biosynthesis - AA - histidine	9.6e-05	9.3e-05	9.5e-05	0.000173	0.000171	0.000166	9e-05	8.6e-05	8e-05	0.000139	0.000145	9.8e-05	0.000224	0.000173	0.000149	8.7e-05	9e-05	0.0001
hisC	STM14_2567	A0A0F6B3C2	39.715	Biosynthesis - AA - histidine	0.0005	0.000483	0.000483	0.000889	0.000872	0.000749	0.000417	0.000409	0.0004	0.000582	0.000604	0.000485	0.000867	0.000855	0.000777	0.000381	0.000382	0.000433
hisD	STM14_2566	A0A0F6B3C1	45.889	Biosynthesis - AA - histidine	0.000336	0.000345	0.000365	0.000607	0.000559	0.00062	0.00029	0.000298	0.000303	0.000298	0.000316	0.00037	0.000599	0.000588	0.000761	0.000279	0.000254	0.000227
hisF	STM14_2571	A0A0F6B3C6	28.368	Biosynthesis - AA - histidine	0.000212	0.000205	0.000196	0.000385	0.00039	0.000394	0.000189	0.000181	0.00018	0.000258	0.000259	0.000209	0.000429	0.000363	0.000362	0.000192	0.000183	0.000199
hisG	STM14_2565	A0A0F6B3C0	38.598	Biosynthesis - AA - histidine	0.00052	0.000535	0.00051	0.00087	0.000804	0.000818	0.000449	0.000446	0.000422	0.000511	0.000515	0.000471	0.000799	0.000767	0.00067	0.000344	0.00034	0.000255
hisH	STM14_2569	A0A0F6B3C4	21.835	Biosynthesis - AA - histidine	6.9e-05	6.8e-05	7.7e-05	0.000148	0.000134	0.000132	6.4e-05	6.5e-05	7.2e-05	8.9e-05	9e-05	7.6e-05	0.000158	0.000133	0.000115	6.2e-05	6e-05	7e-05
hisI	STM14_2572	A0A0F6B3C7	22.675	Biosynthesis - AA - histidine	0.000144	0.000151	0.000152	0.0003	0.000288	0.000269	0.000139	0.000144	0.00013	0.00023	0.000239	0.000175	0.000419	0.000318	0.000539	0.000143	0.000153	0.000165
hisJ	STM14_2900	A0A0F6B498	28.379	Transport - AA	0.000181	0.000175	0.000172	0.00018	0.000183	0.000184	0.000166	0.000171	0.000136	0.000466	0.000485	0.000311	0.000176	0.000191	0.000217	0.000227	0.000212	0.000377
hisM	STM14_2898	A0A0F6B496	26.453		4.4e-05	5e-05	4.5e-05	6.3e-05	5.9e-05	6.3e-05	4.6e-05	4.5e-05	4.5e-05	0.000143	0.000148	7.5e-05	6.5e-05	6.1e-05	4.2e-05	6.4e-05	5.8e-05	0.00014
hisP	STM14_2897	A0A0F6B495	28.771		4.4e-05	4.1e-05	4.6e-05	4.7e-05	4.4e-05	5.3e-05	3.6e-05	3.7e-05	3.7e-05	9.5e-05	9.4e-05	6e-05	5.5e-05	4.6e-05	4.4e-05	4.4e-05	4.5e-05	8.8e-05
hisQ	STM14_2899	A0A0F6B497	24.62		3.3e-05	3.7e-05	3.2e-05	4.6e-05	4.4e-05	4.1e-05	3.1e-05	3.3e-05	3e-05	9.6e-05	0.000101	5.6e-05	5e-05	4.4e-05	3.8e-05	3.9e-05	3.8e-05	8.7e-05
hisS	STM14_3093	A0A0F6B4T3	46.927	Translation - tRNA Charging	0.000494	0.000499	0.000476	0.000537	0.000529	0.000528	0.00046	0.000445	0.000445	0.000439	0.000456	0.000412	0.000567	0.000516	0.00033	0.000396	0.000387	0.000434
hlpA	STM14_0267	A0A0F6AX29	17.906		0.000248	0.000242	0.000238	0.000354	0.000371	0.000328	0.000227	0.000227	0.000255	0.000133	0.000122	8.5e-05	0.000278	0.000216	0.000228	8.4e-05	8.5e-05	0.000132
hmpA	STM14_3135	A0A0F6B4X5	44.018		0.000203	0.000206	0.000181	0.000285	0.000289	0.000283	0.000239	0.000259	0.000265	0.000134	0.000123	0.000209	9.6e-05	0.000216	0.00026	0.000219	0.000214	0.000278
hnr	STM14_2119	A0A0F6B247	37.208		0.000126	0.000131	0.000128	0.000226	0.000223	0.000208	0.000134	0.000125	0.000135	0.000262	0.000269	0.000138	0.000278	0.000252	0.000245	0.000174	0.000179	0.000439
hns	STM14_2116	A0A0F6B244	15.543	Housekeeping - chromosome	0.000562	0.000566	0.000576	0.000521	0.000514	0.000521	0.000542	0.000556	0.000548	0.000557	0.000571	0.00064	0.000449	0.00052	0.000525	0.000616	0.000618	0.000603
hofB	STM14_0171	A0A0F6AWT6	50.421		0	0	0	0	0	0	0	0	0	0	0	0	0	0	0	0	0	0
hofC	STM14_0170	A0A0F6AWT5	44.791		0	0	0	0	0	0	0	0	0	0	0	0	0	0	0	0	0	0
hofQ	STM14_4200	A0A0F6B7U2	44.869		0	0	0	0	0	0	0	0	0	0	0	0	0	0	0	0	0	0
holA	STM14_0754	A0A0F6AYE4	38.6	DNA replication	0.000353	0.000343	0.000354	0.000375	0.000366	0.000405	0.000306	0.000299	0.000292	0.000369	0.000376	0.000295	0.000494	0.000425	0.00035	0.000267	0.000274	0.000315
holB	STM14_1374	A0A0F6B037	36.843	DNA replication	0.000103	0.000104	0.000121	0.00012	0.00012	0.000111	0.000109	0.000111	0.000104	0.000123	0.000125	0.000105	0.00018	0.000154	5.9e-05	0.000105	0.000101	0.000114
holC	STM14_5372	A0A0F6BB02	16.562	DNA replication	6.4e-05	6.9e-05	6.4e-05	7.5e-05	7.4e-05	7.7e-05	6.4e-05	6.4e-05	6.7e-05	7.7e-05	7.5e-05	6.2e-05	7.8e-05	7.2e-05	8.2e-05	7.1e-05	6.5e-05	0.000103
holD	STM14_5475	A0A0F6BBA0	16.284	DNA replication	4e-05	3.8e-05	4.4e-05	4.8e-05	4.7e-05	4.3e-05	4.3e-05	5.1e-05	4.4e-05	3.8e-05	4.6e-05	4.3e-05	5.3e-05	5.1e-05	6.5e-05	6e-05	5.9e-05	7.3e-05
holE	STM14_2281	A0A0F6B2K0	8.747	DNA replication	0	0	0	0	0	0	0	0	0	0	0	0	0	0	0	0	0	0
hopD	STM14_4145	A0A0F6B7N8	21.743		0	0	0	0	0	0	0	0	0	0	0	0	0	0	0	0	0	0
hpaA	STM14_1258	A0A0F6AZS6	34.549		0	0	0	0	0	0	0	0	0	0	0	0	0	0	0	0	0	0
hpaB	STM14_1247	A0A0F6AZR5	58.931		0.000151	0.000155	0.000172	9.6e-05	0.000101	0.000108	0.00012	0.000139	0.000119	0.000207	0.000233	0.000107	9.1e-05	7.2e-05	6.1e-05	9.9e-05	9.7e-05	0.000166
hpaC	STM14_1246	A0A0F6AZR4	18.481		0	0	0	0	0	0	0	0	0	0	0	0	0	0	0	0	0	0
hpaD	STM14_1252	A0A0F6AZS0	31.916		4.6e-05	4.7e-05	4.2e-05	2.8e-05	3e-05	3.1e-05	5.7e-05	5.5e-05	5.5e-05	7.7e-05	8.2e-05	5.8e-05	2.1e-05	3.3e-05	2e-05	5.1e-05	4.9e-05	6.6e-05
hpaE	STM14_1251	A0A0F6AZR9	53.04		0.000162	0.000169	0.00015	0.000117	0.000118	0.000122	0.000192	0.000193	0.000172	0.000296	0.000334	0.000268	0.000108	0.000152	0.000189	0.000239	0.000244	0.000376
hpaF	STM14_1253	A0A0F6AZS1	14.256		2.4e-05	2.4e-05	2.1e-05	1.8e-05	1.8e-05	2.1e-05	2.9e-05	2.5e-05	2.6e-05	6.9e-05	7.9e-05	3.7e-05	3.3e-05	2.8e-05	2.2e-05	3.3e-05	3.7e-05	7.1e-05
hpaG	STM14_1250	A0A0F6AZR8	47.201		0.000363	0.000415	0.00032	0.000171	0.000182	0.000188	0.000492	0.000529	0.000481	0.000596	0.000673	0.000494	0.000116	0.0002	0.000222	0.000488	0.000454	0.000724
hpaH	STM14_1255	A0A0F6AZS3	29.543		0	0	0	0	0	0	0	0	0	0	0	0	0	0	0	0	0	0
hpaI	STM14_1256	A0A0F6AZS4	27.814		3.1e-05	3.3e-05	2.9e-05	5.4e-05	4.9e-05	4.6e-05	2.9e-05	3.3e-05	3e-05	3e-05	3.4e-05	4.1e-05	3.7e-05	4.7e-05	4.1e-05	3.6e-05	3.3e-05	4.6e-05
hpaR	STM14_1248	A0A0F6AZR6	16.895		9e-05	8.7e-05	0.0001	6.3e-05	6.5e-05	7.1e-05	9.2e-05	9.9e-05	9.3e-05	7.5e-05	7.4e-05	0.000101	5.3e-05	7e-05	7.2e-05	0.000101	9.6e-05	9.6e-05
hpaX	STM14_1257	A0A0F6AZS5	50.352		0	0	0	0	0	0	0	0	0	0	0	0	0	0	0	0	0	0
hpt	STM14_0202	A0A0F6AWW6	20.068		8.7e-05	9e-05	0.000104	9.4e-05	9.5e-05	8.9e-05	0.000111	0.000126	0.00014	5.4e-05	5e-05	7.1e-05	7.6e-05	8.3e-05	0.000105	0.000118	0.000115	0.000108
hrpA	STM14_1985	A0A0F6B1R9	146.472		0.002598	0.002573	0.002643	0.00228	0.002232	0.002302	0.002702	0.002748	0.002713	0.002727	0.002758	0.002409	0.00311	0.002898	0.003262	0.002599	0.002669	0.002687
hrpB	STM14_0223	A0A0F6AWY7	90.844		0.000646	0.000643	0.00067	0.000721	0.000709	0.000701	0.000665	0.000654	0.000691	0.000596	0.0006	0.000579	0.000756	0.000786	0.000661	0.000644	0.000621	0.000748
hscA	STM14_3114	A0A0F6B4V4	65.651		0.000798	0.000771	0.00076	0.000758	0.000789	0.000807	0.000776	0.000791	0.00078	0.000494	0.000493	0.000575	0.0006	0.000697	0.000815	0.000619	0.000619	0.000627
hscB	STM14_3115	A0A0F6B4V5	19.98		5.5e-05	6.7e-05	8e-05	7.4e-05	6.9e-05	7.1e-05	6.3e-05	7.9e-05	8e-05	5.3e-05	4.7e-05	6.7e-05	6e-05	7.7e-05	6.7e-05	7.8e-05	6.4e-05	6.9e-05
hscC	STM14_0767	A0A0F6AYF6	62.157		0.000254	0.000239	0.000271	8e-05	9.6e-05	9e-05	0.000191	0.00019	0.000172	0.000124	0.000127	0.000277	9.6e-05	0.000133	0.000157	0.000246	0.000247	0.000124
hsdM	STM14_5437	A0A0F6BB65	59.33		0.001103	0.001101	0.001117	0.001015	0.001027	0.001031	0.001298	0.001319	0.001345	0.000598	0.000552	0.000873	0.001128	0.000828	0.000917	0.001186	0.001162	0.000911
hsdR	STM14_5438	A0A0F6BB66	133.411		0.001585	0.00146	0.001568	0.00085	0.000896	0.000867	0.001259	0.001146	0.001202	0.000854	0.000814	0.001947	0.000695	0.00137	0.001452	0.001641	0.001728	0.000967
hsdS	STM14_5436	A0A0F6BB64	51.91		0.000357	0.000354	0.000346	0.00034	0.000353	0.00034	0.000375	0.000377	0.000409	0.000195	0.000185	0.000279	0.000368	0.000269	0.000303	0.000369	0.000348	0.000281
hslJ	STM14_1992	A0A0F6B1S6	14.667	Stress - Cold and Heat shock	0.000118	0.000107	0.000109	9.5e-05	0.0001	8.1e-05	0.000105	0.000115	0.000109	2.4e-05	1.6e-05	1.4e-05	7.9e-05	4.6e-05	3.7e-05	1.5e-05	1.6e-05	1.2e-05
hslO	STM14_4211	A0A0F6B7V3	32.369	Stress - Cold and Heat shock	0.00054	0.000624	0.000659	0.000542	0.000502	0.000531	0.000657	0.000717	0.000753	0.00039	0.000345	0.000434	0.000453	0.000435	0.00044	0.000598	0.00062	0.000623
hslU	STM14_4919	A0A0F6B9S4	49.668	Housekeeping - protein degradation	0.001385	0.001359	0.001355	0.001047	0.00102	0.001093	0.001134	0.001166	0.001101	0.000953	0.000952	0.000957	0.001123	0.000994	0.001106	0.000905	0.000889	0.000747
hslV	STM14_4920	A0A0F6B9S5	18.985	Housekeeping - protein degradation	0.000273	0.00027	0.00026	0.000184	0.000178	0.000195	0.000228	0.000237	0.00021	0.000195	0.000197	0.000177	0.000221	0.000174	0.000228	0.00017	0.000164	0.000143
htgA	STM14_0010	A0A0F6AWC6	26.516		3.2e-05	2.7e-05	2.6e-05	2e-05	2.4e-05	2.7e-05	2.6e-05	3e-05	3.1e-05	1.5e-05	1.3e-05	1.4e-05	1.1e-05	1e-05	1e-05	1.6e-05	1.6e-05	1.6e-05
htpG	STM14_0572	A0A0F6AXW7	72.409	Housekeeping - chaperone	0.003669	0.003727	0.003575	0.001867	0.001849	0.002105	0.00346	0.003701	0.00321	0.001947	0.001929	0.002393	0.001905	0.001813	0.002083	0.002623	0.002554	0.001977
htpX	STM14_2231	A0A0F6B2F5	31.879	Housekeeping - protein degradation	0.000203	0.000201	0.000201	0.000195	0.000194	0.0002	0.000184	0.000198	0.000177	0.000236	0.000247	0.000181	0.000249	0.000202	0.000233	0.000178	0.000186	0.000207
htrA	STM14_0249	A0A0F6AX13	49.315		0.000641	0.000667	0.000634	0.000776	0.000757	0.000783	0.00068	0.000679	0.000658	0.000918	0.000945	0.000738	0.000981	0.000746	0.000899	0.000812	0.000813	0.001046
htrB	STM14_1323	A0A0F6AZY7	35.214		5.7e-05	5.8e-05	5.4e-05	7.3e-05	7e-05	6.6e-05	6.1e-05	5.8e-05	5.6e-05	7.1e-05	7.2e-05	6.5e-05	8.5e-05	9.1e-05	7.5e-05	7e-05	7.7e-05	8.5e-05
hupA	STM14_5011	A0A0F6BA04	9.521	Housekeeping - chromosome	1.5e-05	1.6e-05	1.5e-05	1.3e-05	1.4e-05	1.4e-05	1.5e-05	1.5e-05	1.4e-05	9e-06	9e-06	1e-05	7e-06	8e-06	1e-05	1e-05	1e-05	1.1e-05
hupB	STM14_0534	A0A0F6AXT0	9.24	Housekeeping - chromosome	0.000109	0.000106	0.000108	7.6e-05	7.6e-05	7.6e-05	0.000135	0.000135	0.000143	5.1e-05	4.4e-05	0.00012	2.7e-05	3.7e-05	4.6e-05	0.000143	0.000131	8.5e-05
hutC	STM14_0915	A0A0F6AYU0	27.374		0.000145	0.000158	0.000128	0.000125	0.000127	0.000124	0.000152	0.00016	0.000144	0.000246	0.000259	0.000203	0.000197	0.000175	0.000152	0.000177	0.000178	0.000219
hutG	STM14_0914	A0A0F6AYT9	34.357		0.000145	0.000167	0.000136	0.000127	0.000132	0.000123	0.000161	0.000162	0.00012	0.000624	0.000653	0.000253	0.000323	0.000201	0.000217	0.000197	0.000215	0.000351
hutH	STM14_0917	A0A0F6AYU1	53.841		6.1e-05	6.8e-05	6.2e-05	3.9e-05	3.9e-05	3.9e-05	0.000206	0.000248	0.000222	0.000237	0.000223	6.4e-05	6.7e-05	4e-05	4.7e-05	0.00022	0.000218	0.000377
hutI	STM14_0913	A0A0F6AYT8	44.629		0.000115	0.000127	0.000119	0.000107	0.000104	0.000107	0.000138	0.000139	0.000119	0.000319	0.000327	0.000157	0.000182	0.000132	0.000139	0.000154	0.000161	0.000208
hybA	STM14_3813	A0A0F6B6R9	35.948		0.000525	0.000467	0.000555	0.000125	0.000114	0.000129	0.000433	0.000393	0.000397	0.00059	0.000582	0.001243	0.000234	0.000227	0.000281	0.001164	0.001174	0.000603
hybB	STM14_3812	A0A0F6B6R8	43.631		8.4e-05	8e-05	9.2e-05	1.4e-05	1.6e-05	1.8e-05	8e-05	6.3e-05	7.5e-05	0.000132	0.000126	0.000221	4e-05	3.3e-05	1.5e-05	0.000208	0.000234	0.000128
hybC	STM14_3811	A0A0F6B6R7	62.438		0.000802	0.000719	0.000852	0.00021	0.000215	0.00024	0.000682	0.000593	0.000613	0.00096	0.00098	0.001791	0.000392	0.000401	0.000481	0.001646	0.001683	0.000945
hybD	STM14_3810	A0A0F6B6R6	17.62		0.000131	0.000134	0.000178	2e-05	1.9e-05	2.4e-05	0.000123	0.000106	0.000122	4.2e-05	3.7e-05	0.000287	1.8e-05	7.1e-05	1.2e-05	0.000303	0.000293	7.9e-05
hybE	STM14_3809	A0A0F6B6R5	17.887		0	0	0	0	0	0	0	0	0	0	0	0	0	0	0	0	0	0
hybG	STM14_3807	A0A0F6B6R3	8.85		0	0	0	0	0	0	0	0	0	0	0	0	0	0	0	0	0	0
hycA	STM14_3448	A0A0F6B5R8	17.791		0	0	0	0	0	0	0	0	0	0	0	0	0	0	0	0	0	0
hycB	STM14_3446	A0A0F6B5R6	21.712		0	0	0	0	0	0	0	0	0	0	0	0	0	0	0	0	0	0
hycC	STM14_3445	A0A0F6B5R5	63.76		0	0	0	0	0	0	0	0	0	0	0	0	0	0	0	0	0	0
hycD	STM14_3444	A0A0F6B5R4	33.056		0	0	0	0	0	0	0	0	0	0	0	0	0	0	0	0	0	0
hycE	STM14_3443	A0A0F6B5R3	65.02		0.000185	0.000177	0.000178	0.000251	0.000242	0.000253	0.000199	0.000193	0.000188	0.00015	0.000151	0.000157	0.000229	0.000242	0.000189	0.00018	0.000186	0.000164
hycF	STM14_3442	A0A0F6B5R2	20.324		0	0	0	0	0	0	0	0	0	0	0	0	0	0	0	0	0	0
hycG	STM14_3441	A0A0F6B5R1	27.967		1.4e-05	1.4e-05	1.5e-05	1.7e-05	1.4e-05	1.5e-05	2.5e-05	2.1e-05	2.6e-05	6e-06	6e-06	6e-06	6e-06	8e-06	6e-06	1.2e-05	1.3e-05	8e-06
hycH	STM14_3440	A0A0F6B5R0	15.595		0	0	0	0	0	0	0	0	0	0	0	0	0	0	0	0	0	0
hycI	STM14_3439	A0A0F6B5Q9	16.995		0	0	0	0	0	0	0	0	0	0	0	0	0	0	0	0	0	0
hydG	STM14_5015	A0A0F6BA08	48.59		0.000368	0.000363	0.000357	0.000262	0.000271	0.000287	0.000341	0.00034	0.00033	0.000208	0.000194	0.000314	0.000145	0.000197	0.000179	0.000332	0.000316	0.000315
hydH	STM14_5014	A0A0F6BA07	54.574		0.000596	0.000612	0.000585	0.000197	0.000212	0.000228	0.000508	0.000491	0.000451	0.00049	0.000498	0.00071	0.000158	0.000168	0.000147	0.00058	0.00064	0.000626
hydN	STM14_3436	A0A0F6B5Q6	19.532		0	0	0	0	0	0	0	0	0	0	0	0	0	0	0	0	0	0
hypA	STM14_1849	A0A0F6B1D9	12.64		0	0	0	0	0	0	0	0	0	0	0	0	0	0	0	0	0	0
hypA_1	STM14_3450	A0A0F6B5S0	13.485		3.7e-05	3.7e-05	3.5e-05	4.3e-05	4.3e-05	4.5e-05	7.6e-05	7.4e-05	7.9e-05	4.1e-05	4.1e-05	3.4e-05	4.1e-05	4e-05	1.8e-05	7.5e-05	8.7e-05	0.000116
hypA_2	STM14_3808	A0A0F6B6R4	12.659		0	0	0	0	0	0	0	0	0	0	0	0	0	0	0	0	0	0
hypB	STM14_3451	A0A0F6B5S1	31.393		0.000133	0.000154	0.000187	9e-05	9e-05	8.2e-05	0.000113	0.000123	0.00012	8.6e-05	6.9e-05	0.000224	5.6e-05	0.000302	0.000347	0.000208	0.000206	9.6e-05
hypC	STM14_3452	A0A0F6B5S2	9.744		0	0	0	0	0	0	0	0	0	0	0	0	0	0	0	0	0	0
hypD	STM14_3453	A0A0F6B5S3	41.559		0.000138	0.000137	0.000146	7e-05	7.2e-05	6.7e-05	0.000107	0.000107	9.7e-05	6.4e-05	6.1e-05	0.000146	4.2e-05	0.000143	0.000131	0.000114	0.000119	6.3e-05
hypE	STM14_3454	A0A0F6B5S4	35.323		0.000533	0.000483	0.000554	0.00035	0.000326	0.00033	0.000398	0.000358	0.000376	0.000356	0.000338	0.000576	0.000474	0.000662	0.000529	0.000502	0.000508	0.000309
hypF	STM14_3434	A0A0F6B5Q4	81.102		0.001081	0.001051	0.001152	0.001548	0.001483	0.001353	0.001081	0.00107	0.001151	0.000923	0.000996	0.001122	0.001774	0.001825	0.001596	0.001289	0.001343	0.001183
hypO	STM14_3814	A0A0F6B6S0	39.623		0.000151	0.000137	0.00017	4.4e-05	4.3e-05	3.8e-05	0.00012	0.000114	0.000113	0.000216	0.00023	0.000392	8e-05	7.7e-05	0.000109	0.000367	0.000378	0.000196
iacP	STM14_3480	A0A0F6B5U9	9.199		0	0	0	0	0	0	0	0	0	0	0	0	0	0	0	0	0	0
iadA	STM14_5419	A0A0F6BB47	40.324		0.000162	0.000179	0.000196	0.000121	0.000124	0.000135	0.000248	0.000245	0.000179	0.000663	0.00075	0.000176	0.000147	7.7e-05	8.4e-05	0.000205	0.000276	0.000836
iagB	STM14_3476	A0A0F6B5U5	18.285		0	0	0	0	0	0	0	0	0	0	0	0	0	0	0	0	0	0
iap	STM14_3540	A0A0F6B606	38.23		0.000169	0.000165	0.000162	0.000154	0.000146	0.000149	0.000166	0.00016	0.000164	2.3e-05	1.8e-05	7e-05	4.4e-05	0.000173	0.000168	0.000111	0.000116	2.8e-05
ibpA	STM14_4600	A0A0F6B8X6	15.994	Housekeeping - chaperone	0.000167	0.000169	0.000158	0.000114	0.000113	0.000132	0.000115	0.000115	0.000105	0.000155	0.000178	0.000217	0.000209	0.000643	0.000696	0.000466	0.000684	0.000255
ibpB	STM14_4599	A0A0F6B8X5	16.084	Housekeeping - chaperone	1.8e-05	2e-05	2.3e-05	1.3e-05	1.3e-05	1.3e-05	1.5e-05	1.5e-05	1.7e-05	2.3e-05	2.4e-05	4.3e-05	2.3e-05	0.000224	0.000266	0.000128	0.000246	4.9e-05
icc	STM14_3856	A0A0F6B6W2	31.021		0.000684	0.000724	0.000769	0.000588	0.000529	0.000543	0.000655	0.000658	0.00065	0.000767	0.000708	0.000896	0.000564	0.000573	0.000605	0.000838	0.000834	0.000941
icdA	STM14_1416	A0A0F6B076	45.832		0.00049	0.000494	0.000439	0.000743	0.000751	0.000734	0.000392	0.000369	0.000372	0.000925	0.000966	0.000815	0.000964	0.000697	0.000676	0.000456	0.000448	0.000699
iciA	STM14_3703	A0A0F6B6G3	33.509		0.000141	0.000135	0.000137	0.000272	0.00027	0.000256	0.000151	0.00015	0.000157	0.000233	0.000245	0.00017	0.000393	0.000294	0.00034	0.000159	0.000159	0.000206
iclR	STM14_5034	A0A0F6BA23	29.614		5.9e-05	6.3e-05	6.4e-05	7.8e-05	7.7e-05	7.4e-05	6e-05	5.7e-05	4.7e-05	0.000188	0.000189	6.9e-05	0.000112	7.5e-05	6.3e-05	6.1e-05	6.9e-05	0.000243
idi	STM14_3671	A0A0F6B6D1	20.781		6e-05	6e-05	6.2e-05	0.000108	0.000106	8.7e-05	5.7e-05	5.3e-05	5.9e-05	0.000108	0.000112	7.8e-05	9.4e-05	0.000129	0.000168	6.2e-05	6.5e-05	9.6e-05
idnD	STM14_5380	A0A0F6BB10	37.168		2.9e-05	1.9e-05	2.5e-05	7e-06	8e-06	5e-06	2.9e-05	2.4e-05	3.5e-05	8e-06	4e-06	3.5e-05	4e-06	4e-06	5e-06	5.2e-05	5.1e-05	7e-06
idnK	STM14_5382	A0A0F6BB12	19.87		5.3e-05	5.1e-05	5.9e-05	1.2e-05	1.1e-05	1.6e-05	4.7e-05	4.8e-05	5e-05	1e-05	8e-06	1.9e-05	8e-06	9e-06	9e-06	1.8e-05	1.6e-05	9e-06
idnO	STM14_5379	A0A0F6BB09	27.58		7.8e-05	7.4e-05	7.8e-05	1.5e-05	1.4e-05	2.2e-05	9.4e-05	8e-05	8.9e-05	2.4e-05	1.9e-05	0.000105	1.6e-05	1.6e-05	2.3e-05	0.000139	0.000135	3.2e-05
idnR	STM14_5377	A0A0F6BB07	37.655		0	0	0	0	0	0	0	0	0	0	0	0	0	0	0	0	0	0
idnT	STM14_5378	A0A0F6BB08	45.886		4.8e-05	4.3e-05	4e-05	6.1e-05	6.2e-05	5e-05	4e-05	4.7e-05	4.1e-05	5.2e-05	5.1e-05	5.2e-05	5.8e-05	6.7e-05	7.5e-05	4.4e-05	4.3e-05	3.3e-05
ihfA	STM14_1626	A0A0F6B0S8	11.368	Housekeeping - chromosome	0.000215	0.000216	0.000214	0.000316	0.000298	0.000315	0.000216	0.000206	0.000199	0.000474	0.000477	0.000301	0.000423	0.000346	0.000404	0.000287	0.000299	0.000393
ihfB	STM14_1111	A0A0F6AZD1	10.621	Housekeeping - chromosome	6.7e-05	7.4e-05	7e-05	0.000102	9.8e-05	0.000101	7e-05	7.2e-05	6.8e-05	0.000141	0.000139	0.000101	0.000131	0.000115	0.000133	9.5e-05	9.2e-05	0.000116
ileS	STM14_0055	A0A0F6AWH1	105.672	Translation - tRNA Charging	0.002137	0.002137	0.002115	0.002564	0.002636	0.002523	0.001821	0.001829	0.001866	0.001529	0.001527	0.00168	0.002438	0.002279	0.002519	0.001649	0.001615	0.001467
ilvA	STM14_4702	A0A0F6B969	56.253	Biosynthesis - AA - branched - ile/val	0.000872	0.000865	0.000813	0.00134	0.00142	0.001353	0.000966	0.001029	0.000982	0.000828	0.000809	0.000831	0.000979	0.001074	0.001118	0.000736	0.000696	0.000486
ilvB	STM14_4577	A0A0F6B8V6	60.224	Biosynthesis - AA - branched - ile/val	0.000259	0.000239	0.000238	7.8e-05	7.2e-05	8.6e-05	0.000232	0.000224	0.000238	0.000106	9.4e-05	0.00048	4.5e-05	5e-05	5.1e-05	0.000356	0.000349	0.000131
ilvC	STM14_4706	A0A0F6B973	53.942	Biosynthesis - AA - branched - ile/val	0.000511	0.000545	0.000524	0.000303	0.000307	0.000313	0.000728	0.000797	0.00069	0.000387	0.00038	0.000533	0.00026	0.000288	0.000293	0.000555	0.000529	0.000302
ilvD	STM14_4701	A0A0F6B968	65.702	Biosynthesis - AA - branched - ile/val	0.000464	0.000478	0.000462	0.000707	0.000715	0.0007	0.000553	0.000561	0.000568	0.000519	0.000532	0.000459	0.000664	0.000608	0.000617	0.000433	0.000406	0.000314
ilvE	STM14_4700	A0A0F6B967	34.053	Biosynthesis - AA - branched - ile/val	0.00019	0.000187	0.000182	0.000315	0.000315	0.000316	0.000192	0.000198	0.00019	0.000179	0.000178	0.000181	0.000245	0.000262	0.000268	0.000153	0.000144	0.000114
ilvG	STM14_4698	A0A0F6B965	59.224	Biosynthesis - AA - branched - ile/val	0.000275	0.0003	0.000285	0.000284	0.000281	0.000274	0.000549	0.000547	0.000548	0.000367	0.000349	0.000192	0.000158	0.000148	0.000139	0.000245	0.00022	0.000173
ilvH	STM14_0140	A0A0F6AWQ6	18.063	Biosynthesis - AA - branched - ile/val	5.5e-05	5.9e-05	6e-05	0.000189	0.000192	0.000187	3.8e-05	3.1e-05	3.9e-05	0.000124	0.000124	7.4e-05	0.000342	0.000195	0.000184	4.4e-05	4.1e-05	4.3e-05
ilvI	STM14_0139	A0A0F6AWQ5	60.625	Biosynthesis - AA - branched - ile/val	0.000169	0.000163	0.00017	0.000472	0.000474	0.000455	0.000118	0.000107	0.000116	0.00034	0.000344	0.000202	0.00083	0.000458	0.000458	0.000129	0.000138	0.000126
ilvL	STM14_4697	A0A0F6B964	3.231		0	0	0	0	0	0	0	0	0	0	0	0	0	0	0	0	0	0
ilvM	STM14_4699	A0A0F6B966	9.548	Biosynthesis - AA - branched - ile/val	1.1e-05	1.2e-05	1.3e-05	1.3e-05	1.3e-05	1.2e-05	2.6e-05	3e-05	2.8e-05	2.3e-05	2.4e-05	4e-06	3e-06	2e-06	3e-06	6e-06	5e-06	5e-06
ilvN	STM14_4576	A0A0F6B8V5	11.038	Biosynthesis - AA - branched - ile/val	2.7e-05	2.9e-05	2.9e-05	1.2e-05	1.4e-05	1.3e-05	2.6e-05	2.8e-05	2.5e-05	3.3e-05	3.4e-05	6.4e-05	1.1e-05	1.3e-05	1.2e-05	5.4e-05	5.2e-05	3.7e-05
ilvY	STM14_4705	A0A0F6B972	32.931		0.000121	0.000117	0.000122	0.000142	0.00014	0.00014	0.000107	0.000112	0.000118	0.00015	0.000142	0.000132	0.000181	0.000175	0.000131	0.000145	0.000148	0.00017
imp	STM14_0112	A0A0F6AWM8	89.823		0.004186	0.004239	0.004038	0.004962	0.004962	0.005174	0.003569	0.003511	0.003388	0.004792	0.005038	0.004224	0.005006	0.004793	0.00393	0.003546	0.003493	0.003912
infA	STM14_1075	A0A0F6AZ95	8.25	Translation - Ribosome-affiliated	5.3e-05	5.2e-05	5.6e-05	4.5e-05	4.6e-05	4.8e-05	6.8e-05	7e-05	7.1e-05	3.5e-05	3.3e-05	4.4e-05	3.3e-05	3.8e-05	4.5e-05	6.4e-05	6.2e-05	5.8e-05
infB	STM14_3969	A0A0F6B771	97.402	Translation - Ribosome-affiliated	0.007335	0.007313	0.00722	0.006425	0.00678	0.006496	0.007081	0.007309	0.007265	0.004772	0.004706	0.005715	0.005208	0.005533	0.005584	0.006408	0.006373	0.006497
infC	STM14_1620	A0A0F6B0S2	20.594	Translation - Ribosome-affiliated	0.000246	0.00025	0.000241	0.000198	0.000205	0.000192	0.000255	0.00026	0.00026	0.000173	0.000167	0.000219	0.000186	0.0002	0.000221	0.000254	0.000255	0.000274
invA	STM14_3495	A0A0F6B5W3	76.055	SPI-1 virulence pathway	0.000232	0.000239	0.000212	7e-05	7.4e-05	8e-05	6e-05	5.5e-05	4.1e-05	0.000314	0.000367	0.000427	0.000118	0.000111	0.000127	6.7e-05	6.4e-05	6.7e-05
invB	STM14_3494	A0A0F6B5W2	14.919	SPI-1 virulence pathway	4e-05	3.7e-05	4.3e-05	1.5e-05	1.4e-05	1.8e-05	1.8e-05	1.6e-05	1.2e-05	5.7e-05	6.6e-05	9.3e-05	2.9e-05	4.7e-05	5.6e-05	1.8e-05	1.8e-05	1.4e-05
invC	STM14_3493	A0A0F6B5W1	47.611	SPI-1 virulence pathway	0.000211	0.000207	0.000208	6.2e-05	6.2e-05	6e-05	5e-05	4.6e-05	3.9e-05	0.000242	0.000272	0.000471	9.1e-05	0.000214	0.000221	6.7e-05	7e-05	5.9e-05
invE	STM14_3496	A0A0F6B5W4	42.421	SPI-1 virulence pathway	0.000125	0.000119	0.000129	2.8e-05	1.6e-05	3.6e-05	2.1e-05	2e-05	1.8e-05	6.1e-05	6.3e-05	0.00035	2e-05	0.000127	0.000158	3e-05	3.7e-05	1.7e-05
invF	STM14_3498	A0A0F6B5W6	28.271	SPI-1 virulence pathway	3.2e-05	3.3e-05	3.1e-05	5e-06	6e-06	5e-06	4e-06	4e-06	4e-06	7e-06	7e-06	0.0001	4e-06	2.9e-05	2.5e-05	6e-06	7e-06	3e-06
invG	STM14_3497	A0A0F6B5W5	61.766	SPI-1 virulence pathway	0.000516	0.000525	0.000488	0.00016	0.000175	0.000192	0.000126	0.000106	8.7e-05	0.000863	0.00102	0.001231	0.000522	0.000662	0.000861	0.000172	0.000174	0.000162
invH	STM14_3499	A0A0F6B5W7	16.455	SPI-1 virulence pathway	0.000106	0.000105	9.1e-05	3e-05	4e-05	3.3e-05	2.5e-05	2.4e-05	2.5e-05	3.9e-05	4.1e-05	5.2e-05	3.3e-05	3.7e-05	4.3e-05	7e-06	7e-06	6e-06
invI	STM14_3492	A0A0F6B5W0	18.089		0	0	0	0	0	0	0	0	0	0	0	0	0	0	0	0	0	0
invJ	STM14_3491	A0A0F6B5V9	36.438	SPI-1 virulence pathway	0.000273	0.000278	0.000268	3.4e-05	3.4e-05	5.4e-05	5.3e-05	4.9e-05	4.3e-05	0.000151	0.000165	0.000748	4.3e-05	0.00023	0.000378	8.7e-05	8.5e-05	3.8e-05
iolE	STM14_5316	A0A0F6BAU9	33.876		3.2e-05	2.6e-05	3.1e-05	1.6e-05	1.5e-05	1.6e-05	2.5e-05	2.4e-05	2.2e-05	5.4e-05	5.1e-05	0.000191	1.6e-05	1e-05	1.8e-05	4.5e-05	0.000242	3.5e-05
iolG	STM14_5317	A0A0F6BAV0	37.267		0.000106	9.3e-05	0.000105	5.9e-05	6.1e-05	6.2e-05	0.000104	0.000111	9.8e-05	0.00014	0.000123	0.000765	6.5e-05	3.6e-05	6.3e-05	0.000161	0.000599	0.000112
ipk	STM14_2150	A0A0F6B275	30.883		0.000126	0.000132	0.000142	0.000179	0.000161	0.000159	0.000106	0.000109	0.00011	0.000151	0.000155	0.000132	0.000175	0.000195	0.000209	0.00012	0.000123	0.000147
iraD	STM14_3784	A0A0F6B6P1	14.436		0	0	0	0	0	0	0	0	0	0	0	0	0	0	0	0	0	0
iraM	STM14_1261	A0A0F6AZS9	13.579		2.1e-05	2e-05	1.9e-05	0.000126	0.000113	0.000126	2.4e-05	2.5e-05	2.5e-05	7.6e-05	7.5e-05	2.7e-05	0.000114	0.000107	0.000146	2.9e-05	2.8e-05	3.8e-05
iroB	STM14_3344	A0A0F6B5H0	40.105		0	0	0	0	0	0	0	0	0	0	0	0	0	0	0	0	0	0
iroC	STM14_3345	A0A0F6B5H1	131.65		0	0	0	0	0	0	0	0	0	0	0	0	0	0	0	0	0	0
iroD	STM14_3346	A0A0F6B5H2	45.46		0.000103	0.000106	0.000111	8.7e-05	8.7e-05	9.2e-05	0.000107	0.000107	0.000112	6.6e-05	6.1e-05	6.2e-05	6.8e-05	5.2e-05	6.8e-05	7e-05	6.8e-05	6.2e-05
iroE	STM14_3347	A0A0F6B5H3	34.995		4.4e-05	4.3e-05	4.3e-05	4.7e-05	5e-05	5.3e-05	5.1e-05	4.2e-05	4.1e-05	3.5e-05	3.3e-05	3.6e-05	4.1e-05	3e-05	1.1e-05	3.5e-05	3.5e-05	4.5e-05
iroN	STM14_3348	A0A0F6B5H4	79.373		0.000135	0.000138	0.000145	0.000185	0.000176	0.000182	0.000122	0.000112	0.000146	0.000104	9.5e-05	7e-05	0.000489	0.000105	0.000126	8.6e-05	9.9e-05	8.6e-05
iscA	STM14_3116	A0A0F6B4V6	11.504	Biosynthesis - Small molecule - FeS cluster	0.000149	0.000155	0.000156	0.000102	9.9e-05	0.00011	0.000128	0.000142	0.000149	3.1e-05	2.2e-05	6.9e-05	3.8e-05	6.6e-05	8.2e-05	7.4e-05	6.6e-05	3.4e-05
ispA	STM14_0501	A0A0F6AXP8	31.986		0.000474	0.000512	0.000546	0.000548	0.000501	0.000553	0.000404	0.00043	0.000453	0.000412	0.000415	0.000501	0.000511	0.000535	0.000655	0.00043	0.000439	0.000426
ispB	STM14_3992	A0A0F6B791	41.802		0.000528	0.00054	0.000558	0.00051	0.000539	0.000519	0.000548	0.000527	0.00058	0.000375	0.000371	0.000537	0.000525	0.000582	0.000713	0.000536	0.000535	0.000487
ispD	STM14_3533	A0A0F6B5Z9	25.755		9e-05	9.4e-05	0.000117	0.000113	0.000106	0.000107	0.000101	0.000114	0.000113	7.3e-05	7.2e-05	9.8e-05	9.9e-05	0.000122	0.000157	0.000122	0.000121	0.000117
ispF	STM14_3532	A0A0F6B5Z8	16.9		4.5e-05	5.2e-05	6e-05	7.4e-05	6.7e-05	7.1e-05	5.7e-05	6.3e-05	6.4e-05	4.9e-05	4.6e-05	5.4e-05	7.9e-05	8.6e-05	8.6e-05	7.4e-05	7.3e-05	8e-05
ispG	STM14_3094	A0A0F6B4T4	40.626		0.000354	0.00034	0.000353	0.000475	0.000466	0.000456	0.000341	0.000325	0.000313	0.000612	0.000636	0.00042	0.000496	0.000699	0.000807	0.000437	0.000418	0.000538
ispH	STM14_0059	A0A0F6AWH5	34.527		0.000216	0.0002	0.000215	0.000266	0.000262	0.000233	0.000196	0.00019	0.000202	0.000232	0.000239	0.000202	0.000184	0.000278	0.000275	0.000195	0.000214	0.000247
ivbL	STM14_4579	A0A0F6B8V8	3.277		0	0	0	0	0	0	0	0	0	0	0	0	0	0	0	0	0	0
katE	STM14_1600	A0A0F6B0Q2	83.626	Stress - RpoS regulon	0.000877	0.000872	0.000766	0.002455	0.00241	0.002762	0.000878	0.000905	0.000572	0.005112	0.005177	0.001721	0.002123	0.002263	0.002221	0.001403	0.00145	0.002639
katG	STM14_4936	A0A0F6B9U1	79.656	Stress - oxidative	0.000944	0.00091	0.000949	0.000289	0.00031	0.000344	0.000936	0.000912	0.000921	0.000718	0.00069	0.00125	0.000361	0.000547	0.000512	0.001345	0.001344	0.000772
kbl	STM14_4470	A0A0F6B8K6	43.031	Recycling - AA	0.000682	0.000682	0.000693	0.000397	0.000401	0.000404	0.000867	0.00087	0.000885	0.000629	0.00061	0.000624	0.000356	0.000385	0.000362	0.000846	0.000856	0.000972
kdgK	STM14_4348	A0A0F6B888	34.089		0.000314	0.000294	0.000339	7.1e-05	6.9e-05	9.2e-05	0.000371	0.000339	0.000339	0.000263	0.000264	0.000357	7.6e-05	6.7e-05	7.4e-05	0.000462	0.000479	0.000379
kdgR	STM14_2228	A0A0F6B2F2	29.863		0.000832	0.000844	0.0008	0.000793	0.000804	0.000835	0.000767	0.000785	0.00073	0.00091	0.000906	0.000896	0.000851	0.000905	0.000893	0.000873	0.000828	0.000896
kdgT	STM14_0193	A0A0F6AWV7	31.679		0	0	0	0	0	0	0	0	0	0	0	0	0	0	0	0	0	0
kdgT	STM14_0759	A0A0F6AYE9	32.366		0	0	0	0	0	0	0	0	0	0	0	0	0	0	0	0	0	0
kdpA	STM14_0825	A0A0F6AYK7	59.25	Transport - inorganic ion - K	0	0	0	0	0	0	0	0	0	0	0	0	0	0	0	0	0	0
kdpB	STM14_0824	A0A0F6AYK6	72.141	Transport - inorganic ion - K	1.7e-05	1.1e-05	1.8e-05	4e-05	4.1e-05	3.3e-05	2.2e-05	2e-05	2.6e-05	5e-06	6e-06	8e-06	2.2e-05	1.3e-05	3e-06	1.3e-05	1.4e-05	1e-05
kdpC	STM14_0823	A0A0F6AYK5	20.439	Transport - inorganic ion - K	0	0	0	0	0	0	0	0	0	0	0	0	0	0	0	0	0	0
kdpD	STM14_0822	A0A0F6AYK4	98.897		0.000312	0.000286	0.0003	0.000495	0.000494	0.000504	0.000224	0.000196	0.000199	0.000371	0.000399	0.000401	0.000756	0.000786	0.000747	0.000275	0.000284	0.000304
kdpE	STM14_0821	A0A0F6AYK3	25.33		0.000133	0.000137	0.000138	0.000195	0.000183	0.000191	0.000111	0.000109	9.6e-05	0.00022	0.000229	0.000161	0.000304	0.000241	0.000201	0.000134	0.000136	0.000175
kdsA	STM14_2142	A0A0F6B267	30.795		0.000219	0.000213	0.000222	0.000216	0.000205	0.000212	0.000213	0.000211	0.000203	0.000274	0.000279	0.000258	0.000306	0.000251	0.000293	0.000229	0.000224	0.000225
kdsB	STM14_1117	A0A0F6AZD7	27.432		0.000274	0.000273	0.000284	0.000342	0.000345	0.00036	0.00026	0.000258	0.000261	0.000273	0.000267	0.000271	0.000414	0.000424	0.00028	0.00024	0.000253	0.000244
kdtA	STM14_4486	A0A0F6B8M2	47.298		0.00032	0.00033	0.000331	0.000415	0.000387	0.000384	0.000433	0.000461	0.000476	0.000296	0.000317	0.000301	0.000405	0.000384	0.000369	0.00053	0.000533	0.000619
kduD	STM14_3643	A0A0F6B6A5	27.024		9e-05	7.5e-05	9e-05	3.6e-05	3.4e-05	4e-05	9.9e-05	8.6e-05	0.000102	6.5e-05	6.7e-05	0.000122	2.4e-05	2.8e-05	3.9e-05	0.000139	0.000143	9.7e-05
kduI	STM14_3644	A0A0F6B6A6	31.215	Central Carbon - Glycolysis and Gluconeogenesis	6.3e-05	5.9e-05	7.4e-05	1.1e-05	9e-06	1.2e-05	7e-05	6e-05	7.5e-05	4.6e-05	4.1e-05	8.2e-05	1.3e-05	9e-06	1.3e-05	9.6e-05	9.2e-05	5.5e-05
kefB	STM14_4161	A0A0F6B7Q4	66.402	Transport - inorganic ion - K	0.000129	0.000142	0.000133	0.00067	0.000625	0.000628	9.3e-05	7.7e-05	0.000101	0.000135	0.000142	0.000116	0.000539	0.000424	0.00029	0.000109	9.7e-05	0.000109
kefC	STM14_0104	A0A0F6AWM0	67.054	Transport - inorganic ion - K	0.000294	0.000304	0.000287	0.000671	0.000642	0.0007	0.000292	0.000285	0.0003	0.000392	0.000394	0.000374	0.000662	0.000578	0.000474	0.00033	0.000313	0.000336
kgd	STM14_0855	A0A0F6AYN6	104.824		0.003002	0.003149	0.002696	0.002055	0.002114	0.002214	0.003546	0.003724	0.003715	0.003984	0.004048	0.004409	0.0016	0.001486	0.001634	0.003605	0.003554	0.006045
kgtP	STM14_3252	A0A0F6B587	47.234		0	0	0	0	0	0	0	0	0	0	0	0	0	0	0	0	0	0
ksgA	STM14_0109	A0A0F6AWM5	30.516		0.000411	0.000409	0.000459	0.000393	0.000409	0.000397	0.000391	0.000406	0.0004	0.000297	0.000299	0.000346	0.000343	0.000358	0.000399	0.000339	0.000337	0.000316
lamB	STM14_5087	A0A0F6BA74	50.549	Transport - carbon catabolism	0.000237	0.00023	0.000251	2.2e-05	2.3e-05	3.1e-05	0.000189	0.000191	0.000211	7.1e-05	7.5e-05	0.00014	2.7e-05	2.7e-05	3.1e-05	0.000135	0.00011	7.2e-05
lasT	STM14_5521	A0A0F6BBE6	25.326		7.1e-05	6.7e-05	6.8e-05	0.000103	0.000107	0.00011	7.3e-05	6.9e-05	6.9e-05	6.4e-05	6.8e-05	7.5e-05	7.9e-05	8.6e-05	8e-05	8.6e-05	8.4e-05	8e-05
ldcA	STM14_2176	A0A0F6B2A1	33.351		6.8e-05	7.4e-05	8e-05	0.000126	0.000121	0.000126	6.9e-05	7.2e-05	8.1e-05	0.000147	0.000153	9.5e-05	0.000216	0.000161	0.000164	9.4e-05	8.5e-05	0.000123
ldcC	STM14_0276	A0A0F6AX38	80.763		0.001359	0.001385	0.001386	0.001954	0.001955	0.002021	0.001264	0.001248	0.001225	0.001719	0.001775	0.001485	0.00203	0.002157	0.002826	0.001259	0.001282	0.001358
ldhA	STM14_1991	A0A0F6B1S5	36.417	Energy - Fermentation - lactate	0.000534	0.000546	0.000534	0.000567	0.000526	0.000538	0.000441	0.000426	0.00033	0.001685	0.001769	0.000617	0.001206	0.000775	0.000772	0.00051	0.000527	0.000699
lepA	STM14_3163	A0A0F6B503	66.538	Translation - Ribosome-affiliated	0.000704	0.000706	0.000681	0.000599	0.000621	0.000608	0.000673	0.000672	0.000641	0.000461	0.00048	0.000498	0.000504	0.000531	0.000421	0.000575	0.000564	0.000585
lepB	STM14_3162	A0A0F6B502	35.778		0.000303	0.000305	0.000286	0.00033	0.000337	0.000343	0.000293	0.000311	0.000313	0.000235	0.000241	0.000247	0.000344	0.00032	0.000404	0.000316	0.000303	0.000329
leuA	STM14_0134	A0A0F6AWQ0	57.431	Biosynthesis - AA - branched - leu	0.000215	0.000233	0.000216	0.000364	0.000397	0.000369	0.000173	0.00017	0.000175	0.000256	0.000252	0.000254	0.000213	0.000312	0.000303	0.000156	0.000148	0.000114
leuB	STM14_0133	A0A0F6AWP9	39.513	Biosynthesis - AA - branched - leu	0.000129	0.000126	0.000127	0.000196	0.000202	0.0002	0.000114	0.000109	0.000116	0.000118	0.000115	0.000143	0.000144	0.000185	0.000168	0.000104	9.9e-05	9.1e-05
leuC	STM14_0132	A0A0F6AWP8	49.786	Biosynthesis - AA - branched - leu	0.000164	0.000164	0.000176	0.000319	0.000336	0.000284	0.000146	0.000133	0.000147	0.000168	0.000159	0.000228	0.000174	0.000302	0.000258	0.000133	0.000133	7.8e-05
leuC	STM14_0385	A0A0F6AXD3	51.446	Biosynthesis - AA - branched - leu	0.000183	0.000179	0.000163	4e-05	4.5e-05	6.1e-05	0.000109	0.000113	0.000102	5e-05	4.2e-05	0.000105	3.4e-05	4.5e-05	4.1e-05	0.000104	0.000106	4.8e-05
leuD	STM14_0131	A0A0F6AWP7	22.506	Biosynthesis - AA - branched - leu	9e-06	1e-05	1.2e-05	2.1e-05	2.4e-05	2e-05	1e-05	1.1e-05	1.4e-05	1.1e-05	1e-05	1.8e-05	9e-06	2.3e-05	2.7e-05	1.1e-05	1.3e-05	7e-06
leuD	STM14_0386	A0A0F6AXD4	22.932	Biosynthesis - AA - branched - leu	0	0	0	0	0	0	0	0	0	0	0	0	0	0	0	0	0	0
leuL	STM14_0135	A0A0F6AWQ1	3.103		0	0	0	0	0	0	0	0	0	0	0	0	0	0	0	0	0	0
leuO	STM14_0138	A0A0F6AWQ4	35.716		0	0	0	0	0	0	0	0	0	0	0	0	0	0	0	0	0	0
leuS	STM14_0756	A0A0F6AYE6	105.603	Translation - tRNA Charging	0.003492	0.003487	0.003397	0.003319	0.00333	0.003336	0.003173	0.003153	0.003124	0.002802	0.002811	0.00299	0.003322	0.00348	0.003723	0.002688	0.002637	0.002353
lexA	STM14_5094	A0A0F6BA81	22.305		0.000233	0.000242	0.000225	0.000244	0.000234	0.000245	0.000223	0.000221	0.000228	0.000222	0.000235	0.000235	0.000156	0.000199	0.000218	0.000251	0.000247	0.000268
lgt	STM14_3618	A0A0F6B680	33.075		9.3e-05	9e-05	9.1e-05	9.6e-05	9.7e-05	0.0001	9.9e-05	0.0001	0.000101	7.6e-05	7.8e-05	7.6e-05	8.9e-05	9.1e-05	5e-05	0.0001	9.1e-05	0.000114
ligA	STM14_2982	A0A0F6B4H3	73.452		0.001352	0.00137	0.001325	0.001348	0.001335	0.0014	0.001194	0.001177	0.001168	0.001154	0.00114	0.001073	0.001258	0.0012	0.00091	0.000994	0.001006	0.000959
ligB	STM14_4503	A0A0F6B8N9	62.854		0	0	0	0	0	0	0	0	0	0	0	0	0	0	0	0	0	0
ligT	STM14_0222	A0A0F6AWY6	19.634		0.000107	0.000106	0.000103	0.00014	0.000154	0.000141	8.3e-05	7.4e-05	7.2e-05	0.000177	0.000189	0.000128	0.000231	0.000207	0.000224	9.2e-05	0.0001	0.000111
lipA	STM14_0737	A0A0F6AYC7	36.042		0.000449	0.000445	0.000447	0.00021	0.000221	0.000233	0.000597	0.000605	0.000621	0.000208	0.000179	0.000351	0.000108	0.00015	0.000171	0.000557	0.000531	0.000501
lipB	STM14_0741	A0A0F6AYD1	23.837		0.000201	0.000189	0.000178	0.000241	0.000235	0.000233	0.000206	0.000218	0.000205	0.00014	0.000139	0.000178	0.000174	0.000213	0.000166	0.000196	0.000189	0.000189
livF	STM14_4286	A0A0F6B826	26.282	Transport - AA	6.8e-05	6.6e-05	6.7e-05	0.000111	0.000119	0.000126	7.2e-05	7.5e-05	7.2e-05	0.000136	0.000137	7.6e-05	0.000168	0.000111	0.000142	9.3e-05	9.3e-05	0.00011
livG	STM14_4287	A0A0F6B827	28.452	Transport - AA	4e-05	4.2e-05	3.9e-05	6.5e-05	6.4e-05	6.6e-05	4.2e-05	3.9e-05	3.7e-05	6e-05	6.1e-05	3.9e-05	6.9e-05	5e-05	4.8e-05	4.2e-05	4.2e-05	4.3e-05
livH	STM14_4289	A0A0F6B829	32.99	Transport - AA	0	0	0	0	0	0	0	0	0	0	0	0	0	0	0	0	0	0
livJ	STM14_4294	A0A0F6B834	38.787	Transport - AA	0.000171	0.000175	0.000162	0.000214	0.000209	0.000218	0.000287	0.000304	0.000281	0.000411	0.000417	0.000228	0.000306	0.00018	0.000214	0.000265	0.000292	0.000694
livK	STM14_4290	A0A0F6B830	39.401		0.000515	0.000562	0.000515	0.000718	0.000748	0.000793	0.000602	0.000656	0.000584	0.000879	0.000858	0.000644	0.000676	0.000627	0.000771	0.000732	0.000754	0.001028
livM	STM14_4288	A0A0F6B828	46.408	Transport - AA	0	0	0	0	0	0	0	0	0	0	0	0	0	0	0	0	0	0
lldD	STM14_4453	A0A0F6B8I9	42.714	Transport - carbon catabolism	0.000884	0.001068	0.000642	0.000315	0.000342	0.000376	0.001479	0.001715	0.001547	0.00056	0.000591	0.001002	0.000218	0.000224	0.000284	0.001089	0.00106	0.000599
lldP	STM14_4451	A0A0F6B8I7	59.417		0.000255	0.000357	0.000146	8.4e-05	9.6e-05	0.00011	0.000524	0.000806	0.000535	0.000124	0.00012	0.000455	5.2e-05	3.8e-05	4.9e-05	0.000453	0.000451	0.000246
lldR	STM14_4452	A0A0F6B8I8	29.102		7.9e-05	0.0001	5.5e-05	1.7e-05	2e-05	2.5e-05	0.000129	0.000153	0.000136	2.3e-05	1.4e-05	6.8e-05	9e-06	8e-06	1e-05	6.9e-05	6.6e-05	2.5e-05
lnt	STM14_0775	A0A0F6AYG4	57.598		0.000183	0.000179	0.000181	0.000195	0.000188	0.000204	0.000184	0.000188	0.000177	0.000188	0.000189	0.00017	0.000242	0.000231	0.000189	0.000186	0.000181	0.000195
lolA	STM14_1085	A0A0F6AZA5	22.612		0.000213	0.000217	0.000209	0.000348	0.000352	0.000348	0.000209	0.000208	0.000224	0.000266	0.000267	0.000268	0.000408	0.000399	0.000622	0.000225	0.000234	0.000261
lolB	STM14_2149	A0A0F6B274	23.686		0.000152	0.000158	0.000156	0.000225	0.00023	0.000233	0.000133	0.000124	0.000125	0.000216	0.000217	0.000165	0.000277	0.000261	0.000278	0.000136	0.000129	0.000148
lolD	STM14_1393	A0A0F6B056	25.479		0.000297	0.000303	0.000293	0.000377	0.000385	0.000331	0.000308	0.000313	0.000314	0.000259	0.000263	0.000259	0.000391	0.000356	0.000428	0.000286	0.000293	0.000298
lon	STM14_0533	A0A0F6AXS9	87.411	Housekeeping - protein degradation	0.001447	0.001429	0.001387	0.001411	0.001414	0.001423	0.00125	0.00128	0.001205	0.001317	0.001346	0.001166	0.001381	0.001347	0.001281	0.001134	0.001116	0.001077
lonH	STM14_1212	A0A0F6AZN1	65.575		0.001216	0.001221	0.001193	0.000939	0.000986	0.000915	0.001449	0.001564	0.00155	0.000836	0.000837	0.000865	0.0008	0.000766	0.000771	0.001358	0.00135	0.001698
lpdA	STM14_0185	A0A0F6AWV0	50.639		0.001863	0.001814	0.001842	0.001661	0.001734	0.001678	0.002103	0.001983	0.002083	0.001738	0.001778	0.001916	0.001925	0.001524	0.00162	0.002077	0.002102	0.002162
lpfA	STM14_4387	A0A0F6B8C4	18.683		0	0	0	0	0	0	0	0	0	0	0	0	0	0	0	0	0	0
lpfB	STM14_4386	A0A0F6B8C3	25.461		0	0	0	0	0	0	0	0	0	0	0	0	0	0	0	0	0	0
lpfC	STM14_4385	A0A0F6B8C2	92.362		0.000227	0.000165	0.000234	0.000198	0.000185	0.000286	0.000228	0.000189	0.000228	0.000105	0.000111	0.00011	7.8e-05	8.8e-05	0.0001	0.000143	0.000137	0.000158
lpfE	STM14_4383	A0A0F6B8C1	18.419		0	0	0	0	0	0	0	0	0	0	0	0	0	0	0	0	0	0
lplA	STM14_5497	A0A0F6BBC2	37.935		0.001127	0.001065	0.001148	0.001229	0.001191	0.001128	0.000999	0.000993	0.000976	0.001321	0.001334	0.001297	0.00181	0.001878	0.001773	0.001352	0.001405	0.001597
lpp	STM14_1671	A0A0F6B0X1	8.391	Cell envelope - peptidoglycan	0.00012	0.000129	0.000131	0.000177	0.00018	0.000167	0.000121	0.000137	0.000132	0.000122	0.000134	0.000107	0.000136	0.000127	4.9e-05	0.000101	9.9e-05	8.1e-05
lppB	STM14_1670	A0A0F6B0X0	8.492		9.3e-05	9.7e-05	0.0001	0.000119	0.000121	0.000112	9.2e-05	9.8e-05	9.7e-05	8.9e-05	9.6e-05	8.4e-05	8.8e-05	8.3e-05	3.3e-05	7.9e-05	7.5e-05	6.6e-05
lpxA	STM14_0270	A0A0F6AX32	28.089	Cell envelope - peptidoglycan	0.000709	0.000699	0.000706	0.00082	0.000855	0.000829	0.000651	0.000673	0.000653	0.000826	0.000874	0.000664	0.000957	0.000831	0.000975	0.000578	0.000603	0.000775
lpxB	STM14_0271	A0A0F6AX33	42.452		0.000636	0.000626	0.000612	0.000687	0.000672	0.000647	0.000555	0.000601	0.000579	0.000739	0.000711	0.000619	0.000829	0.000746	0.000916	0.000514	0.00051	0.000563
lpxC	STM14_0160	A0A0F6AWS6	33.985		9.5e-05	9e-05	9.3e-05	0.000185	0.00018	0.000181	8.9e-05	8.8e-05	8.5e-05	0.000141	0.000148	8.7e-05	0.000214	0.000183	0.000206	9.4e-05	0.000102	0.000113
lpxD	STM14_0268	A0A0F6AX30	35.93	Stress - resistance	0.000714	0.000713	0.000717	0.000801	0.000809	0.000775	0.000648	0.000646	0.000662	0.000603	0.000563	0.000595	0.000825	0.000777	0.000658	0.000575	0.000576	0.000547
lpxH	STM14_0625	A0A0F6AY20	26.978		0.000171	0.000169	0.000175	0.000173	0.000182	0.000181	0.000177	0.000157	0.00018	0.000149	0.000151	0.000144	0.000176	0.000146	0.000134	0.000132	0.00014	0.000131
lpxK	STM14_1114	A0A0F6AZD4	34.995		0.000185	0.000188	0.000187	0.000188	0.000182	0.000183	0.00019	0.000184	0.000194	0.000164	0.000162	0.000149	0.000171	0.000161	0.000146	0.000165	0.000173	0.000201
lpxO	STM14_5156	A0A0F6BAE3	34.854		0.000204	0.00021	0.000204	0.000726	0.000689	0.000633	0.000214	0.000203	0.000222	0.000185	0.000171	0.000257	0.000261	0.00052	0.000581	0.000251	0.000244	0.00018
lrhA	STM14_2873	A0A0F6B471	34.429		0.000153	0.000139	0.000154	0.000238	0.000242	0.000242	9.2e-05	8.8e-05	9.9e-05	0.000152	0.000167	0.000183	0.000263	0.000451	0.00041	0.000118	0.000121	0.000198
lrp	STM14_1083	A0A0F6AZA3	18.857		0.000116	0.000111	0.000105	0.000204	0.00021	0.000198	9.9e-05	9.6e-05	9.8e-05	0.000158	0.000166	0.000139	0.000222	0.000215	0.000199	0.000116	0.000119	0.000184
lspA	STM14_0056	A0A0F6AWH2	18.339		0	0	0	0	0	0	0	0	0	0	0	0	0	0	0	0	0	0
ltaA	STM14_1049	A0A0F6AZ70	36.354		0.001355	0.001354	0.001371	0.002127	0.002103	0.001991	0.001347	0.001325	0.001333	0.002054	0.002069	0.001614	0.003198	0.002728	0.002775	0.00145	0.001479	0.001639
luxS	STM14_3402	A0A0F6B5M7	19.308		0.000172	0.000184	0.000238	0.0003	0.000308	0.000333	0.000206	0.000208	0.000205	0.000425	0.000421	0.000251	0.000345	0.000465	0.000326	0.000279	0.000282	0.000277
lysA	STM14_3638	A0A0F6B6A0	45.998	Biosynthesis - AA - DKMNT - lysine	0.00018	0.000187	0.000186	0.000285	0.000275	0.000285	0.000116	0.000117	0.000129	0.000192	0.000208	0.000336	0.00016	0.000403	0.00022	0.000198	0.0002	0.000158
lysC	STM14_5074	A0A0F6BA61	48.625	Biosynthesis - AA - DKMNT - lysine	0.000291	0.000287	0.000298	0.000385	0.000397	0.000386	0.000213	0.000216	0.000225	0.000179	0.000178	0.000257	0.000323	0.00057	0.000457	0.000184	0.000185	0.000162
lysP	STM14_2715	A0A0F6B3R8	53.684	Transport - AA	0.000114	0.000119	0.000118	9.4e-05	0.000101	0.0001	0.000115	0.000111	0.000114	7.3e-05	7.3e-05	8.5e-05	9.6e-05	0.000101	0.000101	0.000101	9.6e-05	8.5e-05
lysR	STM14_3639	A0A0F6B6A1	34.534		0.000142	0.000144	0.000151	0.000164	0.000156	0.000144	0.000129	0.000121	0.000121	0.000108	0.000112	0.000138	0.000128	0.000154	0.000131	0.000132	0.000138	0.000111
lysS	STM14_3672	A0A0F6B6D2	57.575	Translation - tRNA Charging	0.000788	0.000781	0.000803	0.000824	0.000812	0.000829	0.000809	0.000817	0.000827	0.000543	0.000537	0.000677	0.000646	0.000712	0.00053	0.000782	0.000765	0.000665
lyxK	STM14_4431	A0A0F6B8G7	54.976		0	0	0	0	0	0	0	0	0	0	0	0	0	0	0	0	0	0
maa	STM14_0556	A0A0F6AXV1	20.158		2.6e-05	2.9e-05	2.6e-05	3.3e-05	2.9e-05	3.2e-05	2.6e-05	2.8e-05	2.8e-05	2.6e-05	2.7e-05	2.9e-05	2.8e-05	3.1e-05	3e-05	2.8e-05	3e-05	3.7e-05
maeB	STM14_3031	A0A0F6B4M2	82.322	Central Carbon - TCA cycle	0.000966	0.000969	0.000952	0.000471	0.000474	0.000502	0.001067	0.001075	0.001036	0.001404	0.001413	0.0015	0.000596	0.000499	0.000548	0.001343	0.001355	0.001322
maf_1	STM14_1362	A0A0F6B025	21.493		4.5e-05	4.5e-05	4.9e-05	7e-05	6.9e-05	6.4e-05	4.6e-05	4e-05	4.3e-05	0.000117	0.000123	6.5e-05	0.000116	9.4e-05	8e-05	6.3e-05	6.8e-05	9.5e-05
maf_2	STM14_4065	A0A0F6B7G3	21.416		3.7e-05	4.1e-05	4.9e-05	4.8e-05	3.6e-05	4.1e-05	4.3e-05	4.1e-05	4.4e-05	2.9e-05	3.6e-05	3.7e-05	4.4e-05	4.5e-05	3.1e-05	4.4e-05	4.1e-05	4.1e-05
malE	STM14_5085	A0A0F6BA72	52.295	Transport - carbon catabolism	0.006437	0.006445	0.006505	0.000516	0.000398	0.000488	0.006074	0.006716	0.006428	0.001806	0.001537	0.003121	0.000453	0.00041	0.000514	0.003303	0.00327	0.001764
malF	STM14_5082	A0A0F6BA69	56.967	Transport - carbon catabolism	0.000335	0.000302	0.000326	1.8e-05	2.1e-05	2.9e-05	0.000287	0.000286	0.000296	9.3e-05	9.4e-05	0.000153	3.7e-05	2.7e-05	3.6e-05	0.000179	0.000162	8.6e-05
malG	STM14_5081	A0A0F6BA68	32.225	Transport - carbon catabolism	0.000161	0.000163	0.000167	4e-06	9e-06	1.1e-05	0.000149	0.000155	0.00014	4.6e-05	3.7e-05	7.4e-05	7e-06	8e-06	1e-05	7.9e-05	8.6e-05	4.4e-05
malK	STM14_5086	A0A0F6BA73	40.799	Transport - carbon catabolism	0.000424	0.00042	0.000446	6.1e-05	6.4e-05	8.5e-05	0.000459	0.000475	0.000448	0.000131	0.000112	0.000204	6.3e-05	6.2e-05	6.3e-05	0.000257	0.000267	0.000144
malM	STM14_5089	A0A0F6BA76	31.823	Transport - carbon catabolism	0.000245	0.000234	0.000256	2.5e-05	2.6e-05	2.9e-05	0.000256	0.000281	0.000269	6.6e-05	6.2e-05	0.00011	2.7e-05	2e-05	2e-05	0.000129	0.000134	6.3e-05
malP	STM14_4232	A0A0F6B7X4	90.186	Transport - carbon catabolism	0.00169	0.001681	0.001663	0.000148	0.000137	0.000166	0.001367	0.001543	0.001574	0.000588	0.000504	0.000818	0.000159	0.000153	0.000209	0.000863	0.000871	0.000528
malQ	STM14_4231	A0A0F6B7X3	78.018		0.000792	0.000782	0.000792	0.000132	0.000136	0.000174	0.000628	0.000679	0.00069	0.000385	0.000365	0.00043	0.000219	0.000167	0.000189	0.000415	0.000418	0.000311
malS	STM14_4420	A0A0F6B8F6	75.742		0.000561	0.000561	0.000527	4e-05	3.8e-05	4.9e-05	0.000442	0.000498	0.000471	0.000155	0.00013	0.000239	4.3e-05	5e-05	5e-05	0.000263	0.000258	0.000126
malT	STM14_4234	A0A0F6B7X6	102.963	Transport - carbon catabolism	0.000891	0.000915	0.000908	0.000126	0.000103	0.000113	0.000879	0.000872	0.000819	0.000188	0.000164	0.000237	9.7e-05	9.2e-05	0.000118	0.000305	0.000313	0.000252
malZ	STM14_0475	A0A0F6AXM3	69.056		0.00064	0.000671	0.000665	0.000174	0.000152	0.000213	0.001631	0.00176	0.001943	0.000455	0.000376	0.00039	0.000393	0.00025	0.000227	0.000991	0.001049	0.000695
manA	STM14_1769	A0A0F6B161	42.591	Transport - carbon catabolism	0.000168	0.000183	0.000202	0.000209	0.000188	0.000196	0.000188	0.000219	0.000215	0.000193	0.00018	0.00018	0.000221	0.000226	0.000223	0.000202	0.000191	0.00021
manC	STM14_2600	A0A0F6B3F5	53.125		5.8e-05	5.6e-05	5.1e-05	8.2e-05	8.3e-05	7.9e-05	6e-05	6.2e-05	6.2e-05	3.7e-05	3.2e-05	3.4e-05	2.6e-05	3.6e-05	3.6e-05	4.8e-05	4.8e-05	3.9e-05
manX	STM14_2212	A0A0F6B2D7	34.987	Transport - carbon catabolism	0.000203	0.000188	0.000198	3.1e-05	3.2e-05	4.1e-05	0.000188	0.000196	0.000193	0.000199	0.000187	0.000317	6.9e-05	4.1e-05	6.5e-05	0.000248	0.00025	0.000147
manY	STM14_2213	A0A0F6B2D8	27.493	Transport - carbon catabolism	2.6e-05	2.6e-05	3.3e-05	1e-05	1.2e-05	1.2e-05	3.2e-05	3.5e-05	2.5e-05	3.6e-05	3.6e-05	4.6e-05	1.7e-05	1.2e-05	1.2e-05	3.8e-05	4.6e-05	2.6e-05
manZ	STM14_2214	A0A0F6B2D9	31.263	Transport - carbon catabolism	0.000254	0.000245	0.000258	6.4e-05	6.2e-05	7.5e-05	0.000257	0.000247	0.000247	0.000281	0.000284	0.000376	0.000128	7.6e-05	8.1e-05	0.000327	0.000327	0.000225
map	STM14_0255	A0A0F6AX18	29.292		0.000367	0.000367	0.000361	0.000462	0.000462	0.00042	0.00034	0.000354	0.000366	0.000329	0.000311	0.000346	0.00046	0.00045	0.000492	0.000335	0.000328	0.000306
marA	STM14_1837	A0A0F6B1C7	15.155	Stress - resistance	0	0	0	0	0	0	0	0	0	0	0	0	0	0	0	0	0	0
marB	STM14_1836	A0A0F6B1C6	7.69	Stress - resistance	0	0	0	0	0	0	0	0	0	0	0	0	0	0	0	0	0	0
marC	STM14_1839	A0A0F6B1C9	23.607		0	0	0	0	0	0	0	0	0	0	0	0	0	0	0	0	0	0
marR	STM14_1838	A0A0F6B1C8	16.229	Stress - resistance	0	0	0	0	0	0	0	0	0	0	0	0	0	0	0	0	0	0
marT	STM14_4529	A0A0F6B8R3	29.942		2.3e-05	2.5e-05	2.3e-05	3.7e-05	3.2e-05	3.1e-05	2.3e-05	2e-05	2.1e-05	4.6e-05	4.4e-05	2.4e-05	4.2e-05	3.5e-05	2.7e-05	2.7e-05	3e-05	3.4e-05
mazG	STM14_3559	A0A0F6B625	30.831		0.000161	0.000167	0.000162	0.000197	0.000195	0.000192	0.000148	0.000132	0.000142	0.000141	0.000139	0.000182	0.000206	0.000281	0.000256	0.000151	0.000151	0.000155
mdaA	STM14_1025	A0A0F6AZ46	26.926		0.000397	0.000381	0.000371	0.000812	0.00075	0.000765	0.000498	0.000522	0.000494	0.000562	0.00059	0.000397	0.00078	0.000758	0.000709	0.000601	0.000562	0.000815
mdaB	STM14_3852	A0A0F6B6V8	21.785		0.000386	0.000413	0.00043	0.000413	0.000393	0.000427	0.000481	0.000473	0.000464	0.000177	0.00017	0.000365	0.000194	0.000379	0.000506	0.000514	0.000471	0.000345
mdfA	STM14_1016	A0A0F6AZ37	44.348	Stress - resistance	0	0	0	0	0	0	0	0	0	0	0	0	0	0	0	0	0	0
mdh	STM14_4052	A0A0F6B7F0	32.476	Central Carbon - TCA cycle	0.000314	0.000312	0.000291	0.000325	0.000328	0.000331	0.000659	0.000647	0.00069	0.000361	0.000342	0.000456	0.000258	0.000248	0.000302	0.00066	0.000656	0.000556
mdlA	STM14_0544	A0A0F6AXU0	66.165	Stress - resistance	0.000383	0.000405	0.00044	0.000431	0.000403	0.000416	0.000379	0.000368	0.000379	0.00034	0.000366	0.00037	0.000386	0.000398	0.000291	0.000358	0.000373	0.000384
mdlB	STM14_0545	A0A0F6AXU1	65.245	Stress - resistance	0.000236	0.000255	0.000228	0.000297	0.000275	0.000285	0.000233	0.000228	0.000221	0.000208	0.000211	0.000222	0.000248	0.000276	0.000208	0.000228	0.000241	0.000228
mdoB	STM14_5456	A0A0F6BB84	85.077		0.001675	0.001675	0.001595	0.00117	0.001245	0.001161	0.001548	0.001608	0.001649	0.000392	0.000327	0.000376	0.000174	0.000139	0.000139	0.000301	0.000328	0.000444
mdoC	STM14_1315	A0A0F6AZX9	44.271		0.000185	0.000201	0.000185	0.000212	0.0002	0.000209	0.000219	0.000202	0.000237	0.000108	0.000102	0.000137	0.000117	0.000143	6.9e-05	0.000181	0.000197	0.000133
mdoD	STM14_1962	A0A0F6B1P7	62.227		0.000406	0.000406	0.00038	0.000397	0.000406	0.000388	0.000618	0.000626	0.000643	0.00044	0.000431	0.000389	0.00031	0.000368	0.000374	0.000699	0.000682	0.000888
mdoG	STM14_1317	A0A0F6AZY1	57.849		0.001772	0.001771	0.001749	0.001694	0.001757	0.001764	0.001704	0.001746	0.001641	0.001665	0.001647	0.001605	0.001828	0.001859	0.002071	0.001623	0.001609	0.001721
mdoH	STM14_1318	A0A0F6AZY2	97.101		0.002494	0.002521	0.002515	0.00264	0.002718	0.002635	0.002401	0.002417	0.002468	0.002473	0.002499	0.002275	0.002823	0.002919	0.002774	0.002277	0.002453	0.002579
mdtA	STM14_2624	A0A0F6B3H9	44.051	Stress - resistance	0.000117	0.000118	0.000125	0.000139	0.000116	0.000149	0.000103	0.0001	0.000103	0.000177	0.000187	0.000121	0.000178	0.00013	8.1e-05	9e-05	9.2e-05	0.000102
melA	STM14_5171	A0A0F6BAF8	50.735		0.000332	0.000319	0.000308	0.000106	0.000102	0.000105	0.000307	0.000295	0.000307	0.000337	0.00034	0.000674	0.000103	0.000104	0.000125	0.000414	0.000458	0.0004
melB	STM14_5172	A0A0F6BAF9	52.801	Transport - carbon catabolism	0.000144	0.000131	0.000137	5.1e-05	4.9e-05	5.4e-05	0.000186	0.000168	0.000211	5.9e-05	5e-05	0.000172	3.9e-05	3.3e-05	2.5e-05	0.000253	0.000242	0.000162
melR	STM14_5170	A0A0F6BAF7	40.68		0.00021	0.000206	0.000205	3.1e-05	3.2e-05	4.9e-05	0.000154	0.00016	0.000141	5.7e-05	5.9e-05	0.000131	3e-05	2.1e-05	2.1e-05	0.00016	0.000197	9.5e-05
menA	STM14_4918	A0A0F6B9S3	33.741		0.000237	0.000234	0.000233	0.000163	0.000164	0.000157	0.000212	0.000221	0.000238	9.8e-05	8.9e-05	0.000172	0.000128	0.000141	0.000175	0.000163	0.000159	0.00012
menB	STM14_2845	A0A0F6B444	31.693	Cell envelope - CoA metabolism	0.00067	0.000672	0.000735	0.000686	0.000668	0.000684	0.000567	0.000558	0.000574	0.000639	0.00065	0.000779	0.00085	0.00094	0.000927	0.000612	0.000603	0.000463
menC	STM14_2844	A0A0F6B443	35.36		0.000138	0.000134	0.000152	0.000123	0.000121	0.000128	0.000111	0.000109	0.00011	0.000105	0.000104	0.000139	0.00013	0.000145	0.000109	0.000108	0.000113	8.6e-05
menD	STM14_2847	A0A0F6B446	61.523		0.000639	0.000615	0.000656	0.000391	0.000383	0.000376	0.000536	0.000545	0.000506	0.000556	0.000549	0.00071	0.000515	0.000779	0.000801	0.000732	0.000796	0.000567
menE	STM14_2843	A0A0F6B442	50.244	Cell envelope - CoA metabolism	0.000355	0.000346	0.000376	0.000292	0.000264	0.000289	0.000293	0.000293	0.000296	0.000221	0.000208	0.000337	0.000209	0.000332	0.000292	0.000284	0.000291	0.000192
menF	STM14_2848	A0A0F6B447	48.729		0.000287	0.000286	0.000276	0.0002	0.000223	0.000211	0.000277	0.000281	0.000274	0.000241	0.000245	0.000253	0.000151	0.000217	0.000195	0.00033	0.000334	0.000481
menG	STM14_4917	A0A0F6B9S2	17.374		4e-05	4.1e-05	4.8e-05	5.8e-05	5.8e-05	5.9e-05	3.5e-05	3.1e-05	3.1e-05	6.9e-05	6.9e-05	6.6e-05	0.000101	9.6e-05	0.000104	4.9e-05	5.1e-05	5.9e-05
menI	STM14_1660	A0A0F6B0W0	14.869	Cell envelope - CoA metabolism	1.7e-05	1.7e-05	1.5e-05	2.5e-05	2.9e-05	2.4e-05	1.6e-05	1.6e-05	1.5e-05	2.3e-05	2.2e-05	2.3e-05	3.2e-05	3.4e-05	3.8e-05	1.9e-05	1.8e-05	2.3e-05
mepA	STM14_2932	A0A0F6B4D0	30.262	Cell envelope - Outer membrane	0.000147	0.000138	0.000134	0.000124	0.000136	0.000109	0.000149	0.000146	0.000159	5.3e-05	4.6e-05	3.4e-05	3.8e-05	3.1e-05	3e-05	3.5e-05	3.9e-05	8.9e-05
metA	STM14_5028	A0A0F6BA17	35.67	Biosynthesis - AA - DKMNT - methionine	6.2e-05	5.9e-05	6.2e-05	0.000182	0.000169	0.00018	9.3e-05	8.8e-05	9.3e-05	7.8e-05	7.6e-05	8.6e-05	9e-05	0.000149	0.000127	0.00018	0.000176	8.9e-05
metB	STM14_4928	A0A0F6B9T3	47.125	Biosynthesis - AA - DKMNT - methionine	0.000436	0.000425	0.000422	0.001149	0.001167	0.001175	0.000418	0.000385	0.000435	0.00047	0.000454	0.000423	0.000756	0.000878	0.000919	0.000553	0.000505	0.000473
metC	STM14_3827	A0A0F6B6T3	48.185	Biosynthesis - AA - DKMNT - methionine	0.000121	0.000114	0.000116	0.000269	0.000272	0.000267	0.000129	0.000113	0.000126	0.000229	0.000231	0.000185	0.000263	0.000287	0.00027	0.000188	0.000198	0.000212
metE	STM14_4769	A0A0F6B9D0	84.668	Biosynthesis - AA - DKMNT - methionine	9.9e-05	0.000103	0.000109	0.00091	0.000915	0.000829	7.9e-05	7.9e-05	0.000119	0.000185	0.000199	0.000123	0.000409	0.000745	0.000916	0.00012	0.000125	0.000153
metF	STM14_4935	A0A0F6B9U0	33.173		4.6e-05	4.8e-05	5.3e-05	0.000149	0.000153	0.000146	6.3e-05	6.5e-05	6.3e-05	5.1e-05	4.7e-05	5.7e-05	7.2e-05	0.00011	0.000113	9.4e-05	9.1e-05	5.9e-05
metG	STM14_2658	A0A0F6B3L1	76.274	Translation - tRNA Charging	0.000904	0.0009	0.00092	0.001111	0.001121	0.001148	0.000927	0.000923	0.000908	0.00083	0.000818	0.000851	0.001385	0.001309	0.001276	0.00088	0.000883	0.000835
metH	STM14_5035	A0A0F6BA24	139.662	Biosynthesis - AA - DKMNT - methionine	0.001031	0.001009	0.001013	0.001425	0.001476	0.001399	0.000872	0.000865	0.00087	0.001076	0.00111	0.000959	0.001264	0.0013	0.001194	0.000889	0.00088	0.00092
metJ	STM14_4927	A0A0F6B9T2	12.124		9.7e-05	0.000109	0.00012	9e-05	9e-05	9.6e-05	0.000103	0.000121	0.00012	8.4e-05	7.6e-05	0.000105	7.3e-05	9.9e-05	0.000137	0.000135	0.000125	0.00012
metK	STM14_3733	A0A0F6B6J2	41.953	Biosynthesis - Small molecule - SAM	0.002085	0.002078	0.002119	0.003166	0.003111	0.003162	0.002151	0.002121	0.002255	0.000756	0.000668	0.001776	0.000762	0.002257	0.00201	0.002564	0.002558	0.001323
metL	STM14_4929	A0A0F6B9T4	88.854	Biosynthesis - AA - DKMNT - methionine	0.00122	0.001204	0.001206	0.001519	0.001565	0.001532	0.001113	0.001071	0.001157	0.000638	0.000622	0.000976	0.000874	0.001243	0.001255	0.001163	0.001145	0.000894
metN	STM14_0289	A0A0F6AX50	37.661		0.000682	0.000718	0.000685	0.00071	0.000699	0.000691	0.000578	0.000591	0.000644	0.000344	0.000355	0.000523	0.000443	0.00052	0.000593	0.00066	0.000671	0.000462
metQ	STM14_0287	A0A0F6AX48	29.436	Transport - AA	0.000244	0.000245	0.000249	0.000445	0.000444	0.000437	0.000226	0.000232	0.000239	0.000376	0.000373	0.000327	0.000497	0.000437	0.000526	0.000301	0.000283	0.000308
metR	STM14_4767	A0A0F6B9C8	35.513		0.00011	0.000108	0.000117	0.000354	0.000342	0.000337	0.000158	0.000139	0.000178	7.2e-05	7e-05	0.000115	5.5e-05	4.8e-05	4.7e-05	0.000263	0.000259	7.2e-05
mfd	STM14_1391	A0A0F6B054	129.909	Housekeeping - repair	0.000792	0.000778	0.000778	0.000919	0.00093	0.000933	0.000814	0.000781	0.000779	0.000938	0.000955	0.000791	0.001069	0.001054	0.000967	0.000845	0.000838	0.000873
mglA	STM14_2696	A0A0F6B3P9	56.477	Transport - carbon catabolism	0.000815	0.000907	0.000666	6.1e-05	7.9e-05	8.7e-05	0.000807	0.000945	0.000766	0.000657	0.000608	0.000707	7.1e-05	7.9e-05	0.000102	0.000676	0.000628	0.000689
mglB	STM14_2698	A0A0F6B3Q1	35.814	Transport - carbon catabolism	0.000304	0.00035	0.000275	4.5e-05	4.1e-05	4.9e-05	0.000313	0.000383	0.00034	0.000358	0.000348	0.000298	3.7e-05	3.8e-05	4.3e-05	0.000275	0.000266	0.000327
mglC	STM14_2695	A0A0F6B3P8	35.607	Transport - carbon catabolism	3.5e-05	3.5e-05	2.7e-05	9e-06	8e-06	9e-06	3.4e-05	4.4e-05	2.9e-05	2.2e-05	1.8e-05	2.3e-05	6e-06	5e-06	5e-06	2.2e-05	2.9e-05	2.6e-05
mgsA	STM14_1221	A0A0F6AZP0	16.991		0.000114	0.000129	0.000129	5.4e-05	5.1e-05	5.9e-05	0.000129	0.000159	0.000141	0.000133	0.000136	0.000144	5.9e-05	6.7e-05	8.3e-05	0.000153	0.000149	0.000177
mgtA	STM14_5349	D0ZTB2	99.783	Transport - inorganic ion - Mg	0.000883	0.000886	0.000849	0.000573	0.000592	0.000609	0.000605	0.000617	0.00062	0.000463	0.000473	0.000697	0.000418	0.000476	0.000548	0.0004	0.00041	0.000304
mgtB	STM14_4536	A0A0F6B8R9	100.387		0.000176	0.000178	0.000172	0.000724	0.000644	0.000533	0.000112	0.000103	0.000141	6.1e-05	5.3e-05	0.000176	9.1e-05	0.000226	0.000179	0.000113	0.000108	6.3e-05
mgtC	STM14_4538	D0ZLQ7	25.065		0	0	0	0	0	0	0	0	0	0	0	0	0	0	0	0	0	0
mgtL	STM14_5348.1	P0CI69	2.172		0	0	0	0	0	0	0	0	0	0	0	0	0	0	0	0	0	0
miaA	STM14_5241	A0A0F6BAM4	35.17		0.00025	0.000256	0.00025	0.000285	0.000282	0.000294	0.000236	0.000236	0.000228	0.000296	0.000302	0.000195	0.000329	0.000271	0.000253	0.000219	0.000219	0.000344
miaB	STM14_0781	A0A0F6AYH0	53.716		0.000403	0.0004	0.000399	0.000318	0.000332	0.000325	0.000465	0.000459	0.000466	0.000223	0.000219	0.000277	0.000109	0.000308	0.000299	0.000386	0.000373	0.000364
miaE	STM14_5366	A0A0F6BAZ6	31.14		7.8e-05	7.6e-05	7.6e-05	7.6e-05	7.4e-05	7.6e-05	5.8e-05	5.8e-05	5.7e-05	7.5e-05	7e-05	6.9e-05	8.7e-05	8.8e-05	9.2e-05	5.7e-05	5.9e-05	5.4e-05
mig-14	STM14_3354	A0A0F6B5H9	35.212		8.4e-05	8.9e-05	8.5e-05	0.000209	0.000183	0.000158	5.3e-05	5.7e-05	7e-05	2.5e-05	1.8e-05	6.2e-05	3.5e-05	4.9e-05	3.6e-05	4e-05	3e-05	2.4e-05
mig-3	STM14_2266	A0A0F6B2I6	38.094		0	0	0	0	0	0	0	0	0	0	0	0	0	0	0	0	0	0
minC	STM14_2193	A0A0F6B2B8	25.246		0.000142	0.000143	0.000138	0.000135	0.000137	0.000144	0.00013	0.000131	0.000123	0.000135	0.000142	0.000139	0.000143	0.000158	0.000162	0.000131	0.000127	0.000146
minD	STM14_2194	A0A0F6B2B9	29.5		0.000428	0.000424	0.000401	0.000401	0.000401	0.00039	0.000381	0.000369	0.00037	0.000477	0.000485	0.00049	0.000371	0.00045	0.000426	0.000459	0.000464	0.000585
minE	STM14_2195	A0A0F6B2C0	10.182		6.8e-05	6.6e-05	6.4e-05	7e-05	6.9e-05	7e-05	5.9e-05	6.1e-05	5.6e-05	0.000102	0.000107	7.8e-05	6.6e-05	6.8e-05	7.8e-05	7.3e-05	7.4e-05	0.000124
mioC	STM14_4672	A0A0F6B946	15.751		6.1e-05	7.2e-05	7.2e-05	7.5e-05	7.1e-05	7.1e-05	7e-05	8.6e-05	8.8e-05	3.9e-05	3.6e-05	5e-05	5.5e-05	6.8e-05	6.3e-05	8.8e-05	8.2e-05	8e-05
mipA	STM14_1560	A0A0F6B0L2	27.992		7.4e-05	6.2e-05	7.7e-05	8.7e-05	9.1e-05	8.2e-05	7.1e-05	6.8e-05	6.9e-05	4.3e-05	6.1e-05	6.9e-05	6.5e-05	6.6e-05	4e-05	7.1e-05	6.7e-05	4.8e-05
misL	STM14_4527	A0A0F6B8R1	101.216		0	0	0	0	0	0	0	0	0	0	0	0	0	0	0	0	0	0
mlc	STM14_1799	A0A0F6B190	44.235		0.000612	0.000605	0.000646	0.000214	0.000218	0.000241	0.000526	0.000497	0.000489	0.000538	0.000538	0.000709	0.000204	0.000211	0.000265	0.000624	0.000621	0.000538
mliC	STM14_1745	A0A0F6B139	12.559		3.8e-05	4.2e-05	3.7e-05	6e-05	6e-05	3.7e-05	3.6e-05	3.6e-05	3.5e-05	6.9e-05	6.8e-05	5.7e-05	0.000119	0.000107	8.3e-05	5.5e-05	5.3e-05	8.6e-05
mltA	STM14_3603	A0A0F6B667	40.27	Cell envelope - Outer membrane	0.00011	0.000101	0.000107	0.000166	0.000171	0.000155	0.000103	0.000106	0.000118	4.6e-05	4.2e-05	4.3e-05	5.9e-05	5.7e-05	6.8e-05	3.7e-05	4.3e-05	4.2e-05
mltB	STM14_3420	A0A0F6B5P0	39.981	Cell envelope - Outer membrane	0.000218	0.000222	0.000238	0.000355	0.000356	0.000358	0.00021	0.000206	0.000215	0.000273	0.000298	0.000224	0.000411	0.00034	0.000358	0.000195	0.000192	0.000189
mltC	STM14_3758	A0A0F6B6L7	40.406	Cell envelope - Outer membrane	0.000215	0.000176	0.000184	0.000307	0.000323	0.000306	0.000187	0.000191	0.000201	0.000221	0.000214	0.000177	0.000289	0.000281	0.000321	0.00019	0.000189	0.00023
mnmC	STM14_2928	A0A0F6B4C6	73.71		0.000562	0.000539	0.000567	0.000534	0.000576	0.000536	0.000469	0.000442	0.000446	0.000497	0.000495	0.000495	0.00074	0.000718	0.000791	0.000474	0.000479	0.000538
mntH	STM14_2962	A0A0F6B4F9	44.4		0.00017	0.000153	0.000154	0.000274	0.000262	0.000264	0.000156	0.000161	0.000168	0.000224	0.000218	0.000183	0.000339	0.000155	0.000109	0.000133	0.000153	0.000131
moaA	STM14_930	A0A0F6AYV3	37.002		0.000106	9.8e-05	9.7e-05	8.4e-05	9.4e-05	9.6e-05	0.000107	9.9e-05	0.000111	3.3e-05	2.8e-05	6.8e-05	1.6e-05	3e-05	2.6e-05	7.2e-05	6.6e-05	3.6e-05
moaB	STM14_931	A0A0F6AYV4	18.54		0.000306	0.00032	0.000335	0.000421	0.000399	0.000417	0.000343	0.00032	0.000314	0.00043	0.000452	0.000467	0.000413	0.000538	0.000528	0.000477	0.000507	0.000449
moaC	STM14_932	A0A0F6AYV5	17.443		0.00032	0.000308	0.000319	0.00033	0.000338	0.000349	0.000287	0.000278	0.000283	0.000275	0.000288	0.000326	0.000286	0.000373	0.000434	0.000314	0.000313	0.000256
moaD	STM14_933	A0A0F6AYV6	8.772		4.1e-05	4.5e-05	5.2e-05	5.1e-05	5.3e-05	5.3e-05	4.8e-05	4.9e-05	4.4e-05	4e-05	3.8e-05	5.2e-05	4.4e-05	5.5e-05	5e-05	5.4e-05	5.7e-05	4.8e-05
moaE	STM14_934	A0A0F6AYV7	16.892		0.000276	0.000246	0.000261	0.000323	0.000321	0.000346	0.000271	0.000263	0.000254	0.000195	0.000195	0.000283	0.000237	0.000338	0.000374	0.000269	0.000275	0.000214
mobA	STM14_4803	A0A0F6B9F9	21.189		7e-05	7.3e-05	7e-05	0.000101	0.000104	9.8e-05	5.6e-05	5.1e-05	5e-05	8.3e-05	8.2e-05	8.1e-05	0.000114	0.000105	0.00011	6.1e-05	5.5e-05	5.3e-05
mobB	STM14_4802	A0A0F6B9F8	18.776		4.1e-05	4.3e-05	4.2e-05	6e-05	5.1e-05	5.2e-05	4.4e-05	4.2e-05	4.6e-05	5.2e-05	5.1e-05	5.6e-05	6.3e-05	6.6e-05	7.3e-05	4.7e-05	4.7e-05	4.1e-05
mod	STM14_0417	A0A0F6AXG5	73.336		0.00043	0.000439	0.000426	0.000599	0.000603	0.000606	0.000477	0.000487	0.000477	0.000456	0.000465	0.000399	0.000585	0.000567	0.000591	0.000545	0.000572	0.000734
modA	STM14_0907	A0A0F6AYT2	27.548		0.000113	0.000116	0.000109	8e-05	8.2e-05	8.4e-05	0.000107	0.000103	8.4e-05	0.000451	0.000394	0.000359	0.00019	0.000124	0.000107	0.000129	0.000155	0.000191
modB	STM14_0908	A0A0F6AYT3	25.043		6.8e-05	7.2e-05	6.7e-05	5.4e-05	5.9e-05	6.1e-05	7.4e-05	7.7e-05	6.5e-05	0.000112	0.000108	0.000108	0.000137	9.2e-05	3.6e-05	8.8e-05	8.9e-05	8.6e-05
modC	STM14_0909	A0A0F6AYT4	39.055		0.00015	0.000165	0.000154	0.000108	0.000115	0.00012	0.000165	0.000159	0.000147	0.000269	0.000265	0.000235	0.000342	0.000169	0.000168	0.000187	0.000187	0.000185
modE	STM14_0905	A0A0F6AYT0	28.346		0.000218	0.000213	0.000212	0.000247	0.000257	0.00025	0.000188	0.000182	0.000176	0.000298	0.000305	0.000238	0.000486	0.000356	0.000417	0.000209	0.000206	0.000246
modF	STM14_0904	A0A0F6AYS9	54.697	Housekeeping - repair	0.00017	0.000181	0.000168	0.000249	0.000246	0.000252	0.000208	0.000219	0.000207	0.000186	0.00019	0.000177	0.00024	0.000209	0.000193	0.000174	0.000159	0.000164
moeA	STM14_988	A0A0F6AZ11	44.343		0.00022	0.000228	0.000217	0.000266	0.000267	0.000245	0.00021	0.000212	0.000212	0.000207	0.000192	0.000203	0.000262	0.000288	0.000323	0.000232	0.000237	0.000236
moeB	STM14_987	A0A0F6AZ10	26.903		0.000238	0.000235	0.000249	0.000284	0.000292	0.000252	0.000209	0.000219	0.000205	0.000231	0.000234	0.000215	0.000291	0.000303	0.000269	0.000233	0.000246	0.000229
mogA	STM14_0008	A0A0F6AWC4	21.363		0.000256	0.000254	0.000251	0.000183	0.000177	0.00019	0.000241	0.000243	0.000244	0.000274	0.000276	0.000252	0.000173	0.000192	0.000158	0.000239	0.000234	0.000269
motA	STM14_2338	A0A0F6B2Q6	32.082	Motility	5.2e-05	6.7e-05	6e-05	1.6e-05	1.8e-05	2e-05	8.3e-05	7.9e-05	7.7e-05	3.5e-05	3.3e-05	5.7e-05	2e-05	1.8e-05	2.2e-05	6.8e-05	6.3e-05	4.1e-05
motB	STM14_2337	A0A0F6B2Q5	34.159	Motility	0.00013	0.000155	0.000132	1.9e-05	2e-05	2.6e-05	0.000191	0.000185	0.00016	6.2e-05	6.2e-05	0.000137	2.4e-05	2e-05	2.3e-05	0.000154	0.000145	7.9e-05
mpl	STM14_5304	A0A0F6BAT7	50.048		0.000371	0.000378	0.000383	0.000337	0.000344	0.000324	0.000351	0.000361	0.000376	0.000218	0.000216	0.00031	0.000284	0.000357	0.000419	0.000343	0.00034	0.000276
mppA	STM14_2027	A0A0F6B1V8	59.877	Cell envelope - Outer membrane	0.000597	0.00059	0.000581	0.00051	0.000524	0.000543	0.000542	0.000521	0.00051	0.000757	0.000779	0.000698	0.00061	0.000613	0.000659	0.00058	0.000616	0.000663
mraW	STM14_0146	A0A0F6AWR2	34.776		0.000743	0.000728	0.000748	0.000765	0.000799	0.0008	0.000589	0.00061	0.000616	0.000399	0.000386	0.000593	0.000563	0.000704	0.000734	0.00055	0.000536	0.000437
mraY	STM14_0151	A0A0F6AWR7	40.023		0.000257	0.000264	0.000254	0.000281	0.000281	0.000282	0.000218	0.000199	0.000232	0.000144	0.000156	0.000202	0.000252	0.000249	0.000224	0.00018	0.000194	0.000148
mrcA	STM14_4205	A0A0F6B7U7	94.42		0.001144	0.00115	0.00111	0.001121	0.001143	0.00115	0.000993	0.000999	0.001031	0.000724	0.000702	0.000898	0.00115	0.001102	0.001119	0.000951	0.000944	0.001005
mrcB	STM14_0226	A0A0F6AWZ0	93.867		0.001178	0.001149	0.001116	0.001567	0.001658	0.001566	0.001077	0.001088	0.001097	0.001349	0.001376	0.001086	0.001801	0.001632	0.001786	0.001148	0.001144	0.001294
mrdA	STM14_0748	A0A0F6AYD8	71.034		0.000812	0.00081	0.000803	0.000726	0.000758	0.000786	0.001168	0.001175	0.001168	0.000541	0.000512	0.00059	0.000741	0.00069	0.000672	0.001008	0.001064	0.001043
mrdA	STM14_2324	A0A0F6B2P2	69.833		0	0	0	0	0	0	0	0	0	0	0	0	0	0	0	0	0	0
mrdB	STM14_0747	A0A0F6AYD7	40.532		0.000107	0.000102	0.000113	0.000122	0.000133	0.000131	0.000185	0.000176	0.000174	7.8e-05	7.8e-05	9e-05	0.00017	0.000135	0.000149	0.000198	0.000201	0.0002
mreB	STM14_4068	A0A0F6B7G6	36.952		0.000446	0.000447	0.000443	0.000376	0.000386	0.000376	0.000458	0.000469	0.00046	0.000277	0.000277	0.000338	0.000312	0.000315	0.000383	0.000417	0.00041	0.000392
mreC	STM14_4067	A0A0F6B7G5	37.679		0.000352	0.000357	0.00034	0.000351	0.000352	0.00034	0.000375	0.000376	0.000385	0.000201	0.000193	0.000246	0.000295	0.000299	0.000253	0.000342	0.000328	0.000296
mreD	STM14_4066	A0A0F6B7G4	18.818		0	0	0	0	0	0	0	0	0	0	0	0	0	0	0	0	0	0
mrp	STM14_2657	A0A0F6B3L0	39.93		0.000319	0.000313	0.000316	0.000331	0.000333	0.000341	0.000327	0.000332	0.000325	0.000297	0.000299	0.000292	0.00037	0.000354	0.000396	0.000333	0.000319	0.000297
mrr	STM14_5439	A0A0F6BB67	33.596		0.000206	0.0002	0.000202	0.000137	0.000147	0.00015	0.000252	0.000238	0.000238	8.6e-05	7.3e-05	0.000252	0.000117	0.000194	0.000172	0.000367	0.000377	0.000166
msbA	STM14_1113	A0A0F6AZD3	64.34		0.000545	0.000564	0.000576	0.000564	0.000573	0.000539	0.00063	0.000634	0.000635	0.00051	0.000545	0.000451	0.000559	0.000515	0.000459	0.000601	0.000598	0.000854
msbB	STM14_2297	A0A0F6B2L6	37.287		0.000146	0.000139	0.000147	0.000159	0.000163	0.000162	0.00014	0.000144	0.00014	0.000125	0.000128	0.000124	0.000172	0.000157	0.000187	0.000128	0.000142	0.000148
mscL	STM14_4113	A0A0F6B7K6	15.074		4.6e-05	4.8e-05	4.1e-05	0.000125	0.000128	0.000136	4.4e-05	4.2e-05	5e-05	7.3e-05	7.2e-05	5.8e-05	9e-05	0.000102	9.4e-05	5.4e-05	5.7e-05	6.5e-05
msgA	STM14_1492	A0A0F6B0E8	9.275		9e-06	1.2e-05	1.2e-05	1.1e-05	1.3e-05	1.2e-05	1.2e-05	1.4e-05	1.6e-05	4e-06	3e-06	7e-06	4e-06	3e-06	4e-06	8e-06	6e-06	4e-06
msrA	STM14_5294	A0A0F6BAS7	23.397		3.5e-05	4.3e-05	4.2e-05	0.000125	0.000105	0.000108	2.7e-05	2.8e-05	2.6e-05	0.000136	0.000141	6.4e-05	0.000169	0.000128	0.00018	5.3e-05	6e-05	8.9e-05
msrP	STM14_4072	A0A0F6B7H0	37.492		0.000176	0.000174	0.000163	0.00042	0.000417	0.000426	0.000197	0.000195	0.000204	0.000345	0.00035	0.000202	0.000504	0.000406	0.000464	0.000208	0.000206	0.00025
msrQ	STM14_4073	A0A0F6B7H1	22.868		0	0	0	0	0	0	0	0	0	0	0	0	0	0	0	0	0	0
msyB	STM14_1320	A0A0F6AZY4	14.397	Stress - RpoS regulon	1.1e-05	1.2e-05	9e-06	2.6e-05	2.1e-05	2.1e-05	9e-06	1.4e-05	1.1e-05	3e-05	2.7e-05	1.6e-05	2.3e-05	2e-05	1.3e-05	1.4e-05	1.5e-05	1.6e-05
mtgA	STM14_4014	A0A0F6B7B3	27.002	Cell envelope - Outer membrane	0	0	0	0	0	0	0	0	0	0	0	0	0	0	0	0	0	0
mtlA	STM14_4443	A0A0F6B8H9	68.164	Transport - carbon catabolism	0.000535	0.000545	0.00056	0.000245	0.000234	0.000251	0.000757	0.000804	0.000929	0.000864	0.000907	0.000721	0.000257	0.000247	0.000283	0.000624	0.000622	0.000604
mtlD	STM14_4444	A0A0F6B8I0	41.473	Transport - carbon catabolism	0.000452	0.000447	0.000463	0.000246	0.000235	0.000251	0.000588	0.000637	0.000704	0.000596	0.000597	0.000543	0.000304	0.000297	0.000386	0.000468	0.000471	0.000374
mtlR	STM14_4445	A0A0F6B8I1	22.059		0	0	0	0	0	0	0	0	0	0	0	0	0	0	0	0	0	0
mtr	STM14_3961	A0A0F6B763	44.637	Transport - AA	0	0	0	0	0	0	0	0	0	0	0	0	0	0	0	0	0	0
mug	STM14_3889	A0A0F6B6Z5	18.65		0.000165	0.000169	0.000155	0.000278	0.00027	0.000293	0.000152	0.000142	0.000135	0.00035	0.000362	0.00028	0.000389	0.000409	0.000419	0.000211	0.000227	0.000313
mukB	STM14_1124	A0A0F6AZE4	170.044		0.006818	0.006682	0.006686	0.006364	0.006428	0.006464	0.006082	0.006064	0.006107	0.005796	0.005887	0.005301	0.005043	0.00562	0.005652	0.005681	0.005759	0.006501
mukE	STM14_1123	A0A0F6AZE3	26.974		0.000415	0.000434	0.000473	0.000421	0.000377	0.000398	0.000386	0.000424	0.000446	0.000381	0.000366	0.000353	0.000327	0.000345	0.000419	0.000362	0.000388	0.000457
mukF	STM14_1122	A0A0F6AZE2	50.461		0.000579	0.000626	0.000624	0.000527	0.000517	0.000526	0.000546	0.000589	0.00056	0.000489	0.000449	0.000444	0.000384	0.000429	0.000395	0.000505	0.000484	0.000603
murA	STM14_3994	A0A0F6B793	44.741	Cell envelope - peptidoglycan	0.000717	0.000713	0.00071	0.000692	0.000695	0.00073	0.000701	0.000713	0.000713	0.000445	0.000446	0.000535	0.000487	0.000545	0.000474	0.000588	0.000581	0.000567
murB	STM14_4973	A0A0F6B9X2	37.647	Cell envelope - peptidoglycan	0.000502	0.00052	0.000521	0.000532	0.000559	0.000506	0.00045	0.000449	0.000476	0.000442	0.000418	0.000457	0.000496	0.000647	0.000747	0.000428	0.000453	0.000421
murC	STM14_0155	A0A0F6AWS1	53.438	Cell envelope - peptidoglycan	0.000539	0.000529	0.000546	0.000544	0.000511	0.000534	0.000483	0.000499	0.000493	0.000335	0.000337	0.00043	0.000505	0.000517	0.000581	0.000425	0.000414	0.000311
murD	STM14_0152	A0A0F6AWR8	46.998	Cell envelope - peptidoglycan	0.000435	0.000429	0.000438	0.000542	0.000512	0.000463	0.000385	0.000362	0.000372	0.000314	0.000311	0.00043	0.000488	0.000531	0.000587	0.000382	0.000386	0.000302
murE	STM14_0149	A0A0F6AWR5	53.315	Cell envelope - peptidoglycan	0.000956	0.000973	0.000987	0.001015	0.00099	0.001016	0.000814	0.000821	0.000845	0.000572	0.000585	0.000809	0.000865	0.000946	0.000879	0.000696	0.0007	0.000538
murF	STM14_0150	A0A0F6AWR6	47.533	Cell envelope - peptidoglycan	0.000424	0.000425	0.000427	0.00048	0.000466	0.000471	0.000357	0.000355	0.000353	0.000246	0.000237	0.000352	0.000388	0.000443	0.000432	0.000296	0.000288	0.00021
murG	STM14_0154	A0A0F6AWS0	37.863	Cell envelope - peptidoglycan	0.00042	0.000405	0.000401	0.00044	0.000456	0.000447	0.000355	0.000352	0.00034	0.000307	0.000302	0.000368	0.000446	0.000444	0.000452	0.000346	0.000341	0.000283
murI	STM14_4966	A0A0F6B9X0	31.043	Cell envelope - peptidoglycan	0.000136	0.000133	0.000136	0.000156	0.000156	0.000163	0.000142	0.00014	0.000135	0.000139	0.000135	0.000149	0.000196	0.000218	0.000214	0.000161	0.000153	0.000147
murQ	STM14_3151	A0A0F6B4Z1	30.875	Cell envelope - peptidoglycan	0.000281	0.000271	0.000256	0.000125	0.000148	0.00015	0.000275	0.00029	0.000293	0.000121	0.000108	0.000196	7.5e-05	9.2e-05	9e-05	0.000199	0.000207	0.000155
mutH	STM14_3627	A0A0F6B689	25.41	Housekeeping - repair	0.000504	0.000535	0.000502	0.000275	0.000293	0.000312	0.000373	0.000391	0.000357	0.000172	0.00016	0.000362	0.00012	0.000235	0.000227	0.000321	0.00029	0.00024
mutL	STM14_5240	A0A0F6BAM3	67.731	Housekeeping - repair	0.000286	0.000293	0.000315	0.000432	0.000421	0.000439	0.000281	0.000262	0.000251	0.000587	0.000583	0.000322	0.000494	0.000409	0.00029	0.00031	0.000328	0.000401
mutM	STM14_4488	A0A0F6B8M4	30.233		0.000271	0.000273	0.000251	0.000162	0.000157	0.000178	0.000194	0.000203	0.000184	0.000153	0.000147	0.000167	0.000168	0.000196	0.000192	0.000174	0.000176	0.00013
mutS	STM14_3511	A0A0F6B5X8	95.407	Housekeeping - repair	0.002073	0.002048	0.00203	0.001532	0.001532	0.001576	0.001654	0.00164	0.001614	0.001286	0.001272	0.001715	0.001373	0.001525	0.001619	0.001558	0.001512	0.001396
mutT	STM14_0163	A0A0F6AWS9	15.081		4.6e-05	5.8e-05	6.1e-05	9.9e-05	8.9e-05	9.1e-05	8.1e-05	9.6e-05	9.5e-05	8.5e-05	7.4e-05	5.2e-05	8e-05	8.5e-05	9.2e-05	0.000107	9.7e-05	0.000164
mutY	STM14_3755	A0A0F6B6L4	39.409		0.000226	0.000216	0.000221	0.00023	0.000238	0.000196	0.000259	0.000248	0.000254	0.000123	0.000111	0.00014	0.000139	0.00017	0.000165	0.00021	0.000205	0.000184
mviM	STM14_1338	A0A0F6B002	33.979		0.000347	0.000348	0.000326	0.000216	0.000214	0.000229	0.000279	0.000263	0.000237	0.000494	0.000516	0.000426	0.000342	0.000322	0.000267	0.000316	0.000327	0.000471
mviN	STM14_1340	A0A0F6B004	57.315		0.000117	0.000126	0.000138	0.000117	0.00013	0.000108	0.000133	0.000127	0.000144	8.4e-05	8.2e-05	9.1e-05	0.000104	0.000113	7.7e-05	0.000115	0.000125	0.000114
nadA	STM14_0880	A0A0F6AYQ6	37.944		0.000325	0.000361	0.000347	0.000336	0.00033	0.000312	0.000266	0.000251	0.000158	0.001088	0.001163	0.000298	5.7e-05	0.00015	0.000143	0.000169	0.000167	9.7e-05
nadB	STM14_3237	A0A0F6B572	60.109		0.000349	0.000349	0.000325	0.000474	0.00044	0.000433	0.000247	0.000243	0.000233	0.000503	0.000513	0.000341	0.000195	0.000351	0.000256	0.00022	0.000224	0.000143
nadC	STM14_0174	A0A0F6AWT9	32.56		0.000222	0.00022	0.000225	0.000304	0.000296	0.000284	0.000193	0.00019	0.000198	0.000208	0.000209	0.000198	0.000289	0.000283	0.000165	0.000182	0.000175	0.000161
nadD	STM14_0753	A0A0F6AYE3	24.394		2.9e-05	3.3e-05	4.1e-05	4.1e-05	4.3e-05	5.2e-05	3e-05	3.2e-05	3.6e-05	3.7e-05	4e-05	4e-05	6e-05	7.5e-05	0.000103	4e-05	3.9e-05	4.4e-05
nadE	STM14_1590	A0A0F6B0P2	30.484		0.000199	0.000199	0.000195	0.000265	0.000264	0.00027	0.000162	0.000165	0.000152	0.000315	0.000303	0.000204	0.000274	0.000235	0.000237	0.000146	0.000139	0.000125
nadR	STM14_5501	A0A0F6BBC6	50.045		0.000339	0.000338	0.000333	0.000463	0.000438	0.000464	0.00033	0.000328	0.000314	0.00049	0.000517	0.000399	0.0006	0.000571	0.000533	0.00039	0.000386	0.000498
nagA	STM14_0795	A0A0F6AYH7	41.11		0.000327	0.000341	0.00033	0.00028	0.000264	0.000272	0.000313	0.000331	0.000308	0.000464	0.000468	0.00034	0.000347	0.000297	0.000319	0.000316	0.000308	0.000306
nagB	STM14_0796	A0A0F6AYH8	29.632		0.000155	0.000159	0.000156	0.000102	9.9e-05	0.000102	0.000144	0.000144	0.00013	0.000339	0.000341	0.000155	0.000169	0.00011	0.000128	0.000122	0.000123	0.000115
nagC	STM14_0794	A0A0F6AYH6	44.441		0.000307	0.000303	0.000292	0.000273	0.000278	0.000255	0.00027	0.000269	0.000257	0.000314	0.000318	0.000307	0.000336	0.00036	0.000321	0.000311	0.000309	0.000327
nagD	STM14_0793	A0A0F6AYH5	27.119		8.7e-05	8.9e-05	8.6e-05	0.000106	0.000102	0.000102	9.1e-05	0.0001	9.4e-05	8.7e-05	8.6e-05	7.8e-05	0.000107	0.000105	9.3e-05	9.3e-05	9e-05	9.3e-05
nagE	STM14_0798	A0A0F6AYI0	68.49	Transport - carbon catabolism	0.00078	0.000794	0.000696	0.000134	0.000161	0.000198	0.000701	0.000739	0.000676	0.000951	0.000941	0.000889	0.000159	0.00018	0.00023	0.000831	0.000844	0.000855
nagZ	STM14_1383	A0A0F6B046	37.698		0.000467	0.000474	0.000467	0.000629	0.000617	0.000625	0.000424	0.000409	0.000437	0.000479	0.000473	0.000526	0.000722	0.000744	0.000728	0.000467	0.000468	0.000475
nanA	STM14_4030	A0A0F6B7C9	32.455		6.8e-05	8.2e-05	5.8e-05	1.5e-05	1.5e-05	1.5e-05	0.000117	0.000134	0.000155	3.8e-05	3.2e-05	5.2e-05	1.7e-05	1.7e-05	1.9e-05	9.6e-05	9.5e-05	7.4e-05
nanE	STM14_1290	A0A0F6AZV5	23.973		0	0	0	0	0	0	0	0	0	0	0	0	0	0	0	0	0	0
nanE	STM14_4028	A0A0F6B7C7	24.03		0.000147	0.00016	0.000157	6.6e-05	5.9e-05	6.8e-05	0.00017	0.000199	0.000216	0.000143	0.000136	0.000183	5e-05	5.6e-05	4.3e-05	0.000157	0.000148	0.000162
nanK	STM14_4027	A0A0F6B7C6	30.078		0.000229	0.000233	0.000213	0.000129	0.000127	0.00012	0.000244	0.000283	0.000294	0.000222	0.000195	0.000273	0.000116	0.000113	0.000122	0.000222	0.000221	0.000191
nanM	STM14_1293	A0A0F6AZV8	42.491		0.000138	0.000176	0.000114	7e-06	8e-06	1.2e-05	5.5e-05	5.5e-05	8.3e-05	1e-05	9e-06	9e-06	1.4e-05	9e-06	1.1e-05	1.1e-05	1e-05	8e-06
nanT	STM14_4029	A0A0F6B7C8	53.629		0.000133	0.000157	9.9e-05	9e-06	1.2e-05	1.6e-05	0.000297	0.000322	0.000349	5.3e-05	3.6e-05	6.2e-05	1.6e-05	1.3e-05	1.4e-05	0.000132	0.000109	0.000145
napA	STM14_2788	A0A0F6B3Y8	92.86		0.001196	0.001142	0.001181	0.000572	0.00065	0.000614	0.00085	0.000923	0.001088	0.000301	0.000241	0.000526	0.000145	0.0003	0.000292	0.000527	0.000542	0.000287
napB	STM14_2785	A0A0F6B3Y5	16.369		0	0	0	0	0	0	0	0	0	0	0	0	0	0	0	0	0	0
napC	STM14_2784	A0A0F6B3Y4	23.25		0.000104	9.5e-05	8.4e-05	4.2e-05	5.6e-05	6.5e-05	9.4e-05	9.6e-05	0.0001	3.9e-05	3.5e-05	5e-05	2.8e-05	3.6e-05	4e-05	6.1e-05	6.1e-05	4.9e-05
napD	STM14_2789	A0A0F6B3Y9	9.4		0	0	0	0	0	0	0	0	0	0	0	0	0	0	0	0	0	0
napF	STM14_2790	A0A0F6B3Z0	17.998		0	0	0	0	0	0	0	0	0	0	0	0	0	0	0	0	0	0
napG	STM14_2787	A0A0F6B3Y7	24.927		8.8e-05	8e-05	8.5e-05	4.7e-05	4.9e-05	3.9e-05	6.5e-05	6.5e-05	7.2e-05	1.7e-05	1.4e-05	3.8e-05	1.7e-05	2.7e-05	3.7e-05	3.8e-05	3.9e-05	1.7e-05
napH	STM14_2786	A0A0F6B3Y6	32.297		0	0	0	0	0	0	0	0	0	0	0	0	0	0	0	0	0	0
narG	STM14_2132	A0A0F6B257	140.687		0.00443	0.004055	0.004401	0.009903	0.010712	0.009483	0.002902	0.002872	0.003835	0.001896	0.001731	0.002421	0.003042	0.005443	0.004225	0.002347	0.002395	0.001743
narH	STM14_2131	A0A0F6B256	57.804		0.000553	0.000472	0.000517	0.001291	0.001447	0.001194	0.000357	0.00035	0.000462	0.000225	0.000213	0.000309	0.00036	0.000681	0.000671	0.000292	0.000302	0.000208
narI	STM14_2129	A0A0F6B254	25.32		0	0	0	0	0	0	0	0	0	0	0	0	0	0	0	0	0	0
narJ	STM14_2130	A0A0F6B255	26.445		1.6e-05	1.3e-05	1.6e-05	2.4e-05	2.6e-05	2.6e-05	1.1e-05	1.4e-05	1.5e-05	1.1e-05	1.2e-05	1.3e-05	6e-06	1.3e-05	1.3e-05	1.5e-05	1.2e-05	1.1e-05
narK	STM14_2134	A0A0F6B259	49.828		3e-05	2.9e-05	3.3e-05	3.3e-05	3.2e-05	3e-05	3e-05	3e-05	3e-05	1.1e-05	1.3e-05	1.6e-05	9e-06	9e-06	1.4e-05	2.1e-05	1.6e-05	1.3e-05
narL	STM14_2137	A0A0F6B262	23.86		0.000138	0.000129	0.000138	0.000253	0.00027	0.000274	0.000123	0.000119	0.000131	0.000121	0.000123	0.000111	0.000155	0.000187	0.000176	0.000125	0.000121	0.000134
narP	STM14_2775	A0A0F6B3X5	23.776		4.2e-05	4.3e-05	4.5e-05	3.7e-05	3.7e-05	3.8e-05	3.9e-05	3.9e-05	4.1e-05	3.4e-05	3.7e-05	5.5e-05	5.2e-05	6.7e-05	2.4e-05	6e-05	5.7e-05	5.4e-05
narQ	STM14_3042	A0A0F6B4N3	68.71		0.000227	0.000229	0.000242	0.000212	0.000215	0.000203	0.000165	0.000167	0.000156	0.000406	0.000423	0.000423	0.000687	0.000631	0.000442	0.000299	0.00029	0.000259
narU	STM14_1903	A0A0F6B1I9	49.751		0.000246	0.000262	0.000287	0.000335	0.000313	0.000292	0.000192	0.000264	0.000304	3.7e-05	3e-05	6.6e-05	5.4e-05	7.5e-05	4.4e-05	0.000103	9.3e-05	3.2e-05
narV	STM14_1908	A0A0F6B1J4	26.048		1.4e-05	1.1e-05	1.3e-05	6.3e-05	5.8e-05	6.6e-05	1.5e-05	1.3e-05	1.1e-05	2.5e-05	2.3e-05	1e-05	3.9e-05	4.4e-05	1.9e-05	1.4e-05	1.4e-05	2.2e-05
narW	STM14_1907	A0A0F6B1J3	26.225		0	0	0	0	0	0	0	0	0	0	0	0	0	0	0	0	0	0
narX	STM14_2136	A0A0F6B261	67.438		0.000389	0.0004	0.000402	0.000651	0.000653	0.000654	0.000349	0.000356	0.000388	0.00026	0.000279	0.000292	0.000265	0.000343	0.000299	0.000294	0.000277	0.000276
narY	STM14_1906	A0A0F6B1J2	58.793		0.000188	0.000164	0.000179	0.000764	0.00081	0.00062	0.000144	0.00014	0.00016	0.000233	0.000235	0.00015	0.000422	0.000488	0.000388	0.000151	0.000152	0.000176
narZ	STM14_1905	A0A0F6B1J1	140.115		0.000235	0.000213	0.000229	0.001072	0.001034	0.001038	0.000199	0.000187	0.000225	0.000428	0.000411	0.000211	0.000771	0.000763	0.000874	0.000231	0.000224	0.000324
ndh	STM14_1385	A0A0F6B048	47.378	Energy - OxPhos	0.001451	0.001498	0.001567	0.0005	0.0005	0.000592	0.001366	0.001389	0.001367	0.000782	0.000747	0.000967	0.000515	0.000579	0.000596	0.000936	0.000998	0.000764
ndk	STM14_3098	A0A0F6B4T8	15.522	Biosynthesis - NT	7.7e-05	8.3e-05	6.7e-05	6.2e-05	6.3e-05	6.5e-05	0.000141	0.000151	0.000142	8.6e-05	8.9e-05	9.4e-05	3.7e-05	4.4e-05	5.1e-05	0.000166	0.000166	0.000432
nei	STM14_0847	A0A0F6AYM8	29.863		0.000156	0.000146	0.000146	0.000204	0.000202	0.000213	0.000126	0.000127	0.00013	0.000123	0.000129	0.000137	0.000104	0.000144	0.000137	0.000117	0.000112	0.000137
nemA	STM14_1734	A0A0F6B128	39.479		0.001413	0.001415	0.001398	0.001883	0.001746	0.001791	0.001359	0.001307	0.001324	0.001011	0.001009	0.001578	0.000564	0.00151	0.001492	0.001505	0.001518	0.001123
nepI	STM14_4555	A0A0F6B8T4	41.69		0	0	0	0	0	0	0	0	0	0	0	0	0	0	0	0	0	0
nfi	STM14_5009	A0A0F6BA02	24.746		0.000113	0.000108	0.000105	0.000237	0.000234	0.000253	0.000107	0.000105	9.4e-05	0.000308	0.000308	0.000138	0.000296	0.000264	0.000279	0.000133	0.000138	0.000234
nfnB	STM14_0674	A0A0F6AY64	23.955		0.000307	0.000304	0.000308	0.000373	0.000371	0.000385	0.000297	0.000297	0.000314	0.000128	0.000121	0.000275	0.00018	0.000388	0.000426	0.000268	0.000264	0.000191
nfo	STM14_2720	A0A0F6B3S3	31.196		0.000727	0.000741	0.000737	0.00082	0.000816	0.000753	0.000608	0.000612	0.000672	0.000387	0.000377	0.000566	0.00033	0.000837	0.000616	0.000489	0.000591	0.000542
nhaA	STM14_0048	A0A0F6AWG4	41.351		0.000128	0.000142	0.000124	0.000186	0.000154	0.000153	0.000117	0.000121	0.000107	0.000111	0.000124	8.9e-05	0.000129	0.000104	3.5e-05	7.4e-05	7.6e-05	7e-05
nhaB	STM14_2183	A0A0F6B2A8	56.54		0.000238	0.000233	0.00024	0.000234	0.000235	0.000242	0.000234	0.000224	0.000236	0.000176	0.000172	0.000257	0.000194	0.000227	0.000189	0.000235	0.00023	0.000161
nhaR	STM14_0049	A0A0F6AWG5	34.032		0.000113	0.000103	9.2e-05	9.3e-05	9e-05	8.3e-05	7.5e-05	8.5e-05	7.4e-05	7.9e-05	8.2e-05	8e-05	5.5e-05	7e-05	6.6e-05	6.2e-05	5.7e-05	5.4e-05
nhoA	STM14_1910	A0A0F6B1J6	32.178		0.000367	0.00035	0.000387	0.000451	0.000456	0.000448	0.000412	0.000436	0.000397	0.000351	0.000368	0.000378	0.000561	0.000523	0.000496	0.000425	0.000432	0.000424
nifJ	STM14_1995	A0A0F6B1S9	128.579		0.00057	0.000561	0.000573	0.001018	0.000939	0.000979	0.000571	0.000566	0.000533	0.001421	0.001514	0.000766	0.0014	0.001215	0.001339	0.000639	0.000641	0.000772
nifS	STM14_3118	A0A0F6B4V8	45.092		0.000855	0.000881	0.000859	0.000647	0.000658	0.000674	0.000862	0.000898	0.000855	0.000373	0.00037	0.000587	0.000375	0.0006	0.000603	0.000618	0.000618	0.000562
nifU	STM14_3117	A0A0F6B4V7	13.821		9.8e-05	0.000117	0.000126	0.000108	0.000108	8.7e-05	0.000108	0.000134	0.000145	6.1e-05	5.8e-05	6.8e-05	5.3e-05	6.5e-05	8e-05	7.7e-05	7.1e-05	0.00011
nikR	STM14_4312	A0A0F6B852	15.065		5.1e-05	5.5e-05	5.9e-05	9.4e-05	9.3e-05	8.8e-05	6.9e-05	6.4e-05	6.8e-05	6.3e-05	5.9e-05	5.6e-05	0.000125	9.5e-05	0.00012	5.8e-05	6.8e-05	5.9e-05
nirB	STM14_4183	A0A0F6B7S5	93.062		0.000733	0.000651	0.000886	0.000146	0.000134	0.00015	0.000941	0.000829	0.000838	0.000107	8.5e-05	0.000245	6.9e-05	0.000123	0.00013	0.000347	0.000388	0.000128
nirC	STM14_4186	A0A0F6B7S8	28.636		0	0	0	0	0	0	0	0	0	0	0	0	0	0	0	0	0	0
nirD	STM14_4184	A0A0F6B7S6	12.097		0	0	0	0	0	0	0	0	0	0	0	0	0	0	0	0	0	0
nixA	STM14_3358	A0A0F6B5I3	37.186		0	0	0	0	0	0	0	0	0	0	0	0	0	0	0	0	0	0
nlp	STM14_3993	A0A0F6B792	10.891		1.9e-05	1.8e-05	1.7e-05	2.2e-05	1.8e-05	2.1e-05	1.5e-05	1.6e-05	1.9e-05	1.2e-05	1.1e-05	1.3e-05	1.3e-05	1.4e-05	1.7e-05	1.2e-05	1.7e-05	1.3e-05
nlpB	STM14_3051	A0A0F6B4P2	36.938		0.00061	0.000631	0.000638	0.000691	0.000716	0.000697	0.000476	0.000473	0.0005	0.000555	0.00054	0.000554	0.000756	0.00068	0.000606	0.000442	0.000433	0.000481
nlpC	STM14_1630	A0A0F6B0T2	17.46		1.7e-05	1.6e-05	1.8e-05	6.9e-05	7.5e-05	6.7e-05	1.6e-05	1.3e-05	1.4e-05	1.7e-05	1.4e-05	7e-06	3e-05	2e-05	1.4e-05	7e-06	7e-06	1e-05
nlpD	STM14_3527	A0A0F6B5Z3	39.641		0.000384	0.000383	0.000371	0.000609	0.000627	0.00061	0.000353	0.000347	0.000349	0.00044	0.000426	0.000415	0.00059	0.000618	0.000493	0.000393	0.000374	0.000403
nlpI	STM14_3963	A0A0F6B765	33.512		0.000121	0.000119	0.000117	0.000131	0.000128	0.000126	0.000106	0.000104	0.000116	0.000155	0.000148	0.000136	0.000169	0.000144	0.000104	0.000129	0.000127	0.000163
norV	STM14_3431	A0A0F6B5Q1	54.256		0	0	0	0	0	0	0	0	0	0	0	0	0	0	0	0	0	0
nrdA	STM14_2812	A0A0F6B411	85.736	Biosynthesis - NT	0.001301	0.001292	0.001243	0.001101	0.001169	0.00114	0.001206	0.001216	0.001225	0.000785	0.000767	0.001128	0.000643	0.000808	0.000813	0.000958	0.000938	0.000783
nrdB	STM14_2813	A0A0F6B412	43.552	Biosynthesis - NT	0.000305	0.0003	0.000289	0.000298	0.000309	0.000304	0.000276	0.000287	0.000292	0.000213	0.000228	0.00028	0.000203	0.000243	0.000218	0.00027	0.000272	0.000257
nrdD	STM14_5343	A0A0F6BAX5	79.959		0.000603	0.000507	0.000648	0.000208	0.000213	0.000217	0.000495	0.000502	0.000482	0.00018	0.000153	0.000663	0.000106	0.000341	0.000353	0.000663	0.000665	0.000261
nrdE	STM14_3389	A0A0F6B5L4	80.587	Biosynthesis - NT	0.001643	0.001752	0.001733	0.001967	0.001871	0.001979	0.001231	0.001125	0.001133	0.000337	0.000262	0.00048	0.000665	0.000423	0.000431	0.000452	0.000423	0.000212
nrdF	STM14_3390	A0A0F6B5L5	36.232	Biosynthesis - NT	0.000159	0.000167	0.000167	0.000215	0.000189	0.000227	0.000127	0.000113	0.00012	6.4e-05	6.4e-05	7.5e-05	8.5e-05	8.1e-05	6.9e-05	7.9e-05	7.4e-05	5.9e-05
nrdG	STM14_5342	A0A0F6BAX4	17.434		2e-05	2.2e-05	2.9e-05	1.3e-05	1.4e-05	1.3e-05	1.7e-05	2.6e-05	2.4e-05	1.8e-05	1.6e-05	3.4e-05	9e-06	2.3e-05	3.9e-05	5.7e-05	6.2e-05	1.7e-05
nrdH	STM14_3387	A0A0F6B5L2	9.076		0	0	0	0	0	0	0	0	0	0	0	0	0	0	0	0	0	0
nrdI	STM14_3388	A0A0F6B5L3	15.305		0	0	0	0	0	0	0	0	0	0	0	0	0	0	0	0	0	0
nrfA	STM14_5143	A0A0F6BAD0	53.817		0.00027	0.000268	0.000272	6.3e-05	8.3e-05	9.8e-05	0.000301	0.000255	0.000231	0.00031	0.000293	0.000743	6.6e-05	6.4e-05	0.000115	0.000864	0.000956	0.000406
nrfB	STM14_5144	A0A0F6BAD1	20.952		0.000137	0.000128	0.000154	0.00011	9.4e-05	0.000113	0.000138	0.000107	0.000132	0.000117	0.0001	0.000199	5.9e-05	2.6e-05	1.7e-05	0.000336	0.000375	0.000161
nrfC	STM14_5145	A0A0F6BAD2	24.532		2.7e-05	2.5e-05	2.5e-05	4e-06	5e-06	3e-06	2.4e-05	1.8e-05	1.7e-05	3.1e-05	3e-05	7.9e-05	4e-06	8e-06	1.2e-05	8.1e-05	8.2e-05	2.3e-05
nrfD	STM14_5146	A0A0F6BAD3	35.106		0	0	0	0	0	0	0	0	0	0	0	0	0	0	0	0	0	0
nrfE	STM14_5147	A0A0F6BAD4	82.451		0	0	0	0	0	0	0	0	0	0	0	0	0	0	0	0	0	0
nrfG	STM14_5148	A0A0F6BAD5	23.087		0	0	0	0	0	0	0	0	0	0	0	0	0	0	0	0	0	0
nth	STM14_1752	A0A0F6B146	23.547		0.000229	0.000225	0.000213	0.000189	0.000187	0.000176	0.000217	0.000221	0.000216	0.000149	0.000144	0.000185	0.000184	0.000201	0.000218	0.000232	0.000217	0.000191
ntpA	STM14_2311	A0A0F6B2M9	17.42		2.8e-05	2.7e-05	3.1e-05	2.3e-05	2.5e-05	2.2e-05	2.6e-05	2.6e-05	2.9e-05	1.4e-05	1.3e-05	2.2e-05	1.3e-05	1.7e-05	1.5e-05	2.1e-05	2.1e-05	1.7e-05
nudC	STM14_5007	A0A0F6BA00	29.621		5.7e-05	5.5e-05	5.7e-05	8.9e-05	8.5e-05	8.9e-05	5.4e-05	4.8e-05	5.1e-05	7.5e-05	7.6e-05	6e-05	9.3e-05	8.6e-05	6.5e-05	6e-05	5.8e-05	6.1e-05
nudE	STM14_4206	A0A0F6B7U8	21.241		6.5e-05	6.8e-05	6.5e-05	0.000183	0.000186	0.00018	4.8e-05	4.2e-05	5.1e-05	6.8e-05	6.7e-05	6.6e-05	0.000154	0.000166	0.000216	4.9e-05	4.5e-05	4.3e-05
nudF	STM14_3858	A0A0F6B6W4	23.809		0.000152	0.000148	0.000155	0.00014	0.00014	0.000143	0.000222	0.000225	0.000227	0.000126	0.000123	0.00015	0.00013	0.000152	0.00014	0.000223	0.000222	0.000217
nuoA	STM14_2869	A0A0F6B467	16.493	Energy - OxPhos	0.00021	0.000218	0.000203	0.000261	0.000269	0.00027	0.000175	0.00018	0.000196	0.000187	0.000197	0.000203	0.00022	0.000229	0.000182	0.000186	0.000177	0.000197
nuoB	STM14_2868	A0A0F6B466	25.089	Energy - OxPhos	0.000405	0.000409	0.000375	0.000428	0.00044	0.000431	0.000347	0.000369	0.000372	0.000394	0.000395	0.000395	0.000409	0.0004	0.000434	0.000364	0.000363	0.000416
nuoC	STM14_2867	A0A0F6B465	68.861	Energy - OxPhos	0.000692	0.000711	0.000679	0.000755	0.000761	0.000739	0.000625	0.000641	0.000656	0.000713	0.000741	0.000719	0.00075	0.000712	0.000596	0.000642	0.000634	0.000819
nuoE	STM14_2866	A0A0F6B464	18.602	Energy - OxPhos	0.000233	0.000321	0.000317	0.000271	0.000282	0.000215	0.000268	0.000329	0.000331	0.000265	0.000233	0.000332	0.000243	0.000308	0.000328	0.000348	0.000285	0.00035
nuoF	STM14_2865	A0A0F6B463	49.245	Energy - OxPhos	0.00039	0.000391	0.000371	0.000436	0.000442	0.000392	0.000357	0.00036	0.000363	0.000392	0.000402	0.000403	0.000403	0.000405	0.000376	0.000354	0.000351	0.000443
nuoG	STM14_2864	A0A0F6B462	100.028	Energy - OxPhos	0.001678	0.001703	0.001609	0.001884	0.001897	0.001796	0.001491	0.001508	0.001541	0.001639	0.00169	0.001769	0.001743	0.001808	0.001869	0.001532	0.001537	0.001876
nuoH	STM14_2863	A0A0F6B461	36.292	Energy - OxPhos	0.000359	0.000359	0.000334	0.000462	0.000462	0.000441	0.000326	0.000318	0.00032	0.000357	0.00037	0.000354	0.000423	0.000409	0.000277	0.000305	0.000301	0.000336
nuoI	STM14_2862	A0A0F6B460	20.52	Energy - OxPhos	0.0001	0.000103	9.4e-05	0.000116	0.000119	0.000111	9.1e-05	8.9e-05	9e-05	0.0001	0.000102	0.000102	0.000102	0.000104	0.000114	9e-05	8.8e-05	0.000105
nuoJ	STM14_2861	A0A0F6B459	19.85	Energy - OxPhos	0	0	0	0	0	0	0	0	0	0	0	0	0	0	0	0	0	0
nuoK	STM14_2860	A0A0F6B458	10.818	Energy - OxPhos	4.9e-05	4.7e-05	4.5e-05	5.2e-05	5.6e-05	5.2e-05	3.9e-05	4.2e-05	4e-05	4.3e-05	4.5e-05	4.9e-05	5.3e-05	5.1e-05	1.3e-05	3.8e-05	3.4e-05	5e-05
nuoL	STM14_2859	A0A0F6B457	66.489	Energy - OxPhos	0.000518	0.000511	0.000517	0.000728	0.000715	0.000647	0.00047	0.000452	0.000518	0.000536	0.000585	0.000537	0.000654	0.000589	0.000213	0.000438	0.000454	0.000533
nuoM	STM14_2858	A0A0F6B456	56.636	Energy - OxPhos	0.000485	0.000457	0.000429	0.000561	0.000588	0.000584	0.000402	0.000393	0.000418	0.000432	0.000443	0.000465	0.000501	0.000534	0.000384	0.000391	0.000387	0.000439
nuoN	STM14_2857	A0A0F6B455	52.041	Energy - OxPhos	0.000357	0.000363	0.000312	0.000449	0.000463	0.000404	0.000283	0.000276	0.000263	0.000368	0.000378	0.000333	0.000378	0.000369	0.000103	0.000282	0.000248	0.000306
nupC	STM14_2963	A0A0F6B4G0	43.395		0.000743	0.000752	0.000774	0.000323	0.000321	0.00033	0.001125	0.001127	0.001276	0.000682	0.000631	0.000658	0.000362	0.000423	0.000243	0.001048	0.001088	0.001162
nusA	STM14_3970	A0A0F6B772	55.426		0.002955	0.002866	0.002886	0.002433	0.002475	0.002465	0.002715	0.002814	0.002837	0.001973	0.001959	0.002203	0.002028	0.002084	0.001753	0.002378	0.002417	0.002434
nusB	STM14_0495	A0A0F6AXP2	15.689		0.000581	0.000572	0.00056	0.000471	0.000508	0.000505	0.000542	0.000566	0.000564	0.000419	0.000415	0.000483	0.000527	0.000544	0.000604	0.000527	0.000536	0.000499
nusG	STM14_4985	A0A0F6B9X9	20.546		0.000333	0.000325	0.000308	0.000284	0.000278	0.000297	0.00031	0.00031	0.000313	0.000236	0.000234	0.000257	0.00026	0.000249	0.000303	0.000279	0.000279	0.000262
oadA	STM14_4044	A0A0F6B7E2	63.2		0	0	0	0	0	0	0	0	0	0	0	0	0	0	0	0	0	0
oadB	STM14_4043	A0A0F6B7E1	44.933		0	0	0	0	0	0	0	0	0	0	0	0	0	0	0	0	0	0
oadG	STM14_0066	A0A0F6AWI2	8.726		0	0	0	0	0	0	0	0	0	0	0	0	0	0	0	0	0	0
oadG	STM14_4045	A0A0F6B7E3	8.956		0	0	0	0	0	0	0	0	0	0	0	0	0	0	0	0	0	0
oafA	STM14_2758	A0A0F6B3V9	69.648		0.000735	0.000747	0.000706	0.000644	0.000658	0.000538	0.000754	0.000764	0.000816	0.000457	0.000476	0.000622	0.000505	0.000536	0.000495	0.000704	0.000702	0.000676
oat	STM14_3896	A0A0F6B701	50.681		3.4e-05	3.5e-05	3.7e-05	9.5e-05	9.2e-05	8.9e-05	3.3e-05	2.4e-05	1.6e-05	0.000525	0.000524	5.5e-05	0.000132	5.6e-05	6.1e-05	3.1e-05	3.4e-05	5.9e-05
obgE	STM14_3988	A0A0F6B788	43.104		0.000465	0.000454	0.000457	0.000315	0.000339	0.00032	0.000477	0.000519	0.000501	0.000442	0.000425	0.00036	0.000499	0.000361	0.000394	0.000409	0.000402	0.000335
ogt	STM14_2006	A0A0F6B1U0	19.008		7.1e-05	7.2e-05	7.4e-05	0.000132	0.000134	0.000111	6.9e-05	6.3e-05	7.4e-05	6.5e-05	6.1e-05	4.9e-05	5.4e-05	3.5e-05	3.4e-05	4.2e-05	4.1e-05	6.8e-05
ompA	STM14_1214	A0A0F6AZN3	37.515	Cell envelope - peptidoglycan	0.000673	0.000732	0.000763	0.001568	0.001532	0.001368	0.000647	0.000651	0.000668	0.001045	0.001111	0.000849	0.001041	0.001238	0.001081	0.000851	0.000808	0.001013
ompA		A0A0H2UKZ3	15.607	Cell envelope - peptidoglycan	0	0	0	0	0	0	0	0	0	0	0	0	0	0	0	0	0	0
ompC	STM14_2797	A0A0F6B3Z7	41.239	Transport - Porin	0.001031	0.001151	0.001009	0.002361	0.002795	0.002505	0.001312	0.001115	0.001348	0.001269	0.001565	0.001096	0.001234	0.001714	0.001707	0.001675	0.001349	0.00135
ompD	STM14_1898	D0ZXQ1	39.68		0.000198	0.000222	0.00022	3.2e-05	3.5e-05	3.8e-05	0.000252	0.000204	0.000258	0.000142	0.000149	0.000216	3.2e-05	2.7e-05	3.9e-05	0.00033	0.000292	0.000236
ompF	STM14_1130	A0A0F6AZF0	40.048	Transport - Porin	0.000234	0.000282	0.000252	0.00042	0.000726	0.000591	0.000385	0.000334	0.000444	0.000337	0.000408	0.00016	0.000143	0.000223	0.000218	0.000262	0.000243	0.000388
ompN	STM14_1777	A0A0F6B169	41.607	Transport - Porin	0	0	0	0	0	0	0	0	0	0	0	0	0	0	0	0	0	0
ompR	STM14_4217	A0A0F6B7V9	27.354		0.000328	0.000328	0.000322	0.000358	0.000349	0.000351	0.000312	0.000333	0.000306	0.00053	0.000546	0.000382	0.000367	0.000352	0.000397	0.000349	0.000377	0.000501
ompS	STM14_2418	A0A0F6B2Y1	43.617		0	0	0	0	0	0	0	0	0	0	0	0	0	0	0	0	0	0
ompW	STM14_2095	A0A0F6B224	22.958		0.000113	0.000132	0.00017	4.5e-05	3.9e-05	4.1e-05	0.000189	0.000198	0.000225	0.000134	8e-05	0.000376	9.8e-05	0.00019	0.000114	0.00058	0.000565	0.000352
ompX	STM14_971	A0A0F6AYZ4	18.494	Transport - Porin	0.000353	0.000392	0.000415	0.001433	0.001517	0.001383	0.00032	0.000246	0.000395	0.000187	0.000244	0.000183	0.000725	0.000977	0.000562	0.000247	0.00024	0.000169
oppA	STM14_2110	A0A0F6B238	61.292	Transport - AA	0.00022	0.000243	0.000197	0.000198	0.000192	0.000199	0.000266	0.000275	0.000202	0.001019	0.001044	0.000476	0.000233	0.000253	0.000312	0.000295	0.000327	0.001635
oppB	STM14_2109	A0A0F6B237	33.42	Transport - AA	9.7e-05	0.000102	8.5e-05	0.000107	9.9e-05	0.000105	0.000128	0.000136	0.00012	0.00022	0.000238	0.000166	0.000111	0.000107	0.000114	0.000141	0.000143	0.000491
oppC	STM14_2108	A0A0F6B236	33.09	Transport - AA	0.000319	0.000355	0.000289	0.000351	0.000353	0.000351	0.000452	0.000465	0.000391	0.00081	0.000887	0.000569	0.000405	0.000376	0.000348	0.000466	0.000473	0.001811
oppD	STM14_2107	A0A0F6B235	36.864	Transport - AA	0.000146	0.000161	0.000143	0.000133	0.000146	0.00013	0.000186	0.000194	0.000169	0.000299	0.000322	0.000206	0.000139	0.000155	0.000166	0.000209	0.000197	0.000583
oppF	STM14_2106	A0A0F6B234	37.255	Transport - AA	0.000575	0.000574	0.000492	0.000512	0.000479	0.00049	0.000706	0.000712	0.000611	0.00109	0.00118	0.000787	0.000522	0.000538	0.000552	0.000706	0.000745	0.00224
orf242	STM14_1684	A0A0F6B0Y4	27.469		1e-05	8e-06	1.1e-05	1.1e-05	1.2e-05	1e-05	9e-06	1e-05	1.3e-05	1.3e-05	1.1e-05	1.1e-05	1.2e-05	1.5e-05	1.7e-05	1.2e-05	1e-05	1e-05
orf245	STM14_1675	A0A0F6B0X5	27.43		0.000134	0.000133	0.000125	4.3e-05	4.4e-05	3.6e-05	0.000148	0.000152	0.000131	0.000366	0.000366	0.000331	3.3e-05	3.9e-05	5.3e-05	0.000452	0.000471	0.000527
orf319	STM14_1683	A0A0F6B0Y3	36.459		0.000209	0.000217	0.00018	0.000323	0.000311	0.000332	0.000144	0.000169	0.00017	0.000215	0.000231	0.000134	0.000216	0.000137	0.000107	0.000153	0.000172	0.000156
orf32	STM14_1674	A0A0F6B0X4	33.012		2.7e-05	2.5e-05	2.1e-05	9e-06	8e-06	1.2e-05	3.3e-05	3.9e-05	4e-05	4.1e-05	2.6e-05	7e-05	8e-06	1e-05	1.1e-05	0.000117	0.000121	5.7e-05
orf408	STM14_1676	A0A0F6B0X6	44.266		9.7e-05	9.4e-05	9.9e-05	1.2e-05	1.2e-05	1.7e-05	0.000117	0.000113	8.8e-05	9.5e-05	8.6e-05	0.000245	1.3e-05	7e-06	1.8e-05	0.000326	0.000332	7.7e-05
orf48	STM14_1673	A0A0F6B0X3	48.399		0	0	0	0	0	0	0	0	0	0	0	0	0	0	0	0	0	0
orf5	STM14_5540	A0A0F6AW30	20.206		0	0	0	0	0	0	0	0	0	0	0	0	0	0	0	0	0	0
orf6	STM14_5539	A0A0F6AW29	30.674		5.5e-05	5.9e-05	6.4e-05	9.3e-05	7.7e-05	7e-05	7.3e-05	7.4e-05	7.1e-05	0.0001	0.000105	7.5e-05	0.000142	0.00011	8.7e-05	0.000106	0.000121	9.8e-05
orf7	STM14_5537	A0A0F6AW27	12.723		0	0	0	0	0	0	0	0	0	0	0	0	0	0	0	0	0	0
orf70	STM14_1682	A0A0F6B0Y2	7.947		9e-05	9.7e-05	0.000101	6.6e-05	5.8e-05	6.8e-05	0.000111	0.000108	9.1e-05	0.000225	0.000239	0.000135	0.000123	9.7e-05	9e-05	0.00013	0.00014	0.000272
orfB	STM14_1045	A0A0F6AZ66	11.437		2.5e-05	2.1e-05	2.6e-05	3.3e-05	3.2e-05	3.1e-05	2.4e-05	2e-05	2e-05	4.6e-05	5e-05	4e-05	6.8e-05	5.6e-05	6.9e-05	2.4e-05	2.3e-05	2.5e-05
orfX	STM14_1238	A0A0F6AZQ6	6.535		0	0	0	0	0	0	0	0	0	0	0	0	0	0	0	0	0	0
orgA	STM14_3469	D0ZV07	22.832		4.9e-05	4.8e-05	5.4e-05	2.1e-05	1.8e-05	1.9e-05	1.6e-05	1.7e-05	1.2e-05	7.1e-05	9.3e-05	0.000151	3.6e-05	8.2e-05	6.8e-05	1.4e-05	1.6e-05	1.4e-05
orgB	STM14_3468	A0A0F6B5T8	26.462		0.000204	0.000198	0.000187	9.8e-05	9.3e-05	8.6e-05	0.000125	0.000168	0.000142	0.000265	0.000307	0.000505	9.8e-05	0.000284	0.000373	8.2e-05	8.2e-05	5.1e-05
orgC	STM14_3467	A0A0F6B5T7	16.177		0	0	0	0	0	0	0	0	0	0	0	0	0	0	0	0	0	0
orn	STM14_5231	A0A0F6BAL7	20.632		0.000124	0.000136	0.000151	0.000149	0.000147	0.000158	0.000117	0.000129	0.000129	0.000102	9.8e-05	0.000138	0.000112	0.000156	0.000141	0.000138	0.000134	0.000135
osmB	STM14_2062	A0A0F6B1Z2	6.936		0	0	0	0	0	0	0	0	0	0	0	0	0	0	0	0	0	0
osmC	STM14_1886	A0A0F6B1H5	15.102	Stress - RpoS regulon	1.8e-05	1.9e-05	1.8e-05	7.7e-05	7.6e-05	7.9e-05	1.5e-05	1.2e-05	1.1e-05	0.000412	0.000454	5.3e-05	0.000203	0.00012	0.00012	4.2e-05	4.5e-05	0.000129
osmE	STM14_1592	A0A0F6B0P4	12.162	Stress - RpoS regulon	3.8e-05	3.9e-05	3.8e-05	8.9e-05	8.6e-05	7.4e-05	3.4e-05	3.4e-05	1.8e-05	0.000257	0.000281	8.5e-05	0.000114	0.000105	0.000105	4.8e-05	5.4e-05	0.000103
osmY	STM14_5480	A0A0F6BBA5	21.449		5.3e-05	5.3e-05	5.4e-05	0.000146	0.000134	0.000138	5.1e-05	4.9e-05	4.8e-05	0.000157	0.000166	8e-05	0.000137	0.000128	0.000131	6.3e-05	6.4e-05	9.1e-05
otsA	STM14_2345	A0A0F6B2R3	53.581	Stress - RpoS regulon	9.2e-05	8.4e-05	9.1e-05	0.00051	0.000471	0.000518	8e-05	6.2e-05	7.3e-05	0.000338	0.000337	0.000144	0.000652	0.000523	0.000508	0.000126	0.000133	0.000169
otsB	STM14_2346	A0A0F6B2R4	33.214	Stress - RpoS regulon	5.2e-05	5.4e-05	6.1e-05	0.000238	0.000188	0.000216	5e-05	4.5e-05	4.2e-05	0.00026	0.000257	9.7e-05	0.00036	0.000251	0.000271	7.5e-05	7.4e-05	0.000106
oxyR	STM14_4959	A0A0F6B9W3	34.183		0.00052	0.000515	0.000527	0.00054	0.00055	0.000499	0.000456	0.000458	0.000461	0.000527	0.00055	0.000593	0.000471	0.000682	0.000474	0.000569	0.000562	0.000676
pabA	STM14_4176	A0A0F6B7R8	20.801		0.000105	9.5e-05	9.9e-05	0.000118	0.000105	0.000107	0.000108	0.0001	9.7e-05	8.5e-05	8.7e-05	9.1e-05	0.00013	0.000121	0.000139	0.000115	0.000113	0.000118
pabB	STM14_2206	A0A0F6B2D1	50.979		0.000471	0.000448	0.000464	0.000698	0.000676	0.000688	0.000521	0.000517	0.000493	0.000549	0.000544	0.000483	0.000715	0.000703	0.000755	0.000533	0.000547	0.00069
pabC	STM14_1371	A0A0F6B034	30.049		0.000115	0.000109	0.000105	0.00017	0.000167	0.000147	9e-05	9e-05	8.4e-05	0.000191	0.000201	0.00015	0.000368	0.000303	0.000282	0.000115	0.000119	0.000143
paeA	STM14_5293	A0A0F6BAS6	49.768		0.000432	0.000417	0.000423	0.000521	0.000497	0.000503	0.000337	0.000345	0.000362	0.00035	0.000359	0.000371	0.000526	0.000582	0.000467	0.000333	0.000382	0.000373
pagC	STM14_1501	A0A0F6B0F6	20.184		1.7e-05	1.7e-05	1.8e-05	8.4e-05	6.4e-05	6.8e-05	1.4e-05	1.2e-05	1.1e-05	3.8e-05	3.9e-05	1.8e-05	9.2e-05	0.000104	5.5e-05	1.3e-05	1.1e-05	1.4e-05
pagD	STM14_1497	A0A0F6B0F3	9.701		0	0	0	0	0	0	0	0	0	0	0	0	0	0	0	0	0	0
pagK	STM14_2265	A0A0F6B2I5	7.635		0	0	0	0	0	0	0	0	0	0	0	0	0	0	0	0	0	0
pagO	STM14_2256	A0A0F6B2H8	33.622		0	0	0	0	0	0	0	0	0	0	0	0	0	0	0	0	0	0
pagP	STM14_0731	A0A0F6AYC1	22.199		0.000142	0.000166	0.000197	0.000135	0.00011	0.000128	0.000169	0.000186	0.000202	9e-05	9.2e-05	0.000141	9.6e-05	0.00013	0.000107	0.00016	0.000153	0.000151
pal	STM14_0871	A0A0F6AYQ2	18.865	Cell envelope - peptidoglycan	0.000192	0.000195	0.000203	0.000326	0.000324	0.000309	0.000211	0.000209	0.000233	0.000162	0.000168	0.000198	0.000218	0.00022	0.000193	0.000203	0.000215	0.000188
panB	STM14_0216	A0A0F6AWY0	28.105	Biosynthesis - Small molecule - CoA	7e-05	6.9e-05	7.3e-05	5.4e-05	5.8e-05	5.7e-05	0.000138	0.000138	0.000149	6.4e-05	5.9e-05	6.7e-05	6.2e-05	6e-05	6.5e-05	0.000154	0.00015	0.000157
panC	STM14_0214	A0A0F6AWX8	31.858	Biosynthesis - Small molecule - CoA	0.000385	0.000365	0.000382	0.000331	0.000332	0.000333	0.000592	0.00061	0.000615	0.000258	0.000252	0.000322	0.000295	0.000297	0.000318	0.00053	0.000531	0.000435
panD	STM14_0213	A0A0F6AWX7	13.887	Biosynthesis - Small molecule - Beta alanine	5.9e-05	6.4e-05	5.8e-05	0.000117	0.000122	0.000124	6.8e-05	6.9e-05	7.4e-05	2.5e-05	2.4e-05	2.8e-05	6.1e-05	7.2e-05	6.4e-05	3.5e-05	3.3e-05	2.5e-05
panF	STM14_4079	A0A0F6B7H7	51.584	Biosynthesis - Small molecule - CoA	0.000103	9.5e-05	0.000102	9.7e-05	9.8e-05	9.1e-05	0.000132	0.000135	0.000141	6.5e-05	6.1e-05	7.5e-05	7.4e-05	7.9e-05	5.8e-05	0.000119	0.000124	0.000112
parA	STM14_5575	A0A0F6AW64	44.501		0.000907	0.000919	0.000852	0.00048	0.000529	0.000541	0.000858	0.000888	0.000909	0.000469	0.000431	0.000768	0.000326	0.000389	0.000428	0.000832	0.000809	0.000653
parB	STM14_5576	A0A0F6AW65	36.88		0.000537	0.000536	0.000515	0.00048	0.000473	0.000507	0.000504	0.000485	0.000463	0.00057	0.000646	0.000533	0.000571	0.00054	0.000613	0.000582	0.000578	0.000935
parC	STM14_3846	A0A0F6B6V2	84.038	DNA replication	0.001143	0.001146	0.001143	0.00097	0.001015	0.000969	0.001226	0.00127	0.001245	0.000881	0.000904	0.000947	0.000802	0.000833	0.000863	0.001073	0.001087	0.001001
parE	STM14_3854	A0A0F6B6W0	70.089	DNA replication	0.001182	0.001176	0.001158	0.000953	0.000996	0.000979	0.001148	0.00118	0.00119	0.000821	0.000799	0.000986	0.000766	0.000833	0.000886	0.001017	0.001038	0.000875
pbpC	STM14_3104	A0A0F6B4U4	85.105		0.000353	0.000333	0.000359	0.000357	0.000339	0.000341	0.000261	0.000264	0.000261	0.000273	0.000267	0.000342	0.000311	0.000333	0.000285	0.000232	0.000282	0.000252
pbpG	STM14_2673	A0A0F6B3M6	34.288		0.000182	0.000169	0.000205	0.000188	0.00021	0.000202	0.000152	0.000162	0.000154	4.9e-05	4.5e-05	3.6e-05	3.4e-05	5.4e-05	5.3e-05	3.8e-05	4.7e-05	4.2e-05
pckA	STM14_4215	A0A0F6B7V7	59.647		0.002489	0.002672	0.002372	0.000516	0.000566	0.000676	0.002164	0.002234	0.002176	0.002326	0.002341	0.003658	0.000407	0.000539	0.000672	0.002877	0.003015	0.004487
pcm	STM14_3529	A0A0F6B5Z5	23.192		0.000176	0.000178	0.000183	0.000239	0.000219	0.000223	0.00017	0.000169	0.000175	0.00019	0.000191	0.000194	0.000257	0.000241	0.000285	0.000189	0.000199	0.000186
pcnB	STM14_0218	A0A0F6AWY2	54.677		0.001027	0.000997	0.001008	0.000829	0.000839	0.000817	0.000965	0.000959	0.000992	0.00054	0.00051	0.000682	0.000671	0.000686	0.000514	0.00093	0.000907	0.000817
pdgL	STM14_1936	A0A0F6B1M1	28.996		5.1e-05	5.1e-05	6.1e-05	0.000165	0.00012	9.8e-05	6.4e-05	6.5e-05	6.6e-05	0.000115	0.000107	8.4e-05	0.000202	0.000204	0.000212	0.000106	0.000106	0.000178
pdhR	STM14_0182	A0A0F6AWU7	29.412		0.000123	0.000119	0.000124	5.1e-05	5.2e-05	5.8e-05	0.000162	0.00016	0.000159	7.1e-05	6.6e-05	0.00011	4.5e-05	5.5e-05	6.1e-05	0.000145	0.000148	0.000104
pduA	STM14_2527	A0A0F6B383	9.592		2.9e-05	2.7e-05	3.5e-05	4e-06	2e-06	2e-06	2.9e-05	1.4e-05	1.3e-05	3.3e-05	3.4e-05	7.6e-05	2e-06	2e-06	4e-06	7.3e-05	7.3e-05	5.1e-05
pduC	STM14_2529	A0A0F6B385	60.362		0.000279	0.000256	0.00031	4.5e-05	4.3e-05	5.6e-05	0.000236	0.000137	0.000137	0.000181	0.000169	0.000398	5.1e-05	4e-05	5e-05	0.000432	0.000433	0.000192
pduD	STM14_2530	A0A0F6B386	24.173		4e-05	3.9e-05	4.5e-05	9e-06	1.6e-05	1.6e-05	3.4e-05	2.4e-05	2.2e-05	3e-05	2.8e-05	4.4e-05	1.5e-05	1.1e-05	2e-05	4.8e-05	4.4e-05	3.5e-05
pduE	STM14_2531	A0A0F6B387	19.144		0.000126	0.000142	0.00017	2.1e-05	2.4e-05	2.3e-05	0.000125	7.6e-05	7.4e-05	8.9e-05	8e-05	0.000243	2.4e-05	2.1e-05	2.4e-05	0.000269	0.000249	0.000117
pduF	STM14_2526	A0A0F6B382	38.791		0	0	0	0	0	0	0	0	0	0	0	0	0	0	0	0	0	0
pduG	STM14_2532	A0A0F6B388	64.512		0.000158	0.000146	0.000166	2.8e-05	2.7e-05	4.2e-05	0.000139	8.5e-05	7.1e-05	0.000159	0.000149	0.000383	3.8e-05	2.1e-05	3.1e-05	0.000374	0.000378	0.00021
pduH	STM14_2533	A0A0F6B389	12.656		0	0	0	0	0	0	0	0	0	0	0	0	0	0	0	0	0	0
pduJ	STM14_2534	A0A0F6B390	9.068		2.2e-05	2.2e-05	2.7e-05	9e-06	9e-06	1.1e-05	2.7e-05	1.5e-05	1.5e-05	3.4e-05	3.4e-05	7.1e-05	9e-06	8e-06	1e-05	6.8e-05	6.3e-05	5e-05
pduK	STM14_2535	A0A0F6B391	16.776		0	0	0	0	0	0	0	0	0	0	0	0	0	0	0	0	0	0
pduL	STM14_2536	A0A0F6B392	22.972		3.5e-05	3.3e-05	5e-05	9e-06	9e-06	9e-06	3.9e-05	2.2e-05	1.9e-05	4.2e-05	4.2e-05	8.7e-05	6e-06	9e-06	3e-06	6.1e-05	6.2e-05	5e-05
pduM	STM14_2537	A0A0F6B393	17.914		0	0	0	0	0	0	0	0	0	0	0	0	0	0	0	0	0	0
pduN	STM14_2538	A0A0F6B394	9.094		0	0	0	0	0	0	0	0	0	0	0	0	0	0	0	0	0	0
pduO	STM14_2539	A0A0F6B395	36.634		2.9e-05	3e-05	3.2e-05	8e-06	6e-06	1e-05	4.5e-05	1.9e-05	1.9e-05	3.8e-05	3.8e-05	8.7e-05	9e-06	6e-06	1.3e-05	8.9e-05	8.3e-05	5.4e-05
pduP	STM14_2540	A0A0F6B396	49.046		0.000132	0.000128	0.000152	5.8e-05	5.4e-05	5.5e-05	0.000224	0.000141	0.000144	0.000128	0.000111	0.000398	4.1e-05	4.5e-05	5.5e-05	0.000392	0.000378	0.000166
pduQ	STM14_2541	A0A0F6B397	39.47		0.000105	9.4e-05	0.000117	3e-05	2.6e-05	3.8e-05	0.000179	0.000103	0.000101	0.000146	0.000134	0.000387	2.9e-05	2.6e-05	4.5e-05	0.000372	0.000377	0.00018
pduS	STM14_2542	A0A0F6B398	48.389		8.1e-05	8.3e-05	0.000103	6.6e-05	6.5e-05	6.1e-05	0.00014	9.4e-05	8.8e-05	0.000127	0.000122	0.00025	4.9e-05	6.3e-05	7.5e-05	0.000266	0.000271	0.000142
pduT	STM14_2543	A0A0F6B399	19.18		3.8e-05	4e-05	4.5e-05	3.4e-05	2.9e-05	3.1e-05	6.4e-05	4.2e-05	3.9e-05	7.6e-05	7.2e-05	0.00013	3.6e-05	3e-05	3.1e-05	0.000137	0.000135	0.000108
pduU	STM14_2544	A0A0F6B3A0	12.476		2.1e-05	2e-05	2.3e-05	1.5e-05	1.2e-05	1.5e-05	2.8e-05	2.3e-05	2.6e-05	2e-05	1.7e-05	3.7e-05	9e-06	8e-06	1e-05	4.2e-05	4.1e-05	3.1e-05
pduV	STM14_2545	A0A0F6B3A1	16.348		0	0	0	0	0	0	0	0	0	0	0	0	0	0	0	0	0	0
pduW	STM14_2546	A0A0F6B3A2	43.995		0.000146	0.000124	0.000172	5.1e-05	5.4e-05	6e-05	0.000237	0.000164	0.000174	3.6e-05	4e-05	7.6e-05	2.6e-05	2.2e-05	3e-05	0.000125	9.5e-05	3.5e-05
pduX	STM14_2547	A0A0F6B3A3	32.787		0.000218	0.00017	0.000211	0.000209	0.000216	0.000216	0.00035	0.000297	0.00031	0.000185	0.0002	0.000235	0.000296	0.000405	0.000401	0.000328	0.000293	0.000194
pdxA_1	STM14_0110	A0A0F6AWM6	34.805		8.7e-05	9e-05	0.000104	0.00011	9.8e-05	9.8e-05	8.3e-05	8.4e-05	8.8e-05	8.5e-05	8e-05	9.5e-05	0.000113	0.000122	0.000108	9.1e-05	8.7e-05	8.9e-05
pdxA_2	STM14_0195	A0A0F6AWV9	35.065		0.000261	0.000268	0.000278	0.00014	0.000137	0.000147	0.000255	0.000241	0.000289	0.000282	0.00029	0.000279	0.000145	0.00017	0.000163	0.000264	0.000275	0.000364
pdxB	STM14_2918	A0A0F6B4B6	45.469		0.000365	0.000361	0.000362	0.000403	0.000408	0.000405	0.0003	0.000293	0.000296	0.000337	0.000346	0.000348	0.000422	0.00042	0.000487	0.000298	0.00029	0.000256
pdxH	STM14_1746	A0A0F6B140	25.499		0.000196	0.000188	0.000198	0.000251	0.00025	0.000242	0.000214	0.000192	0.000213	0.000197	0.0002	0.00025	0.00034	0.000354	0.000339	0.000281	0.000286	0.000228
pdxJ	STM14_3158	A0A0F6B4Z8	26.343		0.000293	0.000308	0.000296	0.000404	0.000391	0.000372	0.000247	0.000255	0.000259	0.000324	0.000332	0.000364	0.000483	0.000469	0.000598	0.000285	0.00027	0.000237
pdxK	STM14_2993	A0A0F6B4I4	30.968		0	0	0	0	0	0	0	0	0	0	0	0	0	0	0	0	0	0
pdxY	STM14_1748	A0A0F6B142	31.113		0.000548	0.00053	0.000554	0.000737	0.000737	0.00069	0.00059	0.000541	0.000572	0.000396	0.000391	0.000563	0.000685	0.000813	0.000793	0.000635	0.000624	0.000471
pefA	STM14_5543	A0A0F6AW33	17.241		2.2e-05	2.9e-05	2.7e-05	5e-06	5e-06	8e-06	7.4e-05	8.4e-05	7e-05	1.5e-05	2.1e-05	3.3e-05	5e-06	6e-06	8e-06	0.000312	0.000304	6.7e-05
pefB	STM14_5544	A0A0F6AW34	11.606		0	0	0	0	0	0	0	0	0	0	0	0	0	0	0	0	0	0
pefC	STM14_5542	A0A0F6AW32	86.37		5.3e-05	5.8e-05	5.5e-05	3.5e-05	2.9e-05	3.5e-05	8.9e-05	7.5e-05	7.2e-05	3.9e-05	5.1e-05	4.4e-05	3.8e-05	3.2e-05	4e-05	0.000164	0.000181	8.2e-05
pefD	STM14_5541	A0A0F6AW31	25.519		7.8e-05	7.7e-05	7.6e-05	9.9e-05	9.6e-05	0.000108	0.0001	9.2e-05	8.7e-05	0.000134	0.000143	7.6e-05	0.000184	0.000134	0.000107	0.000177	0.000171	0.000163
pefI	STM14_5538	A0A0F6AW28	7.72		0	0	0	0	0	0	0	0	0	0	0	0	0	0	0	0	0	0
pepA	STM14_5373	A0A0F6BB03	54.89		0.000796	0.000774	0.000782	0.000914	0.000902	0.000858	0.000777	0.000773	0.000783	0.001091	0.001112	0.000754	0.000949	0.000899	0.000894	0.000865	0.0009	0.001355
pepB	STM14_3111	A0A0F6B4V1	46.355		0.000373	0.000371	0.000357	0.00047	0.000477	0.000442	0.000403	0.000424	0.000427	0.000318	0.000319	0.000314	0.000516	0.000485	0.000463	0.000351	0.000337	0.000345
pepD	STM14_0372	A0A0F6AXC2	52.437		0.000655	0.000665	0.000692	0.000813	0.000808	0.000763	0.000642	0.000665	0.000684	0.000684	0.00066	0.000684	0.000748	0.000743	0.000732	0.000648	0.000636	0.000626
pepE	STM14_5037	A0A0F6BA26	24.769		0.000131	0.000133	0.000152	7.7e-05	7.8e-05	7.3e-05	0.000141	0.000143	0.000145	0.000139	0.000142	0.000227	9.6e-05	0.000161	0.000152	0.000236	0.000232	0.000199
pepN	STM14_1199	A0A0F6AZL8	103.921		0.000861	0.000866	0.00086	0.001239	0.001237	0.001286	0.000719	0.000711	0.000713	0.001051	0.001079	0.00103	0.001447	0.001347	0.001153	0.000725	0.000736	0.000747
pepP	STM14_3695	A0A0F6B6F5	49.141		0.000911	0.000886	0.000932	0.001266	0.00123	0.0012	0.000658	0.000605	0.000596	0.001792	0.001796	0.001356	0.001929	0.001938	0.001837	0.00092	0.000945	0.001198
pepQ	STM14_4790	A0A0F6B9F1	50.17		0.001831	0.001882	0.001925	0.002252	0.002254	0.002264	0.001783	0.001817	0.001821	0.001722	0.001697	0.002	0.002014	0.002212	0.002392	0.001798	0.001779	0.001681
pepT	STM14_1404	A0A0F6B067	44.849		0.000972	0.000956	0.001088	0.000537	0.00053	0.000531	0.00091	0.000876	0.000827	0.001253	0.001294	0.001393	0.001325	0.001297	0.001374	0.001394	0.001412	0.001114
perM	STM14_3057	A0A0F6B4P8	39.364		0.000231	0.000227	0.000232	0.000306	0.000322	0.000332	0.000279	0.000269	0.000321	0.000195	0.000187	0.000223	0.000389	0.000385	0.000335	0.000375	0.000386	0.000337
pfkA	STM14_4885	A0A0F6B9P0	34.915	Central Carbon - Glycolysis and Gluconeogenesis	0.000353	0.000352	0.000364	0.000386	0.000374	0.000372	0.000328	0.00033	0.0003	0.000521	0.000519	0.000325	0.00048	0.000409	0.000379	0.000308	0.000301	0.00035
pfkB	STM14_1610	A0A0F6B0R2	32.565	Central Carbon - Glycolysis and Gluconeogenesis	0.000194	0.000199	0.000194	0.000453	0.000429	0.000445	0.000188	0.000179	0.000164	0.000551	0.00058	0.000299	0.000616	0.00052	0.000606	0.000238	0.000223	0.000286
pflA	STM14_1096	A0A0F6AZB6	30.251	Energy - Fermentation - formate	0.00081	0.000788	0.000799	0.000863	0.000853	0.000819	0.000742	0.000719	0.000699	0.000991	0.001033	0.000864	0.001333	0.00117	0.001417	0.000825	0.000828	0.000858
pflB	STM14_1099	A0A0F6AZB9	85.005	Energy - Fermentation - formate	0.00623	0.005585	0.006689	0.002998	0.002933	0.003216	0.005444	0.005228	0.005281	0.004151	0.003917	0.006061	0.004421	0.006139	0.005726	0.006428	0.006315	0.00363
pflC	STM14_4947	A0A0F6B9V1	32.694	Energy - Fermentation - formate	7.2e-05	7.8e-05	8.2e-05	6.7e-05	6.2e-05	7.3e-05	6.2e-05	6e-05	5.6e-05	6.5e-05	5.7e-05	7.1e-05	4e-05	8e-05	3.8e-05	7.4e-05	6.8e-05	4.1e-05
pflD	STM14_4946	A0A0F6B9V0	85.986	Energy - Fermentation - formate	0.000396	0.000398	0.000442	9.7e-05	9.1e-05	0.000115	0.000289	0.000313	0.000303	0.000178	0.000176	0.000152	5.4e-05	6.2e-05	5.3e-05	0.000275	0.000292	0.000157
pflE	STM14_985	A0A0F6AZ08	32.949		0	0	0	0	0	0	0	0	0	0	0	0	0	0	0	0	0	0
pflF	STM14_984	A0A0F6AZ07	90.174		0.000234	0.000232	0.000246	5.9e-05	4.6e-05	6e-05	0.000224	0.000208	0.000209	0.000184	0.000177	0.000331	6.6e-05	0.000112	0.000124	0.000413	0.000451	0.000193
pfs	STM14_0247	A0A0F6AX11	24.446		0.000335	0.000328	0.000346	0.000322	0.000326	0.000277	0.000326	0.000329	0.000314	0.0003	0.000301	0.000322	0.000372	0.000369	0.000359	0.000356	0.000372	0.000379
pgi	STM14_5075	A0A0F6BA62	61.429	Central Carbon - Glycolysis and Gluconeogenesis	0.00174	0.001727	0.001789	0.002732	0.002668	0.002787	0.001647	0.00167	0.001612	0.002701	0.002642	0.001766	0.003599	0.002908	0.00324	0.00162	0.001606	0.001627
pgk	STM14_3709	A0A0F6B6G9	41.132	Central Carbon - Glycolysis and Gluconeogenesis	0.000706	0.000697	0.000715	0.000739	0.00071	0.000737	0.000598	0.000586	0.000575	0.000835	0.000834	0.00067	0.000853	0.000722	0.000805	0.000541	0.000542	0.000532
pgm	STM14_0815	A0A0F6AYJ7	58.09		0.000736	0.000735	0.00077	0.000849	0.000819	0.000824	0.000712	0.000722	0.000726	0.000825	0.000796	0.000797	0.000875	0.000825	0.000768	0.00077	0.000787	0.000798
pgpA	STM14_0497	A0A0F6AXP4	19.377		0	0	0	0	0	0	0	0	0	0	0	0	0	0	0	0	0	0
pgpB	STM14_2068	A0A0F6B1Z8	29.245		5.8e-05	6.4e-05	6.7e-05	9.8e-05	0.000102	0.00011	6.3e-05	6.1e-05	6.6e-05	0.000122	0.000122	7.1e-05	0.000113	9.9e-05	8.9e-05	7.5e-05	6.4e-05	0.000109
pgsA	STM14_2363	A0A0F6B2S7	20.731		7.9e-05	7.7e-05	7.4e-05	6.4e-05	7.2e-05	7e-05	7.8e-05	7.4e-05	6.9e-05	0.000104	0.000104	9.7e-05	0.000122	0.000101	5.5e-05	8.8e-05	9.2e-05	7.7e-05
pgtA	STM14_2947	A0A0F6B4E4	47.526		0.000278	0.000268	0.000258	0.000155	0.000149	0.000167	0.000313	0.000277	0.000286	0.000208	0.000222	0.000319	0.000129	0.000153	0.00014	0.00038	0.000394	0.000306
pgtB	STM14_2948	A0A0F6B4E5	75.403		0.000141	0.000139	0.000138	2.6e-05	2.9e-05	3.9e-05	0.000145	0.000142	0.000144	0.000122	0.000121	0.000177	2.8e-05	2.5e-05	2.9e-05	0.000169	0.000159	0.000132
pgtC	STM14_2949	A0A0F6B4E6	48.497		0.000193	0.000199	0.000189	2e-05	2.1e-05	3.4e-05	0.000243	0.000213	0.000237	7.5e-05	6e-05	0.000185	2.7e-05	1.8e-05	2.7e-05	0.000224	0.000283	0.000131
pgtE	STM14_2946	A0A0F6B4E3	35.055		4.3e-05	4.3e-05	4.4e-05	0.000193	0.000134	0.000135	3.1e-05	2.9e-05	3.3e-05	5.1e-05	5.2e-05	0.000102	0.000149	0.00018	0.000102	6.3e-05	6.5e-05	4.1e-05
pgtP	STM14_2950	A0A0F6B4E7	50.999		0	0	0	0	0	0	0	0	0	0	0	0	0	0	0	0	0	0
pheA	STM14_3268	A0A0F6B598	42.824	Biosynthesis - AA - aromatic - phe/tyr	0.000237	0.000224	0.00022	0.000344	0.000352	0.000319	0.000181	0.000173	0.000177	0.000317	0.000318	0.000261	0.000428	0.000389	0.000437	0.00018	0.000179	0.000199
pheP	STM14_0663	A0A0F6AY53	51.017	Transport - AA	7.4e-05	7.2e-05	7.5e-05	6.5e-05	6.9e-05	6.4e-05	0.000162	0.000153	0.000161	3.6e-05	2.9e-05	4.8e-05	3.6e-05	4.7e-05	4e-05	0.000108	0.000115	9.6e-05
pheS	STM14_1624	A0A0F6B0S6	36.755	Translation - tRNA Charging	0.000611	0.000593	0.000613	0.000523	0.000529	0.000547	0.00057	0.000592	0.000587	0.000455	0.000442	0.000525	0.00046	0.000482	0.000447	0.000466	0.000449	0.00038
pheT	STM14_1625	A0A0F6B0S7	87.253	Translation - tRNA Charging	0.00125	0.001245	0.001205	0.001073	0.001129	0.001083	0.001199	0.001239	0.001203	0.000928	0.000902	0.001063	0.000958	0.000989	0.001005	0.001013	0.000973	0.000836
phnA	STM14_5159	A0A0F6BAE6	12.289		0.000106	9.9e-05	9e-05	6.8e-05	7.5e-05	7.3e-05	0.000145	0.000149	0.000149	0.000188	0.000186	0.000104	0.000123	0.000102	0.00013	0.00025	0.000262	0.000588
phnB	STM14_5158	A0A0F6BAE5	16.093		3.4e-05	3.4e-05	3.8e-05	0.000106	9e-05	9.4e-05	3.4e-05	3.1e-05	2e-05	0.000293	0.000295	5.3e-05	0.000419	0.000145	0.000103	5e-05	5.8e-05	8.9e-05
phnO	STM14_5157	A0A0F6BAE4	20.93		3.2e-05	3.3e-05	3.4e-05	8.1e-05	6.3e-05	6.2e-05	2.8e-05	2.3e-05	3.1e-05	4.9e-05	5.6e-05	4.4e-05	8e-05	0.000109	5.7e-05	4e-05	4.4e-05	4.4e-05
phnR	STM14_0508	A0A0F6AXQ5	27.482		6.5e-05	8.1e-05	7.4e-05	8.3e-05	7.1e-05	8e-05	5e-05	6.2e-05	7e-05	5.6e-05	6.3e-05	9.5e-05	8.2e-05	9.3e-05	0.000115	8.5e-05	8.6e-05	5.8e-05
phnS	STM14_0507	A0A0F6AXQ4	36.547		0	0	0	0	0	0	0	0	0	0	0	0	0	0	0	0	0	0
phnT	STM14_0506	A0A0F6AXQ3	40.082		0.00097	0.000823	0.000796	0.000485	0.000531	0.000575	0.000904	0.000749	0.000796	0.00069	0.000682	0.000882	0.000451	0.000591	0.000434	0.000954	0.000972	0.000749
phnU	STM14_0505	A0A0F6AXQ2	30.891		0	0	0	0	0	0	0	0	0	0	0	0	0	0	0	0	0	0
phnV	STM14_0504	A0A0F6AXQ1	28.47		0	0	0	0	0	0	0	0	0	0	0	0	0	0	0	0	0	0
phnW	STM14_0510	A0A0F6AXQ7	40.249		0	0	0	0	0	0	0	0	0	0	0	0	0	0	0	0	0	0
phnX	STM14_0511	A0A0F6AXQ8	28.705		0	0	0	0	0	0	0	0	0	0	0	0	0	0	0	0	0	0
phoB	STM14_0470	A0A0F6AXL8	26.403		7e-05	7.4e-05	7.5e-05	0.000105	9.5e-05	9.9e-05	7.9e-05	7.6e-05	7.8e-05	5.1e-05	4.8e-05	7.6e-05	8.7e-05	0.000111	7.4e-05	8.9e-05	8.6e-05	6.9e-05
phoE	STM14_0376	A0A0F6AXC6	38.763	Transport - Porin	0	0	0	0	0	0	0	0	0	0	0	0	0	0	0	0	0	0
phoL	STM14_0779	A0A0F6AYG8	40.957		0.000269	0.000273	0.000265	0.000206	0.000207	0.000212	0.000189	0.000203	0.000199	0.000139	0.000144	0.000199	0.000145	0.000218	0.000296	0.000155	0.000161	0.000136
phoN	STM14_5193	A0A0F6BAI0	28.382		0.000116	0.000117	0.000113	0.000257	0.000215	0.000199	0.000109	0.000108	0.000118	8.9e-05	8.4e-05	0.000124	0.000198	0.000264	0.000262	0.000141	0.000135	0.000104
phoP	STM14_1409	D0ZV90	25.633		0.000145	0.000145	0.000151	0.00022	0.0002	0.000201	0.000138	0.000131	0.000135	0.000125	0.000128	0.00019	0.000149	0.000215	0.000172	0.000161	0.000157	0.000157
phoQ	STM14_1408	D0ZV89	55.467		0.000293	0.000298	0.000283	0.00041	0.000388	0.000391	0.000261	0.00025	0.000237	0.000342	0.000337	0.000373	0.0005	0.000466	0.00052	0.000333	0.000326	0.000348
phoR	STM14_0471	A0A0F6AXL9	49.455		0.0003	0.000308	0.000311	0.000368	0.000358	0.000362	0.000268	0.000263	0.000266	0.000248	0.000252	0.000304	0.000416	0.000431	0.000413	0.000312	0.000299	0.000277
phoU	STM14_4648	A0A0F6B922	27.449	Transport - inorganic ion - phosphate	0.000324	0.00034	0.000339	0.000302	0.000281	0.000287	0.000353	0.000361	0.000386	0.000325	0.000324	0.000288	0.00029	0.000305	0.000263	0.000373	0.000371	0.000486
phrB	STM14_0828	A0A0F6AYL0	53.675		0.000139	0.000147	0.000141	0.000423	0.000383	0.000408	0.000124	0.000137	0.000123	0.000459	0.000465	0.000177	0.000583	0.000429	0.000394	0.000179	0.000189	0.000342
phsA	STM14_2555	A0A0F6B3B1	82.8		0.000544	0.000492	0.0006	0.000101	0.000105	0.000102	0.000546	0.000488	0.00052	0.00042	0.000368	0.000893	9.1e-05	6.9e-05	8.3e-05	0.001398	0.001441	0.000598
phsB	STM14_2554	A0A0F6B3B0	21.32		6.1e-05	5.3e-05	6.9e-05	1.1e-05	9e-06	7e-06	6.7e-05	5.6e-05	6.2e-05	3.5e-05	3e-05	0.000109	7e-06	4e-06	6e-06	0.00017	0.000179	5.6e-05
phsC	STM14_2553	A0A0F6B3A9	28.505		5.6e-05	5.6e-05	7.3e-05	1.9e-05	1.8e-05	1.8e-05	6.6e-05	5.4e-05	6.4e-05	4e-05	3.8e-05	9.8e-05	1.7e-05	1.3e-05	2.7e-05	0.000165	0.000169	5.7e-05
pipA	STM14_1232	A0A0F6AZQ0	26.009		0	0	0	0	0	0	0	0	0	0	0	0	0	0	0	0	0	0
pipB	STM14_1233	A0A0F6AZQ1	31.805		3.2e-05	3.2e-05	3.8e-05	6e-05	5.3e-05	5e-05	3.5e-05	3.1e-05	3.2e-05	8.2e-05	5.2e-05	2.8e-05	0.001007	8.5e-05	4.7e-05	2.9e-05	3.1e-05	3.5e-05
pipB2	STM14_3350	A0A0F6B5H5	37.274		2.5e-05	2.6e-05	2.7e-05	7.9e-05	6.9e-05	6e-05	2.6e-05	2.5e-05	2.7e-05	8.4e-05	5.9e-05	1.9e-05	0.000933	7.9e-05	5.4e-05	2.4e-05	2.7e-05	2.8e-05
pipC	STM14_1236	A0A0F6AZQ4	12.751		4.6e-05	5.7e-05	5.5e-05	1.3e-05	2e-05	2.6e-05	2.1e-05	1.8e-05	9e-06	0.000128	0.000155	0.000172	4e-05	9e-05	6.8e-05	2.5e-05	2.8e-05	2.6e-05
pipD	STM14_1240	A0A0F6AZQ8	58.41		0.000139	0.000119	0.00016	1.8e-05	1.2e-05	2.6e-05	9.6e-05	9.2e-05	8.6e-05	5.1e-05	4e-05	7.8e-05	2.3e-05	1.6e-05	2.8e-05	9.6e-05	0.000142	3.8e-05
pitA	STM14_4318	A0A0F6B858	53.489		0.000459	0.000444	0.000442	0.000426	0.000441	0.000414	0.000573	0.000573	0.000585	0.00028	0.000254	0.00036	0.000338	0.000348	0.000382	0.000553	0.000547	0.000513
pldA	STM14_4760	A0A0F6B9C1	32.967		0.000248	0.000247	0.00025	0.000241	0.000262	0.000256	0.000193	0.000191	0.000196	0.000155	0.00017	0.000205	0.000187	0.000219	0.000196	0.000164	0.000158	0.00013
pldB	STM14_4764	A0A0F6B9C5	42.607		0.000112	0.00011	0.000104	0.000161	0.000151	0.000155	9.2e-05	8.4e-05	9.2e-05	0.000146	0.000145	0.000118	0.000158	0.000203	0.00019	0.000103	0.000118	0.000135
pliC	STM14_1505	A0A0F6B0F8	12.576		6.9e-05	7.4e-05	7.4e-05	8.5e-05	7.7e-05	8.6e-05	8.2e-05	8.9e-05	7.2e-05	0.000171	0.000153	0.000133	0.000149	0.00013	0.000163	0.000134	0.000137	0.00016
plsB	STM14_5092	A0A0F6BA79	91.128		0.000838	0.000843	0.000821	0.000734	0.00073	0.000731	0.000814	0.00084	0.000816	0.000712	0.000734	0.000762	0.000673	0.0007	0.000675	0.000837	0.000846	0.000826
plsC	STM14_3845	A0A0F6B6V1	27.339		5.1e-05	5.1e-05	5.3e-05	4.3e-05	4.7e-05	4.5e-05	5.5e-05	5.4e-05	5.5e-05	3.5e-05	3.2e-05	4.3e-05	3.7e-05	3.7e-05	4.5e-05	5.3e-05	5.5e-05	4.5e-05
plsX	STM14_1365	A0A0F6B028	38.716		0.000133	0.00013	0.000131	0.000161	0.000147	0.000154	0.000159	0.000151	0.000159	0.00014	0.00014	0.00012	0.000202	0.000178	0.000117	0.000195	0.000196	0.00025
pmbA	STM14_5329	A0A0F6BAW1	48.409		0.000749	0.00073	0.000753	0.000914	0.000902	0.000901	0.00065	0.000666	0.000659	0.00085	0.000863	0.00068	0.001172	0.000924	0.001021	0.000588	0.000585	0.000563
pmgI	STM14_4464	A0A0F6B8K0	56.255		0.001104	0.001027	0.001188	0.000738	0.000722	0.000743	0.000962	0.000944	0.000954	0.000636	0.000603	0.000774	0.000756	0.00097	0.001074	0.000845	0.000863	0.000582
pmrD	STM14_2842	A0A0F6B441	9.749	Stress - resistance	0	0	0	0	0	0	0	0	0	0	0	0	0	0	0	0	0	0
pmrF	STM14_2836	A0A0F6B435	36.516		7.4e-05	7.2e-05	7.8e-05	0.000222	0.000193	0.000187	9.6e-05	8.1e-05	9.3e-05	6.7e-05	6.2e-05	9.7e-05	0.000134	0.000188	0.000192	0.000108	0.000104	7.9e-05
pncA	STM14_1570	A0A0F6B0M2	23.941		8e-06	9e-06	8e-06	1.1e-05	1.2e-05	1e-05	8e-06	9e-06	1.1e-05	9e-06	7e-06	8e-06	9e-06	1.3e-05	3e-06	1.1e-05	1e-05	1.1e-05
pncB	STM14_1139	A0A0F6AZF9	45.661		0.000342	0.000351	0.000335	0.000412	0.000423	0.000399	0.000336	0.000352	0.000361	0.000149	0.000142	0.000187	0.000208	0.000322	0.000275	0.000198	0.000194	0.000154
pnp	STM14_3964	A0A0F6B766	77.039	Housekeeping - RNA degradation	0.001321	0.00133	0.001306	0.001068	0.001102	0.001125	0.001246	0.001269	0.001281	0.000985	0.000974	0.001084	0.000902	0.000923	0.001023	0.001132	0.001121	0.00123
pntA	STM14_1787	A0A0F6B178	54.266	Energy - OxPhos	0.001896	0.001907	0.001881	0.001983	0.00195	0.002	0.001648	0.001654	0.001607	0.002206	0.002255	0.002115	0.00219	0.002256	0.002267	0.001634	0.00162	0.001539
pntB	STM14_1788	A0A0F6B179	48.869	Energy - OxPhos	0.000359	0.000352	0.000353	0.000366	0.000368	0.000377	0.000308	0.000302	0.000289	0.000416	0.000413	0.000387	0.000434	0.000414	0.000338	0.000298	0.000304	0.000278
pnuC	STM14_0881	A0A0F6AYQ7	27.191		0	0	0	0	0	0	0	0	0	0	0	0	0	0	0	0	0	0
pocR	STM14_2525	A0A0F6B381	34.414		0.000139	0.000129	0.000136	1.9e-05	1.3e-05	2.1e-05	0.000117	0.000102	0.000101	3.3e-05	3.1e-05	0.000135	2e-05	1.5e-05	1.5e-05	0.000296	0.000297	6.6e-05
polA	STM14_4809	A0A0F6B9G5	103.129	DNA replication	0.001154	0.001132	0.001157	0.001209	0.001252	0.00125	0.001144	0.001123	0.001112	0.001424	0.001403	0.00115	0.001415	0.001316	0.001308	0.001036	0.00108	0.001089
polB	STM14_0117	A0A0F6AWN3	89.992	DNA replication	0.000275	0.000262	0.00024	0.000307	0.00032	0.000327	0.000264	0.000257	0.000273	0.000413	0.000401	0.000348	0.00039	0.00041	0.000502	0.000362	0.000386	0.000435
potA	STM14_1403	A0A0F6B066	42.84	Transport - AA	0.000153	0.000158	0.000153	0.000101	0.000103	9.8e-05	0.000192	0.000191	0.000186	8.3e-05	8.3e-05	0.000121	0.000102	9.8e-05	8.3e-05	0.00021	0.0002	0.000208
potB	STM14_1402	A0A0F6B065	32.364	Transport - AA	0	0	0	0	0	0	0	0	0	0	0	0	0	0	0	0	0	0
potC	STM14_1398	A0A0F6B061	28.582	Transport - AA	4.8e-05	4.2e-05	4.1e-05	2.7e-05	3.3e-05	4e-05	5.3e-05	4.9e-05	5.6e-05	1.6e-05	2.1e-05	3e-05	2.8e-05	3.1e-05	1.8e-05	4.7e-05	5.5e-05	3.8e-05
potD	STM14_1397	A0A0F6B060	39.021	Transport - AA	0.000316	0.000356	0.000422	0.000421	0.00038	0.000375	0.000462	0.000534	0.000581	0.000273	0.000231	0.000345	0.00053	0.000419	0.000523	0.0005	0.000457	0.000478
potE	STM14_0817	A0A0F6AYJ9	46.475	Transport - AA	0.000209	0.00018	0.000236	2.5e-05	2.7e-05	3.1e-05	9.2e-05	9.4e-05	0.000131	3.1e-05	2.7e-05	3.8e-05	2.3e-05	2.7e-05	2.4e-05	6.3e-05	7.7e-05	3.6e-05
potF	STM14_1028	A0A0F6AZ49	40.886	Transport - AA	0.00011	0.000114	0.00011	0.000476	0.000476	0.000486	8.4e-05	6.6e-05	6e-05	0.000822	0.000843	0.000198	0.000644	0.000371	0.000447	0.000145	0.000158	0.000362
potG	STM14_1029	A0A0F6AZ50	41.974	Transport - AA	6.3e-05	6e-05	5.6e-05	0.000212	0.000227	0.000222	4e-05	3.8e-05	4.4e-05	0.00011	0.000111	6.8e-05	0.000176	0.000137	0.000166	5.4e-05	4.7e-05	6.6e-05
potH	STM14_1030	A0A0F6AZ51	35.346	Transport - AA	3.7e-05	3.6e-05	4.3e-05	0.000173	0.000145	0.000168	3.6e-05	2.8e-05	3.5e-05	5.7e-05	5.6e-05	4.5e-05	0.000115	0.000115	0.000152	3.6e-05	4.2e-05	3.6e-05
potI	STM14_1031	A0A0F6AZ52	30.607	Transport - AA	2.2e-05	1.8e-05	2.1e-05	0.000109	0.000106	0.000102	1.2e-05	1e-05	1.8e-05	3.3e-05	3.4e-05	2e-05	7.2e-05	6.5e-05	4e-05	2.3e-05	2e-05	2.2e-05
poxB	STM14_1050	A0A0F6AZ71	61.683		0.000164	0.000159	0.000162	0.000598	0.000546	0.000603	0.000127	0.000103	6.9e-05	0.001011	0.000995	0.000326	0.000874	0.000663	0.000773	0.000214	0.000216	0.000365
ppa	STM14_5301	A0A0F6BAT4	19.677		0.000319	0.000329	0.000368	0.000291	0.000322	0.000313	0.000437	0.000487	0.000501	0.00031	0.000292	0.000366	0.000373	0.000478	0.000577	0.000711	0.000664	0.000593
ppc	STM14_4954	A0A0F6B9V8	99.003	Central Carbon - Glycolysis and Gluconeogenesis	0.00119	0.001217	0.001191	0.002141	0.002182	0.002059	0.000932	0.000973	0.000961	0.000927	0.000931	0.001068	0.00167	0.002009	0.002079	0.000786	0.000769	0.000607
ppdA	STM14_3615	A0A0F6B677	17.766		0	0	0	0	0	0	0	0	0	0	0	0	0	0	0	0	0	0
ppdB	STM14_3614	A0A0F6B676	20.799		0	0	0	0	0	0	0	0	0	0	0	0	0	0	0	0	0	0
ppdC	STM14_3612	A0A0F6B674	12.12		0	0	0	0	0	0	0	0	0	0	0	0	0	0	0	0	0	0
ppdD	STM14_0172	A0A0F6AWT7	15.604		0	0	0	0	0	0	0	0	0	0	0	0	0	0	0	0	0	0
pphA	STM14_2241	A0A0F6B2G5	25.796		0	0	0	0	0	0	0	0	0	0	0	0	0	0	0	0	0	0
pphB	STM14_3509	A0A0F6B5X6	25.025		0.000172	0.00016	0.000167	0.000162	0.00017	0.000161	0.000175	0.000183	0.000191	7.6e-05	7.5e-05	0.000125	8.7e-05	0.000126	0.000111	0.00016	0.000167	0.000129
ppiA	STM14_4179	A0A0F6B7S1	20.332		0.000298	0.000329	0.000333	0.000342	0.000344	0.000358	0.000314	0.000314	0.000294	0.00041	0.000424	0.000299	0.000314	0.000329	0.000377	0.000253	0.000272	0.000322
ppiB	STM14_0626	A0A0F6AY21	18.14		0.000198	0.000197	0.000204	0.000321	0.000308	0.000307	0.000261	0.000265	0.00026	0.000257	0.000267	0.000215	0.000364	0.000317	0.000426	0.000311	0.000304	0.000304
ppiC	STM14_4707	A0A0F6B974	10.328		0.000101	0.000102	9.7e-05	0.000127	0.000133	0.000122	0.000126	0.00013	0.00013	7.9e-05	7.6e-05	8.5e-05	9.9e-05	0.0001	0.000115	0.000118	0.000116	0.000109
ppk	STM14_3066	A0A0F6B4Q7	80.456		0.000714	0.000717	0.000692	0.001197	0.001158	0.001245	0.000572	0.000569	0.000542	0.000888	0.00093	0.000734	0.001269	0.001183	0.001046	0.000599	0.000609	0.000585
ppnK	STM14_3288	A0A0F6B5B7	32.584		6.2e-05	6.1e-05	6e-05	9.8e-05	9.8e-05	8.2e-05	5.1e-05	5.1e-05	5e-05	0.000108	0.000109	8.5e-05	0.00015	0.00014	0.000126	6.1e-05	6.4e-05	7e-05
pps	STM14_1639	A0A0F6B0U0	87.209		0.00127	0.001253	0.001249	0.002492	0.002493	0.002372	0.000823	0.000743	0.000771	0.00187	0.001937	0.002006	0.003178	0.003198	0.002506	0.000914	0.000879	0.000966
ppx	STM14_3067	A0A0F6B4Q8	58.145		0.00043	0.00044	0.000408	0.000625	0.000617	0.000624	0.00044	0.000432	0.000438	0.000195	0.000177	0.000407	0.000367	0.000581	0.000519	0.0004	0.000398	0.000294
pqaA	STM14_1863	A0A0F6B1F3	59.271		0.000182	0.000162	0.000183	0.000421	0.000364	0.000367	0.000241	0.000209	0.00022	0.000329	0.000297	0.000267	0.00052	0.000489	0.000395	0.000366	0.000334	0.000375
pqiA	STM14_1206	A0A0F6AZM5	46.366		9e-06	1.1e-05	1e-05	1.3e-05	1.2e-05	1.1e-05	1.3e-05	1.3e-05	1.2e-05	1.1e-05	1.1e-05	1e-05	1.2e-05	1e-05	1.4e-05	1.2e-05	1.4e-05	1.2e-05
pqiB	STM14_1207	A0A0F6AZM6	60.653		0.000551	0.000544	0.000536	0.000702	0.000732	0.000724	0.000639	0.000649	0.000664	0.000542	0.000544	0.000478	0.00076	0.00069	0.000763	0.000695	0.00067	0.000848
prc	STM14_2232	A0A0F6B2F6	76.779		0.000559	0.000547	0.000558	0.000645	0.000664	0.000661	0.000546	0.000541	0.000568	0.000443	0.000451	0.000493	0.000634	0.00062	0.000647	0.000537	0.000532	0.000566
prfA	STM14_2146	A0A0F6B271	40.461	Translation - Ribosome-affiliated	0.000582	0.000584	0.000567	0.000512	0.000532	0.000551	0.000487	0.000475	0.000504	0.000335	0.000342	0.000466	0.000479	0.000544	0.000474	0.000416	0.000418	0.000393
prfB	STM14_3673	A0A0F6B6D3	40.13	Translation - Ribosome-affiliated	0.000576	0.000559	0.000538	0.000453	0.000465	0.000479	0.000549	0.000574	0.000552	0.000346	0.000339	0.000418	0.000415	0.000414	0.000466	0.000516	0.000507	0.000486
prfC	STM14_5478	A0A0F6BBA3	59.563	Translation - Ribosome-affiliated	0.000742	0.00076	0.000755	0.000682	0.000717	0.000688	0.000893	0.000915	0.0009	0.000437	0.000423	0.000547	0.000601	0.000604	0.000608	0.000832	0.000815	0.000769
prfH	STM14_0371	A0A0F6AXC1	23.041		0	0	0	0	0	0	0	0	0	0	0	0	0	0	0	0	0	0
prgH	STM14_3473	A0A0F6B5U2	44.46	SPI-1 virulence pathway	0.000237	0.000254	0.000211	2e-05	2.8e-05	4e-05	3.8e-05	3e-05	1.5e-05	0.000318	0.000371	0.000378	5.9e-05	7.2e-05	7.6e-05	3.6e-05	4.5e-05	3.7e-05
prgI	STM14_3472	A0A0F6B5U1	8.857		0	0	0	0	0	0	0	0	0	0	0	0	0	0	0	0	0	0
prgJ	STM14_3471	A0A0F6B5U0	10.926		0	0	0	0	0	0	0	0	0	0	0	0	0	0	0	0	0	0
prgK	STM14_3470	A0A0F6B5T9	28.21	SPI-1 virulence pathway	0.000133	0.000128	0.00012	4.4e-05	4.6e-05	4.6e-05	4.3e-05	4.4e-05	3.2e-05	0.000188	0.000217	0.000198	9e-05	8.8e-05	6.6e-05	4.1e-05	4e-05	4.4e-05
priA	STM14_4923	A0A0F6B9S8	81.772		0.000258	0.000254	0.000263	0.000304	0.000292	0.000302	0.000255	0.000258	0.000255	0.000285	0.000294	0.00028	0.00037	0.000389	0.000432	0.000338	0.00034	0.000419
priB	STM14_5276	A0A0F6BAQ9	11.414		0.000112	0.000114	0.000107	6.4e-05	6.2e-05	4.7e-05	0.000136	0.000132	0.000124	4.7e-05	4.8e-05	7.5e-05	4.9e-05	6.6e-05	6.4e-05	0.000129	0.000123	9.1e-05
priC	STM14_0566	A0A0F6AXW1	19.874		0.000149	0.000141	0.000161	0.000188	0.000204	0.000203	0.000138	0.00012	0.000121	0.000128	0.000134	0.000116	0.000211	0.000153	0.000119	0.000144	0.000129	0.000121
prkB	STM14_4170	A0A0F6B7R2	32.412		0.000804	0.000817	0.000845	0.001102	0.001065	0.001062	0.00077	0.000787	0.000763	0.001039	0.001107	0.000931	0.001339	0.001133	0.00133	0.000816	0.000833	0.000869
prlC	STM14_4323	A0A0F6B863	76.944		0.001055	0.00108	0.001072	0.001103	0.001095	0.001115	0.000809	0.000822	0.000761	0.001139	0.001163	0.000904	0.001527	0.00116	0.001084	0.000747	0.000723	0.000649
prmA	STM14_4080	A0A0F6B7H8	31.97		0.000277	0.000315	0.000389	0.000252	0.000239	0.000234	0.000371	0.000422	0.00042	0.000202	0.000174	0.000236	0.000199	0.000243	0.000233	0.000351	0.000336	0.000324
proA	STM14_0379	A0A0F6AXC9	44.665	Biosynthesis - AA - glu/gln/pro	0.000312	0.000306	0.000312	0.00035	0.000353	0.000356	0.000363	0.000361	0.000372	0.000275	0.000274	0.000288	0.000291	0.000305	0.000333	0.000327	0.000337	0.000301
proB	STM14_0378	A0A0F6AXC8	39.141	Biosynthesis - AA - glu/gln/pro	0.000422	0.000437	0.000423	0.000347	0.00035	0.000356	0.000508	0.000528	0.000528	0.000225	0.000206	0.000277	0.000246	0.000264	0.000264	0.000359	0.000349	0.000227
proC	STM14_0456	A0A0F6AXK4	28.092	Biosynthesis - AA - glu/gln/pro	0.000153	0.000157	0.000153	0.000294	0.00029	0.00026	0.000114	0.000111	9.7e-05	0.000421	0.000424	0.000212	0.000487	0.00037	0.000456	0.000143	0.000139	0.000233
proP	STM14_5161	A0A0F6BAE8	54.787		5.1e-05	5.2e-05	5.5e-05	0.000354	0.000356	0.000353	4.9e-05	4.1e-05	6.1e-05	6.9e-05	7.1e-05	5.1e-05	0.00026	0.000269	0.000306	4.6e-05	5e-05	5.4e-05
proQ	STM14_2233	A0A0F6B2F7	25.438		0.001265	0.001239	0.001252	0.001134	0.001156	0.001102	0.001198	0.001225	0.001284	0.000545	0.00052	0.000874	0.000531	0.00077	0.000806	0.001012	0.000994	0.000799
proS	STM14_0284	A0A0F6AX45	63.54	Translation - tRNA Charging	0.001641	0.001651	0.001645	0.001573	0.00156	0.001582	0.001566	0.001601	0.001611	0.001096	0.001091	0.001297	0.001333	0.001305	0.001217	0.001361	0.001298	0.001119
proV	STM14_3391	A0A0F6B5L6	44.125	Transport - AA	6.7e-05	7.1e-05	6.8e-05	7.5e-05	6.9e-05	7.2e-05	6.5e-05	6.3e-05	6.4e-05	3.5e-05	3.7e-05	5.9e-05	3.1e-05	4.6e-05	5.7e-05	5.3e-05	5.4e-05	4.2e-05
proW	STM14_3392	A0A0F6B5L7	37.655	Transport - AA	0	0	0	0	0	0	0	0	0	0	0	0	0	0	0	0	0	0
proX	STM14_3393	A0A0F6B5L8	36.153	Transport - AA	5e-05	5.9e-05	6.6e-05	8.9e-05	8.3e-05	8.3e-05	5.7e-05	7e-05	6.2e-05	8.7e-05	8.2e-05	8e-05	7e-05	7.4e-05	0.000105	6.1e-05	6.1e-05	8.4e-05
proY	STM14_0474	A0A0F6AXM2	50.048	Transport - AA	0.000134	0.000136	0.000123	7.4e-05	6.9e-05	9.1e-05	0.000139	0.000132	0.000135	6.3e-05	5.4e-05	8.8e-05	4.8e-05	6.2e-05	3.8e-05	9.8e-05	9.6e-05	7.2e-05
prpB	STM14_0431	A0A0F6AXH9	32		4.9e-05	5.4e-05	5.1e-05	3e-05	2.6e-05	3.4e-05	3.9e-05	3.1e-05	2.7e-05	0.000515	0.000544	3.3e-05	2.1e-05	3e-05	3.1e-05	3.3e-05	3.7e-05	0.000284
prpC	STM14_0432	A0A0F6AXI0	43.173		5.1e-05	5.6e-05	5e-05	3.5e-05	3.7e-05	3.7e-05	4.6e-05	3.8e-05	2.2e-05	0.000741	0.000786	3.1e-05	2.2e-05	3.4e-05	4e-05	4.1e-05	4.3e-05	0.000352
prpD	STM14_0433	A0A0F6AXI1	53.787		7.9e-05	9e-05	8.3e-05	4.6e-05	4.8e-05	5e-05	6.4e-05	4.8e-05	2.5e-05	0.000956	0.001035	6.3e-05	3.1e-05	4.6e-05	5.5e-05	5.5e-05	6.3e-05	0.000531
prpE	STM14_0434	A0A0F6AXI2	69.334	Cell envelope - CoA metabolism	8.9e-05	0.000101	8.5e-05	4.7e-05	5e-05	5.3e-05	6.7e-05	5.2e-05	3.3e-05	0.000937	0.000955	6.4e-05	2.9e-05	4.9e-05	6e-05	5.8e-05	6.5e-05	0.000481
prpR	STM14_0429	A0A0F6AXH7	60.338		0.000173	0.000174	0.000134	4.7e-05	5.1e-05	5.5e-05	0.000177	0.000179	0.00018	0.000208	0.00022	0.000147	4.9e-05	4.4e-05	5.6e-05	0.000157	0.000149	0.000253
prsA	STM14_2153	A0A0F6B278	34.216		0.000246	0.000245	0.00025	0.00028	0.000279	0.000269	0.000243	0.000247	0.000253	0.000215	0.000224	0.00026	0.00034	0.00032	0.000333	0.000261	0.000253	0.000274
psd	STM14_5229	A0A0F6BAL5	35.888		0.00016	0.000176	0.000166	0.000208	0.000196	0.000204	0.000258	0.000265	0.000252	0.000242	0.000242	0.000177	0.000239	0.000214	0.000221	0.000243	0.000241	0.000307
psiA	STM14_5591	A0A0F6AW80	28.851		0	0	0	0	0	0	0	0	0	0	0	0	0	0	0	0	0	0
psiB	STM14_5590	A0A0F6AW79	15.876		0	0	0	0	0	0	0	0	0	0	0	0	0	0	0	0	0	0
psiF	STM14_0454	A0A0F6AXK2	11.609	Stress - RpoS regulon	1e-05	1.1e-05	1e-05	3.6e-05	3.2e-05	6e-06	6e-06	5e-06	3e-06	0.000136	0.00014	3.1e-05	7.3e-05	6.6e-05	9.1e-05	1.2e-05	1.4e-05	2.9e-05
pspA	STM14_2040	A0A0F6B1X1	25.524		7.7e-05	7.9e-05	8e-05	8.5e-05	8.1e-05	8.3e-05	7.1e-05	7.4e-05	7.2e-05	0.000105	0.000107	9.6e-05	0.00015	0.000175	0.000235	8.3e-05	7.8e-05	0.000103
pspB	STM14_2039	A0A0F6B1X0	8.817		0	0	0	0	0	0	0	0	0	0	0	0	0	0	0	0	0	0
pspC	STM14_2038	A0A0F6B1W9	13.364		2.7e-05	2.8e-05	1.9e-05	3.3e-05	4.2e-05	5.3e-05	2.1e-05	1.7e-05	2.1e-05	7.5e-05	6.7e-05	3.4e-05	9.5e-05	8e-05	1.8e-05	2.4e-05	2.8e-05	6.2e-05
pspD	STM14_2037	A0A0F6B1W8	7.991		0	0	0	0	0	0	0	0	0	0	0	0	0	0	0	0	0	0
pspE	STM14_2036	A0A0F6B1W7	11.882		2.5e-05	3.2e-05	3.7e-05	1.5e-05	1.8e-05	2e-05	3.2e-05	3.3e-05	3.6e-05	2.9e-05	2.7e-05	4.4e-05	1.6e-05	1.8e-05	1.9e-05	6.1e-05	6e-05	4.4e-05
pspF	STM14_2041	A0A0F6B1X2	36.827		0.000193	0.000193	0.000188	0.00024	0.000234	0.000239	0.000224	0.000227	0.000219	0.000225	0.00023	0.000237	0.000296	0.000277	0.000241	0.00024	0.000261	0.000247
pspG	STM14_5102	A0A0F6BA89	8.984		0	0	0	0	0	0	0	0	0	0	0	0	0	0	0	0	0	0
pssA	STM14_3250	A0A0F6B585	52.734		0.001163	0.001135	0.001099	0.000905	0.000897	0.000968	0.000929	0.000956	0.000882	0.001326	0.001376	0.001078	0.001026	0.000889	0.000963	0.000963	0.000942	0.00117
pstA	STM14_4650	A0A0F6B924	32.281		0.000137	0.000148	0.000148	0.000123	0.000132	0.000127	0.000151	0.000158	0.000162	7.3e-05	7.8e-05	9.8e-05	0.000101	0.000111	6e-05	0.000136	0.000141	9.5e-05
pstB	STM14_4649	A0A0F6B923	29.016	Transport - inorganic ion - phosphate	0.000225	0.000235	0.000214	0.000231	0.000217	0.000222	0.000226	0.000225	0.000222	0.000174	0.000167	0.000171	0.000208	0.000164	0.000151	0.000202	0.000177	0.000154
pstC	STM14_4651	A0A0F6B925	34.179	Transport - inorganic ion - phosphate	7.9e-05	9e-05	8.7e-05	9.6e-05	7.6e-05	7.6e-05	9.9e-05	0.000102	0.000101	5e-05	5.1e-05	7.1e-05	7e-05	8.3e-05	6.3e-05	8.6e-05	7.6e-05	5.8e-05
pstS	STM14_4652	A0A0F6B926	36.817	Transport - inorganic ion - phosphate	0.000196	0.00019	0.000185	0.00021	0.000221	0.00022	0.000221	0.000214	0.000218	0.000207	0.000204	0.000201	0.000254	0.000254	0.000299	0.000232	0.000216	0.000179
pta	STM14_2883	A0A0F6B481	77.278	Energy - Fermentation - acetate	0.008218	0.008138	0.008744	0.004329	0.00426	0.004475	0.00711	0.007166	0.006941	0.006331	0.006252	0.006825	0.005998	0.005991	0.007427	0.006355	0.006262	0.004964
pth	STM14_2156	A0A0F6B281	21.178		0.000111	0.000114	0.000109	9.7e-05	9.7e-05	0.0001	0.000159	0.000162	0.000158	0.000116	0.000117	0.000112	0.0001	0.000104	0.000119	0.000156	0.000155	0.000152
ptpS	STM14_3554	A0A0F6B620	13.618		0.000113	0.00011	0.000125	8.7e-05	8.4e-05	8.2e-05	0.000214	0.000221	0.000247	2.8e-05	1.7e-05	5.3e-05	2.9e-05	4.7e-05	3.7e-05	0.000127	0.000138	8e-05
ptr	STM14_3610	A0A0F6B672	107.486		0.000923	0.000926	0.000921	0.001251	0.001247	0.0012	0.000925	0.000906	0.00095	0.000971	0.001005	0.000802	0.0014	0.001177	0.001172	0.000895	0.000963	0.001097
ptrB	STM14_2284	A0A0F6B2K3	78.973		0.0003	0.000308	0.000309	0.000486	0.000472	0.00052	0.000281	0.000252	0.000209	0.001396	0.001424	0.000523	0.00108	0.00062	0.000486	0.000331	0.000374	0.000513
ptsA	STM14_4941	A0A0F6B9U6	92.083	Transport - inorganic ion - phosphate	0.000364	0.000373	0.000368	7.6e-05	8.5e-05	0.000103	0.000305	0.00031	0.000274	0.000146	0.000125	0.000317	7.2e-05	0.000109	0.000125	0.000284	0.000279	0.000159
ptsG	STM14_1377	A0A0F6B040	50.497	Transport - carbon catabolism	0.000392	0.000399	0.000395	0.000187	0.000186	0.000209	0.000402	0.000398	0.000369	0.000328	0.00034	0.000415	0.000188	0.000156	0.000189	0.000392	0.000378	0.00026
ptsH	STM14_2989	A0A0F6B4I0	9.119	Transport - carbon catabolism	6.3e-05	5.9e-05	6.4e-05	7.1e-05	7.2e-05	7.3e-05	6.4e-05	6.5e-05	6.2e-05	7.3e-05	7.4e-05	5.9e-05	0.00011	7.9e-05	8e-05	6e-05	6e-05	5.4e-05
ptsI	STM14_2990	A0A0F6B4I1	63.369	Transport - carbon catabolism	0.00123	0.001214	0.001233	0.001068	0.001038	0.001096	0.001297	0.001339	0.001217	0.001371	0.001398	0.000985	0.001831	0.001238	0.001336	0.001232	0.001214	0.001
ptsJ	STM14_2994	A0A0F6B4I5	46.508		0.000241	0.00023	0.000229	0.000192	0.000206	0.000216	0.000234	0.000228	0.000232	0.000156	0.000139	0.000195	0.000147	0.000164	0.000152	0.000208	0.000217	0.000159
ptsN	STM14_4010	A0A0F6B7A9	17.915		0.000117	0.000143	0.000157	0.000183	0.000178	0.000186	0.000135	0.000154	0.000137	0.000235	0.000218	0.000166	0.000228	0.000229	0.000289	0.000183	0.000176	0.00024
ptsO	STM14_4012	A0A0F6B7B1	9.78		8e-06	8e-06	9e-06	1.2e-05	9e-06	1.1e-05	9e-06	1e-05	8e-06	9e-06	9e-06	1e-05	1.2e-05	1.3e-05	8e-06	1.2e-05	1.1e-05	1.2e-05
ptsP	STM14_3620	A0A0F6B682	83.627		0.000788	0.000785	0.000755	0.000934	0.000949	0.000973	0.000603	0.000591	0.000586	0.000888	0.000904	0.000902	0.001328	0.001271	0.001176	0.000681	0.00068	0.000748
ptxA	STM14_5267	A0A0F6BAQ0	17.106		7e-06	7e-06	8e-06	4e-06	4e-06	5e-06	6e-06	7e-06	7e-06	6e-06	6e-06	1.4e-05	4e-06	4e-06	4e-06	1.2e-05	1.2e-05	1e-05
pudB	STM14_2528	A0A0F6B384	28.016		0.000228	0.000199	0.000247	3e-05	1.6e-05	2.5e-05	0.000195	9.6e-05	9.6e-05	0.000166	0.000164	0.000401	1.8e-05	8e-06	2.6e-05	0.000385	0.000402	0.000217
purA	STM14_5248	A0A0F6BAN1	47.377	Biosynthesis - NT	0.000752	0.000743	0.00076	0.000593	0.000588	0.000554	0.000895	0.000917	0.000917	0.000634	0.000627	0.000772	0.000744	0.000803	0.000932	0.000906	0.0009	0.000806
purB	STM14_1410	A0A0F6B070	51.547	Biosynthesis - NT	0.002141	0.002154	0.002127	0.002337	0.002318	0.002423	0.002259	0.002299	0.002242	0.0013	0.001293	0.001744	0.003619	0.002265	0.002306	0.002031	0.00197	0.002063
purC	STM14_3050	A0A0F6B4P1	26.908	Biosynthesis - NT	0.000204	0.000199	0.0002	0.000362	0.000363	0.000338	0.000184	0.00017	0.000184	0.000211	0.000198	0.000265	0.000366	0.000394	0.00041	0.000209	0.000199	0.000195
purD	STM14_5016	A0A0F6BA09	45.693	Biosynthesis - NT	0.00047	0.000452	0.000466	0.000676	0.000695	0.000635	0.000472	0.000472	0.000501	0.00039	0.000382	0.000481	0.000566	0.000676	0.000756	0.000489	0.000498	0.000505
purE	STM14_0624	A0A0F6AY19	17.794	Biosynthesis - NT	8.8e-05	8.8e-05	8.7e-05	0.000116	0.000114	0.000118	8e-05	8e-05	8.2e-05	6.8e-05	7.1e-05	9.1e-05	0.000114	0.000118	0.000143	8e-05	7.8e-05	8.1e-05
purF	STM14_2909	A0A0F6B4A7	56.557	Biosynthesis - NT	0.000122	0.000118	0.000116	0.000178	0.00018	0.000169	0.000156	0.000154	0.000157	0.00013	0.000129	0.00012	0.00015	0.000186	0.000168	0.000175	0.000167	0.000184
purG	STM14_3145	A0A0F6B4Y5	141.472		0.000917	0.000928	0.000947	0.001333	0.001327	0.001308	0.000867	0.000857	0.000865	0.000831	0.000875	0.000986	0.001377	0.001477	0.001293	0.000946	0.000932	0.001019
purH	STM14_5017	A0A0F6BA10	57.467	Biosynthesis - NT	0.000306	0.000305	0.000311	0.000468	0.000457	0.000422	0.000319	0.000322	0.000338	0.000245	0.000241	0.000314	0.000418	0.000466	0.000495	0.000316	0.000313	0.00029
purK	STM14_0623	A0A0F6AY18	39.142	Biosynthesis - NT	0.00012	0.000143	0.000135	0.000182	0.000163	0.000176	0.000122	0.000119	0.00011	8.6e-05	0.0001	0.000131	0.000141	0.000179	5.5e-05	0.000115	0.000108	0.000105
purM	STM14_3064	A0A0F6B4Q5	37.37	Biosynthesis - NT	8.9e-05	9.4e-05	8.5e-05	0.000127	0.000126	0.000119	9.5e-05	9.6e-05	9.2e-05	9e-05	9e-05	0.0001	0.000134	0.000134	0.000145	9.9e-05	9.9e-05	0.000116
purN	STM14_3065	A0A0F6B4Q6	23.48	Biosynthesis - NT	0.000145	0.000152	0.000164	0.000183	0.000178	0.000179	0.000155	0.00017	0.000166	0.000142	0.00014	0.000145	0.000172	0.000188	0.000216	0.000142	0.00016	0.000149
purR	STM14_1727	A0A0F6B121	38.048		0.000133	0.000131	0.000135	0.000108	0.000112	0.000111	0.000146	0.000149	0.000149	8.6e-05	8.4e-05	0.000102	8e-05	8.5e-05	0.000101	0.000147	0.000148	0.000134
purT	STM14_2288	A0A0F6B2K7	42.179	Biosynthesis - NT	0.000917	0.000913	0.000902	0.00108	0.001119	0.001087	0.001036	0.001059	0.001119	0.001106	0.001066	0.001016	0.001265	0.001356	0.001011	0.001126	0.001126	0.001426
purU	STM14_2122	A0A0F6B250	31.83		0.000519	0.000527	0.000491	0.000736	0.00073	0.000729	0.000438	0.000408	0.000408	0.000612	0.000657	0.000622	0.000871	0.000916	0.001019	0.000463	0.000447	0.000507
putP	STM14_1281	A0A0F6AZU7	54.318	Transport - AA	0.000271	0.000323	0.000211	0.000156	0.00016	0.00014	0.000526	0.000603	0.000507	0.000537	0.000554	0.000346	0.000138	0.000113	0.000107	0.000438	0.000417	0.000771
pykA	STM14_2296	A0A0F6B2L5	51.387	Central Carbon - Glycolysis and Gluconeogenesis	0.000919	0.00088	0.000951	0.001105	0.001139	0.001089	0.000734	0.000716	0.000752	0.000766	0.000818	0.000865	0.00144	0.001534	0.001482	0.0008	0.000784	0.000713
pykF	STM14_1672	A0A0F6B0X2	50.657	Central Carbon - Glycolysis and Gluconeogenesis	0.002211	0.002084	0.002223	0.002316	0.002306	0.002329	0.00264	0.002662	0.002555	0.003385	0.003276	0.001711	0.003568	0.002374	0.002617	0.002214	0.00219	0.002038
pyrB	STM14_5353	A0A0F6BAY3	34.384	Biosynthesis - NT	0.000127	0.000117	0.000126	0.000121	0.000124	0.000125	0.000388	0.00039	0.000432	0.000118	0.000103	0.000149	0.000137	0.00014	0.000114	0.000538	0.000524	0.000346
pyrC	STM14_1332	A0A0F6AZZ6	38.605	Biosynthesis - NT	0.000182	0.000201	0.000192	0.000307	0.000296	0.000295	0.000262	0.000276	0.000286	0.000164	0.00015	0.000227	0.000287	0.000317	0.000286	0.000282	0.000264	0.000238
pyrD	STM14_1200	A0A0F6AZL9	36.74	Biosynthesis - NT	0.000314	0.00032	0.000328	0.000324	0.000338	0.000321	0.000613	0.000586	0.000625	0.000229	0.000209	0.000306	0.000315	0.000354	0.000397	0.000644	0.000599	0.000446
pyrE	STM14_4495	A0A0F6B8N1	23.562	Biosynthesis - NT	0.000226	0.000233	0.000225	0.000459	0.000486	0.000447	0.000413	0.000419	0.000453	0.000175	0.000161	0.000188	0.000336	0.000426	0.000378	0.000384	0.000379	0.00027
pyrF	STM14_2064	A0A0F6B1Z4	26.328	Biosynthesis - NT	0.000203	0.000209	0.00022	0.000222	0.000226	0.000228	0.000392	0.000419	0.000435	0.000142	0.000131	0.000175	0.000234	0.000239	0.000307	0.000437	0.00039	0.000448
pyrG	STM14_3558	A0A0F6B624	60.122	Biosynthesis - NT	0.000844	0.000842	0.000836	0.00085	0.000862	0.000815	0.000885	0.000884	0.000894	0.000512	0.000525	0.000682	0.000693	0.000789	0.000857	0.000829	0.000821	0.000639
pyrH	STM14_0259	A0A0F6AX22	25.955	Biosynthesis - NT	0.000171	0.000178	0.000182	0.000219	0.000213	0.000207	0.000236	0.000246	0.000248	0.000129	0.000124	0.000159	0.000174	0.000207	0.000227	0.000236	0.000233	0.000202
pyrI	STM14_5352	A0A0F6BAY2	17.087	Biosynthesis - NT	9.1e-05	8.7e-05	9e-05	9.4e-05	9.7e-05	8.8e-05	0.000289	0.000283	0.000312	7.1e-05	5.5e-05	9.2e-05	7.9e-05	8.7e-05	6.9e-05	0.000316	0.00032	0.000208
pyrL	STM14_5354	A0A0F6BAY4	3.797	Biosynthesis - NT	0	0	0	0	0	0	0	0	0	0	0	0	0	0	0	0	0	0
qor	STM14_5103	A0A0F6BA90	35.151		0.000174	0.000163	0.000172	0.000397	0.000356	0.00037	0.000113	8.8e-05	7.7e-05	0.000635	0.000637	0.000219	0.000538	0.000365	0.00045	0.000118	0.000117	0.000134
queA	STM14_0478	A0A0F6AXM6	39.256		0.000429	0.00042	0.000419	0.000312	0.000333	0.000341	0.000533	0.000501	0.000497	0.000187	0.000168	0.000259	0.000233	0.000253	0.000231	0.000421	0.00042	0.000351
queF	STM14_3577	A0A0F6B642	32.673		0.000248	0.000236	0.000232	0.000256	0.000243	0.000253	0.000211	0.000204	0.000202	0.000215	0.000219	0.000202	0.000279	0.000263	0.000223	0.000199	0.000189	0.000199
radA	STM14_5500	A0A0F6BBC5	49.426	Housekeeping - repair	0.000172	0.000173	0.000165	0.000222	0.000228	0.00023	0.000184	0.000185	0.000187	0.000165	0.00017	0.00014	0.000205	0.000193	0.00018	0.000171	0.000169	0.000212
radC	STM14_4491	A0A0F6B8M7	31.598		0.000117	0.000106	0.00011	1.4e-05	1.2e-05	1.3e-05	0.000231	0.000213	0.00025	3.3e-05	2.6e-05	4.5e-05	1.4e-05	9e-06	2e-05	0.00015	0.000153	0.000228
rarD	STM14_4757	A0A0F6B9B8	32.943		0	0	0	0	0	0	0	0	0	0	0	0	0	0	0	0	0	0
ratA	STM14_3083	A0A0F6B4S3	200.39		0.000514	0.000469	0.000468	0.000583	0.000576	0.00064	0.000551	0.000558	0.000509	0.000468	0.000441	0.000487	0.000536	0.000467	0.000578	0.00056	0.00056	0.000473
rbfA	STM14_3968	A0A0F6B770	15.166		0.000176	0.000174	0.000171	0.00015	0.000156	0.00016	0.000178	0.000188	0.000183	0.000115	0.000116	0.000129	0.000109	0.000123	0.000134	0.000167	0.000159	0.000177
rbn	STM14_4841	A0A0F6B9J6	32.654		7e-05	7.8e-05	7.8e-05	0.000113	9.7e-05	0.000104	6.6e-05	6e-05	7.4e-05	0.000109	0.00011	9.2e-05	0.00012	0.000105	2.6e-05	8e-05	8.3e-05	8.4e-05
rbsA	STM14_4679	A0A0F6B953	55.093	Transport - carbon catabolism	0.000457	0.000442	0.000444	7.2e-05	7.9e-05	0.000111	0.000442	0.000466	0.000449	0.000118	0.000111	0.000222	6.7e-05	7.3e-05	6.5e-05	0.000265	0.000265	0.00015
rbsB	STM14_4681	A0A0F6B955	30.963	Transport - carbon catabolism	0.000957	0.000949	0.00103	0.000195	0.000191	0.000247	0.000986	0.001233	0.001199	0.000824	0.000758	0.000945	0.00021	0.0002	0.000274	0.00085	0.000792	0.000692
rbsC	STM14_4680	A0A0F6B954	33.297	Transport - carbon catabolism	0.000222	0.000211	0.00022	4.1e-05	3.6e-05	5.2e-05	0.000224	0.000225	0.000222	3.4e-05	2.4e-05	8.2e-05	2.4e-05	2.6e-05	1.5e-05	0.000109	0.000108	5.4e-05
rbsD	STM14_4678	A0A0F6B952	15.189	Transport - carbon catabolism	9.8e-05	0.0001	0.000111	5e-06	7e-06	1.6e-05	0.000107	0.000127	0.000121	2.3e-05	2.2e-05	4.3e-05	9e-06	7e-06	1e-05	6.1e-05	5.9e-05	3e-05
rbsK	STM14_4272	A0A0F6B812	43.466	Transport - carbon catabolism	5.8e-05	5e-05	6.5e-05	1e-05	8e-06	1e-05	9.5e-05	9.4e-05	0.000128	1.4e-05	7e-06	3.4e-05	1.1e-05	1.1e-05	1.4e-05	3.6e-05	3.6e-05	1e-05
rbsK	STM14_4682	A0A0F6B956	32.211	Transport - carbon catabolism	0.000621	0.000618	0.000609	0.000225	0.00021	0.000248	0.000567	0.000583	0.00052	0.000467	0.000467	0.00055	0.000212	0.000202	0.00012	0.000479	0.000467	0.000483
rbsR	STM14_4683	A0A0F6B957	36.719		0.000287	0.000271	0.000282	9.7e-05	0.000105	0.000107	0.000255	0.000248	0.000253	0.000148	0.000139	0.000194	6.9e-05	8e-05	8.4e-05	0.000168	0.000171	0.000137
rcK	STM14_5534	A0A0F6AW24	19.72		0.000118	0.000125	0.000114	0.000151	0.000142	0.00015	0.00013	0.000129	0.000115	8.4e-05	8.8e-05	9.8e-05	0.000121	0.000141	0.00015	0.000143	0.000139	0.000115
rcsA	STM14_2403	A0A0F6B2W7	23.302		0	0	0	0	0	0	0	0	0	0	0	0	0	0	0	0	0	0
rcsB	STM14_2801	A0A0F6B400	23.715		0.00032	0.000326	0.000306	0.000459	0.000488	0.000473	0.000314	0.000328	0.000346	0.00026	0.000268	0.000314	0.000344	0.000404	0.0005	0.000321	0.000309	0.000328
rcsC	STM14_2802	A0A0F6B401	106.279		0.000567	0.000583	0.000554	0.000805	0.000818	0.000691	0.000563	0.000588	0.000637	0.000617	0.000618	0.000505	0.001002	0.000798	0.000721	0.000596	0.000576	0.000661
rcsF	STM14_0286	A0A0F6AX47	14.19		8e-05	7.7e-05	8e-05	9e-05	9.2e-05	6e-05	8.1e-05	7.9e-05	7.6e-05	7.5e-05	7.7e-05	7.2e-05	8.4e-05	8.3e-05	9.4e-05	7.4e-05	7.1e-05	6.5e-05
rdgC	STM14_0463	A0A0F6AXL1	33.976		0.000397	0.000384	0.000382	0.000477	0.000476	0.000436	0.000413	0.000426	0.00042	0.000303	0.000295	0.000307	0.000552	0.000518	0.000508	0.000372	0.000373	0.000354
recA	STM14_3417	A0A0F6B5N7	37.944		0.000939	0.000956	0.000926	0.001178	0.001147	0.00111	0.000988	0.001026	0.000998	0.000894	0.000901	0.000858	0.001011	0.001071	0.001177	0.000943	0.000957	0.001036
recB	STM14_3609	A0A0F6B671	133.812		0.001676	0.001621	0.00163	0.001891	0.001896	0.001915	0.001622	0.001594	0.001631	0.001365	0.001336	0.00157	0.002095	0.002145	0.001711	0.001731	0.001798	0.0017
recC	STM14_3611	A0A0F6B673	129.046		0.000561	0.000559	0.000546	0.000804	0.000795	0.000745	0.000571	0.000553	0.000551	0.00056	0.000575	0.000476	0.000867	0.000799	0.000673	0.000526	0.000528	0.000536
recD	STM14_3608	A0A0F6B670	66.525		0.000577	0.000563	0.000553	0.000689	0.0007	0.000697	0.000532	0.000533	0.000554	0.00029	0.000277	0.000357	0.000458	0.000468	0.000387	0.000396	0.000382	0.000332
recF	STM14_4629	A0A0F6B904	40.514	Housekeeping - repair	0.000182	0.000191	0.000198	0.0002	0.000198	0.000196	0.000171	0.000172	0.000156	0.00015	0.000152	0.000163	0.000177	0.000187	0.000179	0.000171	0.000177	0.000182
recG	STM14_4509	A0A0F6B8P5	76.595		0.000412	0.000419	0.000435	0.000511	0.000524	0.000505	0.000431	0.000446	0.000441	0.000334	0.00033	0.000383	0.000516	0.000531	0.000491	0.000479	0.000483	0.000474
recJ	STM14_3674	A0A0F6B6D4	63.367		0.000477	0.000489	0.000472	0.000513	0.000526	0.00051	0.000455	0.000473	0.000477	0.000301	0.0003	0.000384	0.000286	0.000397	0.000305	0.000428	0.000389	0.000356
recN	STM14_3289	A0A0F6B5B8	61.309	Housekeeping - repair	8.4e-05	7.7e-05	0.000102	5.4e-05	5.9e-05	5.9e-05	0.000217	0.000173	0.000185	2.5e-05	3.2e-05	3.8e-05	3.9e-05	1.9e-05	2.7e-05	5.7e-05	6.1e-05	3.8e-05
recO	STM14_3159	A0A0F6B4Z9	27.472	Housekeeping - repair	0.000115	0.00011	0.000113	0.000124	0.000127	0.000121	9.9e-05	0.0001	0.000113	5.1e-05	4.7e-05	8.2e-05	8.1e-05	8.2e-05	8.7e-05	8.3e-05	8e-05	6.3e-05
recQ	STM14_4761	A0A0F6B9C2	68.903		0.000671	0.000719	0.000708	0.000527	0.00054	0.000516	0.000693	0.000694	0.000742	0.000213	0.000202	0.000299	0.000139	0.000208	0.000234	0.000402	0.000384	0.000253
recR	STM14_0571	A0A0F6AXW6	21.715		0.000267	0.000253	0.000252	0.000261	0.000252	0.000237	0.000227	0.000234	0.000214	0.000199	0.000198	0.000204	0.000225	0.00026	0.000297	0.000186	0.000179	0.000158
recX	STM14_3416	A0A0F6B5N6	19.663		3.7e-05	3.5e-05	4.1e-05	3.5e-05	3.3e-05	3.4e-05	4.8e-05	5.1e-05	5.4e-05	1.4e-05	1.2e-05	1.8e-05	1.3e-05	1.5e-05	1.7e-05	3.4e-05	3.1e-05	3.2e-05
relA	STM14_3564	A0A0F6B630	84.114		0.000757	0.000746	0.000744	0.000726	0.000699	0.000708	0.000618	0.000587	0.000568	0.000722	0.000764	0.000842	0.000725	0.0009	0.00071	0.000733	0.000741	0.000681
rep	STM14_4710	A0A0F6B977	80.851		0.000726	0.000718	0.000714	0.000648	0.000658	0.000663	0.000939	0.000908	0.00095	0.000333	0.000289	0.000416	0.000376	0.000377	0.000365	0.000832	0.000772	0.000643
repA	STM14_5531	A0A0F6AW21	34.034		0	0	0	0	0	0	0	0	0	0	0	0	0	0	0	0	0	0
repA2	STM14_5546	A0A0F6AW36	37.524		0.000625	0.000661	0.000602	0.000638	0.000667	0.000681	0.000557	0.000594	0.000568	0.00044	0.000409	0.000661	0.00022	0.000609	0.000678	0.000678	0.000678	0.000698
repA3	STM14_5529	A0A0F6AW19	4.566		0	0	0	0	0	0	0	0	0	0	0	0	0	0	0	0	0	0
repC	STM14_5528	A0A0F6AW18	10.133		1.5e-05	1.4e-05	1.5e-05	1.5e-05	1.7e-05	1.7e-05	1.7e-05	1.6e-05	1.6e-05	1.5e-05	1.6e-05	5e-06	1.3e-05	8e-06	8e-06	6e-06	8e-06	2.6e-05
res	STM14_0418	A0A0F6AXG6	113.52		0.001185	0.001145	0.001116	0.001595	0.00163	0.001597	0.001269	0.001258	0.001276	0.001209	0.001195	0.001046	0.001571	0.001461	0.001228	0.001412	0.001425	0.001805
rfaB	STM14_4480	A0A0F6B8L6	40.89		0.000333	0.000337	0.000322	0.000338	0.000354	0.000351	0.000298	0.000298	0.000312	0.000307	0.000308	0.000323	0.000377	0.00037	0.000324	0.000357	0.000337	0.000402
rfaC	STM14_4473	A0A0F6B8K9	35.172		0.000155	0.000152	0.000152	0.000135	0.000138	0.000131	0.000128	0.000123	0.000127	0.000148	0.000142	0.000143	0.000152	0.000145	0.000169	0.000123	0.00012	0.000123
rfaD	STM14_4471	A0A0F6B8K7	34.849		0.001005	0.000979	0.001012	0.000887	0.000883	0.000892	0.000938	0.000946	0.000903	0.001371	0.001382	0.001189	0.001296	0.001235	0.00138	0.001176	0.001182	0.001291
rfaE	STM14_3876	A0A0F6B6Y2	51.124		0.000472	0.00045	0.000461	0.000509	0.000536	0.000517	0.000638	0.000669	0.000677	0.000414	0.000406	0.000426	0.00049	0.000479	0.00057	0.000618	0.00059	0.000547
rfaF	STM14_4472	A0A0F6B8K8	39.015		0.00044	0.000449	0.000468	0.000332	0.000349	0.000347	0.000379	0.000372	0.000375	0.000415	0.00043	0.000411	0.000403	0.000389	0.000435	0.000355	0.000344	0.000326
rfaG	STM14_4483	A0A0F6B8L9	42.483		0.00049	0.000469	0.000475	0.000463	0.000449	0.000465	0.000447	0.000432	0.000436	0.000367	0.000383	0.000439	0.000448	0.000437	0.000285	0.000467	0.000434	0.00046
rfaH	STM14_4783	A0A0F6B9E4	18.304		8.3e-05	8.7e-05	8.3e-05	8.3e-05	8.7e-05	8.5e-05	9.7e-05	0.000104	0.000102	4.8e-05	4.3e-05	5.5e-05	6.2e-05	7.1e-05	6.2e-05	8.1e-05	8e-05	7.3e-05
rfaI	STM14_4479	A0A0F6B8L5	38.905		0.000129	0.000127	0.000125	0.000125	0.000123	0.000119	0.000115	0.000115	0.000111	8.2e-05	8.1e-05	0.000101	9.3e-05	0.000112	9.7e-05	0.000112	0.000109	0.000101
rfaJ	STM14_4478	A0A0F6B8L4	38.763		0.000243	0.00023	0.000239	0.000286	0.000295	0.0003	0.000216	0.000213	0.000226	0.000183	0.000175	0.000239	0.00024	0.00029	0.000287	0.000258	0.000266	0.000275
rfaK	STM14_4475	A0A0F6B8L1	43.152		0.000207	0.000203	0.000195	0.000266	0.000279	0.000256	0.000186	0.000189	0.000209	0.000163	0.000171	0.000196	0.000246	0.000245	0.000297	0.000219	0.00021	0.00026
rfaL	STM14_4474	A0A0F6B8L0	46.06		0.000507	0.000525	0.000497	0.000543	0.000591	0.000609	0.000418	0.000431	0.000458	0.000279	0.000276	0.000405	0.000397	0.000443	0.000383	0.000353	0.000347	0.000283
rfaP	STM14_4482	A0A0F6B8L8	30.996		0.000207	0.000211	0.000206	0.000218	0.000219	0.000227	0.000196	0.000189	0.000196	0.000162	0.000166	0.000184	0.000186	0.000185	0.000189	0.000187	0.000211	0.000208
rfaQ	STM14_4484	A0A0F6B8M0	38.715		0.000462	0.00046	0.000458	0.000349	0.000342	0.000347	0.000425	0.000435	0.000421	0.000294	0.000291	0.00039	0.000295	0.000329	0.000425	0.00038	0.000398	0.00035
rfaY	STM14_4477	A0A0F6B8L3	27.74		0.000121	0.000122	0.000115	0.00013	0.000142	0.000135	0.000107	0.00011	0.000115	7.2e-05	7.1e-05	9.2e-05	0.000106	0.00012	0.000126	0.000108	9.8e-05	0.000101
rfaZ	STM14_4476	A0A0F6B8L2	31.003		7.9e-05	7.6e-05	7.7e-05	0.000138	0.000146	0.000132	5.3e-05	4.8e-05	5.7e-05	8.5e-05	8.8e-05	8.2e-05	0.000131	0.00014	0.000132	5.8e-05	6.1e-05	8e-05
rfbA	STM14_2589	A0A0F6B3E4	32.453		0.00028	0.000281	0.000279	0.000252	0.000272	0.000264	0.000278	0.000282	0.000287	0.000173	0.000172	0.000228	0.000198	0.000244	0.000205	0.000243	0.000239	0.000198
rfbB	STM14_2591	A0A0F6B3E6	40.719		0.000427	0.000429	0.00041	0.00038	0.000381	0.000378	0.000399	0.000418	0.000402	0.000325	0.000324	0.000383	0.000342	0.000386	0.000408	0.000391	0.000382	0.000371
rfbC	STM14_2588	A0A0F6B3E3	20.663		0.000119	0.000119	0.00012	0.000113	0.000114	0.000112	0.00012	0.000123	0.000126	7.8e-05	7.6e-05	0.000105	0.000101	0.000112	0.000129	0.000113	0.000111	0.000104
rfbD	STM14_2590	A0A0F6B3E5	32.554		0.000327	0.000323	0.000314	0.00029	0.000295	0.000293	0.000325	0.000346	0.00034	0.000249	0.000229	0.000285	0.000274	0.000273	0.00034	0.000299	0.000294	0.00028
rfbF	STM14_2586	A0A0F6B3E1	29.035		0.000375	0.000367	0.000358	0.000329	0.000329	0.000333	0.000362	0.000376	0.000381	0.000215	0.000203	0.00029	0.000257	0.000295	0.000316	0.000305	0.000297	0.000264
rfbG	STM14_2585	A0A0F6B3E0	41.022		0.000646	0.000664	0.000638	0.000614	0.000638	0.000631	0.000649	0.00067	0.00067	0.000491	0.00048	0.000585	0.000575	0.000634	0.000536	0.000641	0.000621	0.000628
rfbH	STM14_2584	A0A0F6B3D9	48.104		0.000626	0.000623	0.000598	0.000634	0.000653	0.000625	0.000624	0.000636	0.000642	0.000461	0.000444	0.000535	0.000534	0.000596	0.000631	0.000575	0.000561	0.000513
rfbI	STM14_2587	A0A0F6B3E2	36.583		0.000266	0.00027	0.000262	0.000236	0.000243	0.000215	0.00027	0.000288	0.000287	0.000159	0.000152	0.000217	0.000177	0.000203	0.000237	0.000234	0.000223	0.000185
rfbJ	STM14_2583	A0A0F6B3D8	34.106		0.000376	0.000375	0.000368	0.000486	0.00048	0.000463	0.000389	0.000401	0.000392	0.000379	0.000379	0.00041	0.000474	0.000502	0.00043	0.000431	0.000432	0.000446
rfbK	STM14_2577	A0A0F6B3D2	52.086		0.000746	0.000728	0.00073	0.000801	0.000812	0.000765	0.000812	0.000799	0.000806	0.000533	0.000527	0.000769	0.000665	0.000863	0.000686	0.000893	0.00087	0.000825
rfbM	STM14_2578	A0A0F6B3D3	54.046		0.000726	0.000723	0.000695	0.000737	0.000785	0.000794	0.00079	0.000783	0.000816	0.000527	0.000505	0.00064	0.000643	0.000711	0.000763	0.00074	0.000702	0.000713
rfbN	STM14_2579	A0A0F6B3D4	35.509		0.000368	0.000374	0.000366	0.000382	0.000402	0.00039	0.000429	0.000432	0.000439	0.000245	0.000239	0.000336	0.000297	0.000352	0.000386	0.000412	0.000386	0.000322
rfbP	STM14_2576	A0A0F6B3D1	56.198		0.000359	0.000382	0.00036	0.000395	0.00039	0.000398	0.000419	0.000413	0.000452	0.000279	0.000263	0.000349	0.000277	0.000345	0.000226	0.000407	0.000405	0.000387
rfbU	STM14_2580	A0A0F6B3D5	40.682		0.000575	0.00059	0.000558	0.000608	0.000621	0.000629	0.000647	0.000675	0.000675	0.000451	0.000449	0.000492	0.000476	0.000529	0.000527	0.000583	0.000547	0.000622
rfbV	STM14_2581	A0A0F6B3D6	38.579		0.000274	0.000274	0.000251	0.000324	0.000317	0.00032	0.000284	0.00029	0.000297	0.000215	0.000207	0.000243	0.000276	0.000296	0.000209	0.000299	0.000271	0.000305
rfbX	STM14_2582	A0A0F6B3D7	48.61		0.000331	0.000346	0.000315	0.000335	0.000337	0.000347	0.000355	0.000314	0.000354	0.000231	0.00025	0.000269	0.000293	0.000303	0.000277	0.000288	0.000318	0.000285
rfc	STM14_1616	A0A0F6B0R8	47.461		8.9e-05	8.7e-05	8.4e-05	9.8e-05	0.000111	0.000105	7.5e-05	6.7e-05	8.4e-05	6e-05	5.9e-05	8.2e-05	9e-05	0.000115	0.000103	8.5e-05	8.5e-05	7.9e-05
rfe	STM14_4716	A0A0F6B982	41.087		0.000338	0.000412	0.000396	0.000375	0.000391	0.000424	0.000297	0.00035	0.000336	0.000287	0.000303	0.000388	0.000315	0.000414	0.000247	0.000334	0.000294	0.000281
rffG	STM14_4720	A0A0F6B986	39.633		0.000293	0.000279	0.000286	0.00036	0.000355	0.000382	0.00028	0.000294	0.000291	0.000231	0.000246	0.00026	0.000312	0.000321	0.000351	0.000238	0.000242	0.000212
rffH	STM14_4721	A0A0F6B987	8.33		0	0	0	0	0	0	0	0	0	0	0	0	0	0	0	0	0	0
rhaA	STM14_4865	A0A0F6B9M0	47.452		0.000197	0.00021	0.000208	0.000251	0.00024	0.00024	0.000203	0.00021	0.000198	0.00018	0.000179	0.00021	0.000258	0.00027	0.000267	0.000209	0.000196	0.000187
rhaB	STM14_4866	A0A0F6B9M1	54.578		0	0	0	0	0	0	0	0	0	0	0	0	0	0	0	0	0	0
rhaD	STM14_4864	A0A0F6B9L9	30.157		0	0	0	0	0	0	0	0	0	0	0	0	0	0	0	0	0	0
rhaR	STM14_4870	A0A0F6B9M5	32.858		3.7e-05	3.1e-05	3e-05	3e-06	5e-06	6e-06	3.4e-05	2.6e-05	2.2e-05	3.3e-05	3.5e-05	3.8e-05	7e-06	8e-06	5e-06	5.1e-05	5e-05	5.7e-05
rhaS	STM14_4869	A0A0F6B9M4	32.089		0	0	0	0	0	0	0	0	0	0	0	0	0	0	0	0	0	0
rhaT	STM14_4871	A0A0F6B9M6	37.39		0	0	0	0	0	0	0	0	0	0	0	0	0	0	0	0	0	0
rhlB	STM14_4712	A0A0F6B979	47.093		0.000381	0.000395	0.000385	0.000383	0.000402	0.000379	0.000312	0.000316	0.000305	0.000357	0.000347	0.000334	0.000374	0.000362	0.000307	0.000279	0.000263	0.00029
rhlE	STM14_951	A0A0F6AYX4	50.051		0.00057	0.00054	0.000538	0.000449	0.000511	0.000458	0.000564	0.000585	0.000593	0.000181	0.000159	0.000277	0.000213	0.000273	0.000244	0.000373	0.000375	0.000243
rhmA	STM14_2826	A0A0F6B425	28.727		6.2e-05	6.3e-05	6.6e-05	0.000107	9.8e-05	0.000101	5.6e-05	5.6e-05	5.5e-05	0.000112	0.000117	0.000112	0.000107	0.000116	0.000129	9.5e-05	9.4e-05	0.000105
rho	STM14_4715	A0A0F6B981	46.993		0.000584	0.000564	0.000564	0.000598	0.000614	0.000622	0.00052	0.00051	0.000501	0.000473	0.000483	0.000554	0.000635	0.000654	0.000795	0.000501	0.000501	0.000474
rhtB	STM14_4763	A0A0F6B9C4	22.322	Transport - AA	4.2e-05	4.4e-05	4.8e-05	5.4e-05	5.8e-05	5.5e-05	4.3e-05	4.5e-05	4.3e-05	5.7e-05	6.1e-05	4.4e-05	8.3e-05	5.9e-05	4.6e-05	4.5e-05	4.2e-05	4.2e-05
rhtC	STM14_4762	A0A0F6B9C3	22.498	Transport - AA	6.5e-05	5.9e-05	6.1e-05	5.6e-05	6.2e-05	5.8e-05	6.8e-05	6.3e-05	6.9e-05	2.7e-05	2.5e-05	3.8e-05	1.7e-05	1.7e-05	1.2e-05	3e-05	3.2e-05	2.1e-05
rhuM	STM14_4524	A0A0F6B8Q9	40.129		0.000557	0.000561	0.00055	0.000657	0.000678	0.000679	0.000521	0.000514	0.00051	0.000619	0.000626	0.000635	0.000516	0.000784	0.000635	0.000613	0.000608	0.000703
ribA	STM14_2069	A0A0F6B1Z9	21.635		0.000231	0.000225	0.00022	0.000222	0.000229	0.000219	0.000219	0.000223	0.000222	0.000206	0.000205	0.000213	0.00027	0.000283	0.000193	0.000209	0.000206	0.000216
ribB	STM14_3869	A0A0F6B6X5	23.31		0.000242	0.000273	0.000251	0.000192	0.000203	0.000177	0.00022	0.0002	0.000238	0.000135	0.000131	0.000252	0.000268	0.000186	0.000173	0.000178	0.000176	0.000214
ribD	STM14_0493	A0A0F6AXP0	39.73		0.000414	0.000391	0.000394	0.000512	0.000513	0.00048	0.000353	0.00033	0.000354	0.000353	0.000366	0.000456	0.000617	0.000711	0.000829	0.00039	0.000396	0.000386
ribE	STM14_1723	A0A0F6B117	23.392		0.000439	0.000428	0.00043	0.000498	0.000503	0.000497	0.000508	0.000507	0.000499	0.000442	0.000442	0.000495	0.000495	0.000548	0.000662	0.000571	0.000593	0.000595
ribF	STM14_0054	A0A0F6AWH0	34.271		0.000267	0.000257	0.000245	0.000243	0.000259	0.000244	0.000259	0.000262	0.000256	0.000186	0.000196	0.0002	0.000249	0.000248	0.000228	0.00026	0.000256	0.000257
ribH	STM14_0494	A0A0F6AXP1	16.008		0.000148	0.000149	0.000156	0.000145	0.000141	0.000145	0.000159	0.000157	0.00015	0.000191	0.000187	0.00018	0.000223	0.00021	0.000242	0.000193	0.000194	0.000217
rihA	STM14_0769	A0A0F6AYF8	33.789		0.000256	0.000284	0.000297	5.2e-05	3.8e-05	4.9e-05	0.000248	0.000286	0.000294	0.0002	0.00019	0.000295	4.1e-05	4.4e-05	4.1e-05	0.000244	0.000238	0.000206
rihC	STM14_0061	A0A0F6AWH7	33.122		0.000106	0.000112	0.000117	0.000107	9.4e-05	9.5e-05	0.000107	0.00011	0.000106	0.00017	0.000168	0.000151	0.000139	0.000138	0.000129	0.00016	0.000157	0.000164
rimI	STM14_5476	A0A0F6BBA1	16.687		6.1e-05	6e-05	6.1e-05	5.9e-05	5.9e-05	5.6e-05	7e-05	7.3e-05	8.1e-05	4.4e-05	4.2e-05	5e-05	5.8e-05	6e-05	4.8e-05	0.0001	9.3e-05	9.1e-05
rimJ	STM14_1336	A0A0F6B000	22.607		0.000166	0.000166	0.00016	0.0001	9.7e-05	0.000104	0.000137	0.000153	0.000152	0.000154	0.000169	0.000157	9.9e-05	0.000109	6.3e-05	0.000142	0.00014	0.000155
rimK	STM14_1026	A0A0F6AZ47	32.294		0.00017	0.000165	0.000171	0.000155	0.000159	0.000161	0.00021	0.000199	0.000206	0.000126	0.000134	0.000154	0.000158	0.000184	0.000204	0.000238	0.000243	0.00024
rimL	STM14_1949	A0A0F6B1N4	20.606		4.6e-05	4.3e-05	4.7e-05	6.4e-05	5.6e-05	5.6e-05	5.4e-05	5.2e-05	4.5e-05	8.4e-05	8.8e-05	6.6e-05	0.000107	0.0001	9.9e-05	6.2e-05	6.6e-05	9.3e-05
rimM	STM14_3278	A0A0F6B5A8	20.468		0.000481	0.000477	0.000477	0.000289	0.000281	0.000293	0.00046	0.000492	0.000471	0.000206	0.000188	0.000297	0.000139	0.0002	0.000222	0.000373	0.000362	0.000319
rlgA	STM14_5568	A0A0F6AW57	20.587		7.8e-05	7e-05	7.5e-05	7.7e-05	6.5e-05	7.6e-05	7.6e-05	7.2e-05	7.7e-05	7.5e-05	7e-05	8.4e-05	6.7e-05	0.000117	0.000129	8.3e-05	0.000116	6.6e-05
rlpA	STM14_0746	A0A0F6AYD6	39.108	Cell envelope - Outer membrane	0.000341	0.000344	0.000342	0.000456	0.000431	0.000439	0.000487	0.000493	0.000507	0.000407	0.000399	0.000333	0.000431	0.000446	0.000464	0.000505	0.000508	0.000533
rlpB	STM14_0755	A0A0F6AYE5	21.458		0.000733	0.000722	0.00071	0.000843	0.000869	0.000881	0.000674	0.00066	0.000653	0.00088	0.000935	0.000688	0.001002	0.000851	0.000999	0.000639	0.000625	0.000815
rluA	STM14_0115	A0A0F6AWN1	24.798		0.000159	0.000156	0.000171	0.000143	0.000148	0.000148	0.000183	0.00018	0.000189	0.000122	0.000105	9.3e-05	0.0001	9.6e-05	0.000104	0.000129	0.000128	0.000219
rluC	STM14_1359	A0A0F6B022	39.383		0.000932	0.0009	0.000893	0.000776	0.000829	0.000852	0.000809	0.000837	0.000852	0.000584	0.0006	0.000673	0.000724	0.00078	0.00059	0.000781	0.000796	0.000957
rluD	STM14_3263	A0A0F6B594	37.1		0.000231	0.000236	0.000233	0.000258	0.000257	0.000266	0.000272	0.000274	0.00026	0.000221	0.000219	0.00017	0.000225	0.000203	0.000179	0.000219	0.000209	0.000203
rmbA	STM14_4526	A0A0F6B8R0	23.702		0	0	0	0	0	0	0	0	0	0	0	0	0	0	0	0	0	0
rmf	STM14_1210	A0A0F6AZM9	6.572	Housekeeping - ribosome hibernation	6e-06	7e-06	6e-06	1.8e-05	1.8e-05	1.3e-05	6e-06	4e-06	5e-06	8.1e-05	7.5e-05	2.8e-05	5.8e-05	7.7e-05	0.000102	2.7e-05	2.3e-05	2.5e-05
rna	STM14_0718	A0A0F6AYA8	29.528	Housekeeping - RNA degradation	0.000223	0.00021	0.00022	0.000353	0.000335	0.000242	0.000196	0.00018	0.000192	0.000274	0.000265	0.000273	0.000515	0.000427	0.000488	0.000212	0.000205	0.000179
rnb	STM14_2056	A0A0F6B1Y6	72.439	Housekeeping - RNA degradation	0.001529	0.0015	0.001484	0.001717	0.001745	0.001686	0.002183	0.002157	0.002205	0.000957	0.000889	0.001122	0.001409	0.001462	0.001596	0.001749	0.001747	0.001385
rnc	STM14_3161	A0A0F6B501	25.505		0.00083	0.000833	0.000811	0.000615	0.000609	0.000616	0.000729	0.000753	0.000731	0.000443	0.000446	0.00059	0.000534	0.000586	0.000546	0.000661	0.000647	0.000626
rnd	STM14_2196	A0A0F6B2C1	42.375		0.000299	0.000319	0.000302	0.00029	0.000282	0.000289	0.000294	0.000315	0.000303	0.00027	0.000269	0.000252	0.000286	0.000265	0.000209	0.000254	0.000259	0.000277
rne	STM14_1357	A0A0F6B021	119.402	Housekeeping - RNA degradation	0.003288	0.0033	0.003205	0.002711	0.002801	0.002793	0.002892	0.002813	0.002946	0.002625	0.002665	0.00281	0.002588	0.002564	0.002649	0.003185	0.003355	0.00412
rnfD	STM14_1755	A0A0F6B149	38.266		0	0	0	0	0	0	0	0	0	0	0	0	0	0	0	0	0	0
rnhA	STM14_0308	A0A0F6AX63	17.51		1.5e-05	1.4e-05	1.5e-05	1.7e-05	1.8e-05	1.8e-05	1.4e-05	1.5e-05	1.4e-05	1.3e-05	1.4e-05	1.4e-05	1.6e-05	1.7e-05	1.5e-05	1.5e-05	1.5e-05	1.4e-05
rnhB	STM14_0272	A0A0F6AX34	21.507		0.000106	0.000115	0.000126	0.000116	0.000123	0.000118	0.000106	0.000125	0.000129	4.6e-05	4.2e-05	4.9e-05	3.9e-05	3e-05	3.5e-05	4.6e-05	4.6e-05	4.5e-05
rnk	STM14_0717	A0A0F6AYA7	14.994		2e-05	2.5e-05	2.9e-05	1.3e-05	1.4e-05	1.2e-05	1.9e-05	2.2e-05	2.4e-05	2.9e-05	2.6e-05	3.3e-05	1.1e-05	1.8e-05	1.5e-05	2.1e-05	2.2e-05	3.4e-05
rnpA	STM14_4635	A0A0F6B910	13.782		0.000131	0.000132	0.00012	8.7e-05	0.000105	0.000102	0.000141	0.000135	0.000139	5.5e-05	5e-05	9.7e-05	6.4e-05	8.5e-05	9.4e-05	0.00013	0.000131	0.0001
rnt	STM14_1732	A0A0F6B126	23.535	Housekeeping - RNA degradation	7.7e-05	7.9e-05	8.1e-05	7.1e-05	7.5e-05	6.7e-05	7.6e-05	7.6e-05	8.1e-05	5.5e-05	5.1e-05	6.9e-05	7.4e-05	7.9e-05	0.000102	7.7e-05	7.1e-05	7.4e-05
rob	STM14_5507	A0A0F6BBD2	33.244		0.000295	0.000296	0.000287	0.000389	0.000365	0.00037	0.000264	0.000243	0.000275	0.000354	0.000376	0.000326	0.000442	0.000471	0.000142	0.000322	0.000346	0.000406
rof	STM14_0279	A0A0F6AX41	9.613		4.8e-05	4.8e-05	4.9e-05	6.1e-05	6.8e-05	7.2e-05	4.9e-05	4.9e-05	5.2e-05	4.5e-05	4.6e-05	5.6e-05	4.1e-05	6.9e-05	9.8e-05	5.5e-05	5.3e-05	5.4e-05
rpe	STM14_4195	A0A0F6B7T7	24.491	Central Carbon - Pentose Phosphate Pathway	0.000112	0.000125	0.000151	0.000213	0.000193	0.000202	0.000142	0.000164	0.000171	0.000149	0.000139	0.000155	0.000217	0.000269	0.000293	0.000212	0.000195	0.00021
rph	STM14_4496	A0A0F6B8N2	25.269	Housekeeping - RNA degradation	0.000118	0.000114	0.000119	0.000123	0.000123	0.000127	0.000136	0.000134	0.000143	9e-05	8.8e-05	9.6e-05	0.000118	0.000114	0.000129	0.000132	0.000129	0.000117
rpiA	STM14_3701	A0A0F6B6G1	22.895	Central Carbon - Pentose Phosphate Pathway	0.000241	0.000254	0.000286	0.00036	0.000328	0.000343	0.000298	0.000329	0.00033	0.000337	0.00031	0.000322	0.000336	0.000364	0.000464	0.000369	0.000349	0.000447
rplA	STM14_4987	A0A0F6B9Y1	24.729	Translation - Ribosomal protein	0.000955	0.000929	0.000978	0.000668	0.000691	0.0007	0.001059	0.001077	0.00109	0.000449	0.000402	0.000682	0.000418	0.000506	0.000682	0.000906	0.000869	0.00061
rplB	STM14_4140	A0A0F6B7N3	29.82	Translation - Ribosomal protein	0.001367	0.001345	0.001319	0.000885	0.000955	0.000931	0.001505	0.001473	0.001542	0.000499	0.000443	0.00084	0.000482	0.00061	0.000676	0.00104	0.001042	0.000752
rplC	STM14_4143	A0A0F6B7N6	22.248	Translation - Ribosomal protein	0.001173	0.001161	0.001149	0.000773	0.000836	0.00081	0.001308	0.001308	0.001344	0.000443	0.000401	0.000757	0.000435	0.000549	0.000604	0.001008	0.000956	0.000657
rplD	STM14_4142	A0A0F6B7N5	22.087	Translation - Ribosomal protein	0.001246	0.001251	0.001226	0.000823	0.000875	0.000848	0.00136	0.001385	0.001408	0.000469	0.000427	0.000805	0.000469	0.000584	0.000499	0.001084	0.001004	0.0007
rplE	STM14_4131	A0A0F6B7M4	20.318	Translation - Ribosomal protein	0.000652	0.000639	0.000627	0.00043	0.000448	0.000459	0.000717	0.000722	0.000747	0.000273	0.000238	0.000419	0.000261	0.000317	0.000337	0.000583	0.000546	0.000406
rplF	STM14_4128	A0A0F6B7M1	18.86	Translation - Ribosomal protein	0.000209	0.000205	0.000202	0.000138	0.000146	0.000144	0.000226	0.000233	0.000236	8.6e-05	7.7e-05	0.000143	7.8e-05	0.000102	0.000116	0.000192	0.000183	0.000128
rplI	STM14_5278	A0A0F6BAR1	15.784	Translation - Ribosomal protein	0.000484	0.000489	0.000483	0.000332	0.000337	0.000349	0.00053	0.00054	0.000544	0.000207	0.000188	0.000319	0.000202	0.000242	0.000277	0.000441	0.000413	0.00029
rplJ	STM14_4988	A0A0F6B9Y2	17.801	Translation - Ribosomal protein	0.000541	0.000534	0.000521	0.000353	0.000359	0.00037	0.000564	0.000586	0.000598	0.000238	0.000218	0.000363	0.000216	0.000258	0.000284	0.000514	0.000489	0.000372
rplK	STM14_4986	A0A0F6B9Y0	14.875	Translation - Ribosomal protein	0.000492	0.000492	0.000486	0.000324	0.000347	0.000339	0.000545	0.000546	0.000559	0.000205	0.000192	0.000341	0.000203	0.000254	0.00025	0.000467	0.000468	0.000331
rplL	STM14_4989	A0A0F6B9Y3	12.299	Translation - Ribosomal protein	0.000176	0.000192	0.000208	0.000115	0.000111	0.000115	0.000211	0.000227	0.000239	8.1e-05	7e-05	0.000124	7.3e-05	9e-05	0.000108	0.000179	0.000172	0.000129
rplM	STM14_4037	A0A0F6B7D6	16.019	Translation - Ribosomal protein	0.0004	0.00039	0.000395	0.000256	0.000273	0.000268	0.000426	0.000453	0.000453	0.000158	0.000143	0.000257	0.000145	0.000187	0.000225	0.000357	0.000319	0.000234
rplN	STM14_4133	A0A0F6B7M6	13.568	Translation - Ribosomal protein	0.000198	0.000187	0.000189	0.000125	0.000138	0.000134	0.000202	0.000204	0.000208	8e-05	7.2e-05	0.000128	7.7e-05	9.6e-05	0.000103	0.000171	0.000159	0.000113
rplO	STM14_4124	A0A0F6B7L7	14.966	Translation - Ribosomal protein	0.000929	0.000917	0.000915	0.000595	0.000652	0.000643	0.001017	0.000993	0.001034	0.000325	0.000307	0.000554	0.000303	0.000398	0.000425	0.000693	0.000663	0.000497
rplP	STM14_4136	A0A0F6B7M9	15.194	Translation - Ribosomal protein	0.000112	0.000109	0.000108	8e-05	8.3e-05	8.2e-05	0.000117	0.000121	0.000127	5.2e-05	4.9e-05	8.2e-05	4.9e-05	6.1e-05	6.5e-05	0.000105	9.5e-05	6.9e-05
rplQ	STM14_4117	A0A0F6B7L0	14.395	Translation - Ribosomal protein	0.000539	0.00051	0.000518	0.000356	0.000376	0.000382	0.000554	0.000547	0.000563	0.000235	0.000214	0.000371	0.000236	0.000277	0.000292	0.000475	0.000459	0.000347
rplR	STM14_4127	A0A0F6B7M0	12.77	Translation - Ribosomal protein	0.000567	0.000569	0.000572	0.000384	0.000436	0.000414	0.000624	0.000637	0.000674	0.000255	0.000233	0.000403	0.000232	0.000289	0.000352	0.000524	0.000509	0.000394
rplS	STM14_3276	A0A0F6B5A6	13.13	Translation - Ribosomal protein	0	0	0	0	0	0	0	0	0	0	0	0	0	0	0	0	0	0
rplT	STM14_1622	A0A0F6B0S4	13.497	Translation - Ribosomal protein	0.000483	0.000496	0.000478	0.00031	0.000326	0.000344	0.000503	0.000513	0.000559	0.000191	0.000165	0.000313	0.000177	0.000233	0.000274	0.000436	0.00043	0.000332
rplU	STM14_3991	A0A0F6B790	11.578	Translation - Ribosomal protein	0.00024	0.000237	0.000227	0.000163	0.000171	0.000163	0.000257	0.00026	0.000266	0.000101	9e-05	0.000166	9.5e-05	0.000121	0.000158	0.000232	0.000219	0.000162
rplV	STM14_4138	A0A0F6B7N1	12.226	Translation - Ribosomal protein	0.000164	0.000161	0.000161	0.000104	0.000113	0.000111	0.000177	0.000177	0.000181	5.8e-05	5.3e-05	0.0001	5.8e-05	7.2e-05	8.5e-05	0.000137	0.000134	9.5e-05
rplW	STM14_4141	A0A0F6B7N4	11.213	Translation - Ribosomal protein	0.000504	0.000492	0.000486	0.000325	0.000359	0.000361	0.000582	0.000542	0.000578	0.000194	0.000184	0.000359	0.000189	0.000244	0.000294	0.000479	0.000438	0.000304
rplX	STM14_4132	A0A0F6B7M5	11.316	Translation - Ribosomal protein	0.000241	0.000237	0.000244	0.000173	0.00018	0.000173	0.000267	0.000267	0.000271	0.000108	9.9e-05	0.000163	9.9e-05	0.000119	0.000137	0.000187	0.000184	0.000146
rplY	STM14_2749	A0A0F6B3V1	10.541	Translation - Ribosomal protein	0.000106	0.000115	0.000111	7.9e-05	8.6e-05	8.4e-05	0.000122	0.000125	0.000123	4.9e-05	4.8e-05	7.8e-05	4.6e-05	5.8e-05	4.5e-05	0.000105	9.8e-05	7.5e-05
rpmA	STM14_3990	A0A0F6B789	9.125	Translation - Ribosomal protein	0.000115	0.000115	0.000112	7.6e-05	8e-05	7.7e-05	0.000119	0.000121	0.000124	4.2e-05	3.8e-05	6.9e-05	4.1e-05	5.1e-05	3.9e-05	8.8e-05	8.8e-05	6.1e-05
rpmB	STM14_4490	A0A0F6B8M6	9.051	Translation - Ribosomal protein	0.00041	0.0004	0.0004	0.000264	0.000276	0.000265	0.000409	0.00042	0.00043	0.000153	0.000141	0.000248	0.000144	0.00018	0.000204	0.000308	0.000307	0.000225
rpmC	STM14_4135	A0A0F6B7M8	7.26	Translation - Ribosomal protein	3e-05	3.5e-05	3.6e-05	2.4e-05	2.5e-05	2.4e-05	3.7e-05	3.6e-05	4.1e-05	1.4e-05	1.4e-05	2.2e-05	1.4e-05	1.5e-05	8e-06	3e-05	2.3e-05	2e-05
rpmD	STM14_4125	A0A0F6B7L8	6.514	Translation - Ribosomal protein	4.7e-05	5.3e-05	4.9e-05	3.4e-05	3.5e-05	3e-05	5.5e-05	6e-05	6.2e-05	2.2e-05	1.9e-05	3.3e-05	2e-05	2.6e-05	3.6e-05	4.3e-05	4.2e-05	3.1e-05
rpmE	STM14_4924	A0A0F6B9S9	7.719	Translation - Ribosomal protein	0.00025	0.000264	0.000263	0.000185	0.000188	0.00016	0.000285	0.000324	0.000324	0.000114	0.000102	0.000177	9.9e-05	0.000132	0.000202	0.000235	0.000222	0.000173
rpmE2	STM14_0553	A0A0F6AXU8	9.815		0	0	0	0	0	0	0	0	0	0	0	0	0	0	0	0	0	0
rpmF	STM14_1364	A0A0F6B027	6.446	Translation - Ribosomal protein	2.5e-05	3e-05	3.2e-05	2.3e-05	2.4e-05	2.3e-05	3.5e-05	3.5e-05	3.8e-05	1.2e-05	1e-05	1.8e-05	1.2e-05	1.5e-05	1.5e-05	2.3e-05	2.4e-05	1.6e-05
rpmG	STM14_4489	A0A0F6B8M5	6.372	Translation - Ribosomal protein	9.2e-05	9.2e-05	9.3e-05	6.4e-05	6.6e-05	6.7e-05	0.000113	0.000109	0.000108	3.5e-05	3e-05	6.5e-05	3.4e-05	4.6e-05	6e-05	7.4e-05	8.1e-05	5e-05
rpmH	STM14_4634	A0A0F6B909	5.38	Translation - Ribosomal protein	3.6e-05	3.9e-05	4.1e-05	2.8e-05	3e-05	3.2e-05	5.2e-05	5.4e-05	4.9e-05	1.4e-05	1.1e-05	2.6e-05	1.5e-05	1.6e-05	1.7e-05	3.4e-05	3.5e-05	2e-05
rpmI	STM14_1621	A0A0F6B0S3	7.289		4.1e-05	4.5e-05	4.8e-05	3.6e-05	3.5e-05	3.2e-05	4.7e-05	4.9e-05	4.8e-05	2.9e-05	2.6e-05	3.5e-05	2.5e-05	2.7e-05	3.4e-05	4.1e-05	3.8e-05	3e-05
rpmJ_1	STM14_0554	A0A0F6AXU9	5.521		0	0	0	0	0	0	0	0	0	0	0	0	0	0	0	0	0	0
rpmJ_2	STM14_4122	A0A0F6B7L5	4.364		6.7e-05	6.8e-05	5.8e-05	3.8e-05	4.1e-05	3.1e-05	6.7e-05	7.7e-05	6.7e-05	1.5e-05	1.1e-05	3e-05	1.5e-05	2.2e-05	2.5e-05	4.3e-05	4.2e-05	2e-05
rpoA	STM14_4118	A0A0F6B7L1	36.512	Transcription - general	0.00137	0.001368	0.001389	0.001176	0.001184	0.001165	0.001602	0.001635	0.001616	0.000947	0.00093	0.001097	0.001018	0.001049	0.001174	0.001507	0.001458	0.001436
rpoB	STM14_4990	A0A0F6B9Y4	150.601	Transcription - general	0.003316	0.003262	0.00333	0.002929	0.002952	0.002955	0.003513	0.003574	0.003659	0.002358	0.00232	0.002652	0.002585	0.002566	0.002884	0.003159	0.00314	0.003028
rpoC	STM14_4991	A0A0F6B9Y5	155.234	Transcription - general	0.010317	0.010179	0.010278	0.0093	0.009492	0.009382	0.010722	0.010881	0.01095	0.007216	0.007023	0.008084	0.007956	0.007867	0.008607	0.009261	0.009155	0.008379
rpoD	STM14_3888	A0A0F6B6Z4	75.815	Transcription - general	0.001542	0.001531	0.001495	0.001709	0.001684	0.001723	0.001758	0.001827	0.001773	0.00173	0.001818	0.001474	0.001905	0.001621	0.00178	0.001672	0.001694	0.001948
rpoE	STM14_3234	D0ZSY9	21.712	Stress - Cold and Heat shock	0.00018	0.000183	0.000198	0.000219	0.000216	0.000216	0.000155	0.000154	0.000149	0.00021	0.000211	0.000187	0.000267	0.000243	0.000248	0.000172	0.000178	0.000199
rpoH	STM14_4295	A0A0F6B835	32.561	Stress - Cold and Heat shock	2.5e-05	2.7e-05	2.9e-05	7.3e-05	7.2e-05	7e-05	2.5e-05	2.3e-05	2.7e-05	3.5e-05	3.3e-05	0.000102	3.9e-05	9.2e-05	9.5e-05	0.000106	5.7e-05	2.3e-05
rpoN	STM14_4008	A0A0F6B7A7	53.988	Transcription - general	0.001358	0.001364	0.001335	0.001488	0.00154	0.001526	0.001146	0.001133	0.00114	0.001508	0.001434	0.00129	0.001319	0.001459	0.001302	0.001167	0.001155	0.001137
rpoS	STM14_3526	D0ZVL4	37.933	Stress - RpoS regulon	8.6e-05	8.1e-05	8.1e-05	0.000334	0.00032	0.000371	7.7e-05	4.9e-05	5.9e-05	0.000479	0.000531	0.000177	0.000303	0.000133	0.000136	0.000197	0.000199	0.000259
rpoZ	STM14_4506	A0A0F6B8P2	10.237	Transcription - general	0.000114	0.000115	0.000123	0.000111	0.000113	0.000109	0.000134	0.000147	0.000149	8.4e-05	7.8e-05	9.7e-05	8.7e-05	0.000107	9.6e-05	0.00013	0.000123	0.00011
rpsA	STM14_1110	A0A0F6AZD0	61.173	Translation - Ribosomal protein	0.00232	0.002278	0.002257	0.001642	0.00165	0.001698	0.002265	0.002398	0.002403	0.001097	0.000995	0.00156	0.000975	0.001203	0.001322	0.001869	0.001803	0.001478
rpsB	STM14_0257	A0A0F6AX20	26.759	Translation - Ribosomal protein	0.001311	0.001285	0.001285	0.000879	0.000904	0.000938	0.001401	0.001411	0.001425	0.000594	0.000543	0.000822	0.000515	0.000625	0.000582	0.001099	0.001037	0.000831
rpsC	STM14_4137	A0A0F6B7N0	25.983	Translation - Ribosomal protein	0.000623	0.000622	0.000611	0.000401	0.000438	0.000433	0.000665	0.000659	0.000684	0.000253	0.000235	0.000384	0.000226	0.000272	0.000311	0.000524	0.000514	0.000379
rpsD	STM14_4119	A0A0F6B7L2	23.485	Translation - Ribosomal protein	0.001985	0.00195	0.001904	0.001293	0.001388	0.001411	0.002142	0.002154	0.002193	0.000812	0.000736	0.001186	0.000726	0.000864	0.000878	0.001504	0.001435	0.001258
rpsE	STM14_4126	A0A0F6B7L9	17.603	Translation - Ribosomal protein	0.000516	0.000508	0.000517	0.00036	0.000368	0.000373	0.000566	0.000573	0.000593	0.000242	0.000224	0.000339	0.000213	0.00025	0.000299	0.000471	0.000449	0.000355
rpsF	STM14_5275	A0A0F6BAQ8	15.173	Translation - Ribosomal protein	0.000507	0.000556	0.000608	0.000421	0.000417	0.000442	0.000596	0.000655	0.000668	0.000263	0.000238	0.000373	0.000234	0.000287	0.000301	0.000551	0.000524	0.000417
rpsG	STM14_4151	A0A0F6B7P4	17.59	Translation - Ribosomal protein	0.000726	0.000749	0.000721	0.000485	0.000511	0.000515	0.000796	0.00082	0.00084	0.0003	0.000272	0.000449	0.000263	0.000324	0.000317	0.000588	0.000545	0.000444
rpsH	STM14_4129	A0A0F6B7M2	14.127	Translation - Ribosomal protein	0.00025	0.000251	0.00025	0.00017	0.000177	0.000175	0.000277	0.00028	0.000284	0.000108	0.000101	0.000158	9.8e-05	0.000117	0.000138	0.000208	0.000194	0.000161
rpsI	STM14_4036	A0A0F6B7D5	14.826	Translation - Ribosomal protein	0.000167	0.000159	0.000165	0.000113	0.000119	0.000114	0.000179	0.000176	0.000179	6.9e-05	6.7e-05	0.000101	6.2e-05	7.4e-05	7.8e-05	0.000119	0.00012	0.000107
rpsJ	STM14_4144	A0A0F6B7N7	11.767	Translation - Ribosomal protein	0.000255	0.00025	0.000262	0.000182	0.00019	0.00019	0.000288	0.000283	0.000288	0.000124	0.000117	0.000178	0.00011	0.000133	0.000128	0.000227	0.000212	0.000172
rpsK	STM14_4120	A0A0F6B7L3	13.831	Translation - Ribosomal protein	0.000541	0.000518	0.000517	0.000353	0.000393	0.000372	0.000569	0.000565	0.000588	0.000225	0.000219	0.000333	0.000207	0.000237	0.00025	0.000392	0.000379	0.00035
rpsL	STM14_4152	A0A0F6B7P5	13.737	Translation - Ribosomal protein	0.000867	0.000843	0.000842	0.000574	0.00064	0.000518	0.000943	0.000915	0.000965	0.00034	0.000321	0.000495	0.00028	0.000361	0.000375	0.000599	0.000609	0.000521
rpsM	STM14_4121	A0A0F6B7L4	13.161	Translation - Ribosomal protein	0.000168	0.000173	0.000171	0.000115	0.000127	0.000121	0.000189	0.00019	0.000194	7.1e-05	6.9e-05	0.000106	6.3e-05	7.9e-05	8.6e-05	0.000132	0.00013	0.00011
rpsN	STM14_4130	A0A0F6B7M3	11.063	Translation - Ribosomal protein	0.000123	0.000123	0.000124	9.2e-05	9.1e-05	8.3e-05	0.000133	0.000155	0.000158	5.5e-05	5.2e-05	8.3e-05	4.6e-05	5.9e-05	8.7e-05	9.9e-05	0.0001	8e-05
rpsO	STM14_3966	A0A0F6B768	10.198	Translation - Ribosomal protein	0.000153	0.000154	0.000149	0.000101	0.000103	0.000101	0.000165	0.000174	0.000176	6.2e-05	5.9e-05	9.6e-05	5.4e-05	6.5e-05	7.3e-05	0.000125	0.000122	9.8e-05
rpsP	STM14_3279	A0A0F6B5A9	9.235	Translation - Ribosomal protein	0.00013	0.00013	0.000129	8.6e-05	8.5e-05	9e-05	0.000136	0.000144	0.000142	5.5e-05	5.1e-05	7.6e-05	4.8e-05	5.4e-05	6.5e-05	9.7e-05	9.5e-05	8e-05
rpsQ	STM14_4134	A0A0F6B7M7	9.722	Translation - Ribosomal protein	0.000236	0.000222	0.000224	0.000146	0.000157	0.000146	0.000248	0.00025	0.00026	9.5e-05	8.7e-05	0.000141	8.5e-05	9.6e-05	0.000109	0.000203	0.000194	0.00015
rpsR	STM14_5277	A0A0F6BAR0	8.986	Translation - Ribosomal protein	0.000308	0.000299	0.000282	0.000196	0.000214	0.000206	0.000318	0.00032	0.000322	0.000129	0.000128	0.00019	0.000112	0.000143	0.000118	0.000256	0.000232	0.000199
rpsS	STM14_4139	A0A0F6B7N2	10.416	Translation - Ribosomal protein	0.00018	0.000185	0.000182	0.000123	0.00013	0.000124	0.000201	0.000203	0.000202	6.8e-05	6.2e-05	0.000107	5.8e-05	7.6e-05	9.2e-05	0.000129	0.000129	0.000109
rpsT	STM14_0052	A0A0F6AWG8	9.655	Translation - Ribosomal protein	0.00012	0.000118	0.000112	7.7e-05	8.8e-05	8.7e-05	0.000135	0.000134	0.000133	4.6e-05	4.1e-05	6.4e-05	4.1e-05	4.9e-05	5.5e-05	7.6e-05	7.6e-05	6.9e-05
rpsU	STM14_3886	A0A0F6B6Z2	8.5	Translation - Ribosomal protein	0.000233	0.000229	0.000213	0.000145	0.000149	0.000159	0.000228	0.000223	0.00023	7.9e-05	7.3e-05	0.000121	7.6e-05	8.6e-05	6e-05	0.000152	0.00015	0.000119
rpsV	STM14_1888	A0A0F6B1H7	5.369		1e-05	9e-06	9e-06	5.2e-05	5e-05	5.1e-05	1.1e-05	1.3e-05	1.2e-05	2.7e-05	2.8e-05	2.8e-05	2.4e-05	2.4e-05	1.8e-05	3.9e-05	3.6e-05	4.1e-05
rrmA	STM14_2217	A0A0F6B2E2	30.03		0.000112	0.000109	0.000106	0.000104	0.000106	0.000108	0.000144	0.000142	0.000152	7.3e-05	7.2e-05	8.2e-05	0.000106	9.1e-05	8.2e-05	0.000128	0.000127	0.000162
rrmJ	STM14_3982	A0A0F6B782	23.238		0.000155	0.00015	0.000158	0.000115	0.000128	0.000126	0.000143	0.000144	0.000139	0.000112	0.000109	0.000128	0.000111	0.000111	0.000135	0.000125	0.000117	0.000129
rsd	STM14_5006	A0A0F6B9Z9	18.653		3.6e-05	3.7e-05	3.7e-05	7.3e-05	7.3e-05	7.3e-05	3.1e-05	3.4e-05	3.3e-05	9.6e-05	9.5e-05	4.2e-05	4.1e-05	4.5e-05	5.2e-05	4e-05	4.3e-05	8.3e-05
rsdB	STM14_5554	A0A0F6AW44	28.765		7.5e-05	7.5e-05	7.7e-05	7.5e-05	7.5e-05	7.5e-05	7.5e-05	7.9e-05	7.1e-05	8.1e-05	8.2e-05	7.1e-05	6.6e-05	6.4e-05	8e-05	8.9e-05	8.1e-05	9.1e-05
rseA	STM14_3233	D0ZSY8	24.223		0.000102	0.000124	0.000119	0.000119	0.000119	0.000124	0.000115	0.000136	0.000119	0.000124	0.000124	0.000118	0.000148	0.000149	0.000125	0.000107	0.000102	0.000133
rseB	STM14_3232	D0ZSY7	35.768		0.000232	0.000224	0.000225	0.000294	0.00028	0.000269	0.000202	0.00019	0.000182	0.000364	0.000394	0.000249	0.000475	0.000361	0.000341	0.000254	0.00025	0.000369
rseC	STM14_3231	A0A0F6B569	16.628		1.7e-05	1.6e-05	1.8e-05	2.7e-05	2.2e-05	2.1e-05	1.6e-05	1.8e-05	1.5e-05	8e-06	7e-06	6e-06	1.2e-05	1.1e-05	1.2e-05	7e-06	8e-06	8e-06
rsep	STM14_0265	D0ZKX9	49.184		0.000629	0.000638	0.000585	0.000659	0.000671	0.000682	0.000555	0.000573	0.000611	0.000411	0.000388	0.000182	0.000484	0.000214	0.000183	0.000178	0.000172	0.000288
rsmC	STM14_5473	A0A0F6BB98	37.616		0.000134	0.000137	0.000132	0.000119	0.000118	0.00011	0.000157	0.00017	0.000169	9.1e-05	9e-05	0.000103	9.9e-05	0.000107	0.000138	0.000147	0.000148	0.000148
rspA	STM14_1818	A0A0F6B1A9	45.736		0.00015	0.000157	0.00014	1.5e-05	1.4e-05	2e-05	0.000229	0.000245	0.000246	6.9e-05	5.6e-05	0.000157	1.4e-05	1.5e-05	1.7e-05	0.000175	0.000186	0.000121
rspB	STM14_1819	A0A0F6B1B0	36.915		0.000159	0.000169	0.000157	0.000114	0.000111	0.00011	0.00024	0.000245	0.000244	0.000178	0.000192	0.000206	0.000267	0.000209	0.000265	0.000256	0.000265	0.000281
rstA	STM14_1779	A0A0F6B170	27.202		0.000209	0.000202	0.000207	0.000217	0.000207	0.000203	0.000257	0.000275	0.000267	0.00014	0.000116	0.000176	0.000146	0.000212	0.000242	0.000219	0.000208	0.000173
rstB	STM14_1774	A0A0F6B166	49.175		0.000108	0.000103	0.000108	0.000202	0.000203	0.000188	0.000133	0.00013	0.000135	0.000117	0.000107	0.000106	0.000227	0.000192	0.000187	0.000144	0.000157	0.00015
rsuA	STM14_2747	A0A0F6B3U9	25.76		0.000279	0.000275	0.000273	0.000267	0.000258	0.000275	0.000308	0.00032	0.000314	0.000214	0.000209	0.000213	0.000183	0.000208	0.000235	0.000253	0.000257	0.000266
rsxA	STM14_1758	A0A0F6B152	20.893		0	0	0	0	0	0	0	0	0	0	0	0	0	0	0	0	0	0
rsxC	STM14_1756	A0A0F6B150	78.698		0.000945	0.000947	0.000966	0.00065	0.000709	0.000725	0.000967	0.000974	0.000961	0.00024	0.000204	0.000509	0.000378	0.000503	0.000467	0.000745	0.000714	0.000512
rtcA	STM14_4237	A0A0F6B7X9	35.458		0.000101	0.000102	9.7e-05	6.9e-05	6.6e-05	7.7e-05	8.3e-05	7.4e-05	8e-05	5.9e-05	6.4e-05	0.000109	5.3e-05	7.6e-05	8e-05	9.4e-05	9.2e-05	0.000261
rtcB	STM14_4238	A0A0F6B7Y0	44.81		0.000118	0.000122	0.000125	8.8e-05	9.6e-05	9.9e-05	0.000104	0.00011	0.000108	5.8e-05	5.7e-05	0.000102	7e-05	5.3e-05	4.8e-05	7.5e-05	8.6e-05	0.000796
rtcR	STM14_4241	A0A0F6B7Y3	59.741		0.000701	0.000688	0.000674	0.000613	0.000633	0.00064	0.000661	0.00065	0.000663	0.000379	0.000353	0.000554	0.000416	0.00049	0.0004	0.000583	0.000554	0.000453
rtn	STM14_2739	A0A0F6B3U1	58.372		0.000173	0.000189	0.000174	0.000221	0.000217	0.000215	0.000166	0.000152	0.000162	0.000297	0.000316	0.000256	0.000316	0.000298	0.000212	0.000192	0.00019	0.000217
rumA	STM14_3565	A0A0F6B631	47.768		0.000372	0.00037	0.000384	0.000362	0.000377	0.000387	0.000335	0.000353	0.000361	0.000244	0.00026	0.000315	0.000378	0.000439	0.000429	0.000343	0.00033	0.000297
rumB	STM14_1033	A0A0F6AZ54	42.206		0.000135	0.000136	0.000136	0.000112	0.000114	0.000101	0.000162	0.000161	0.000164	0.000105	0.000109	0.000117	0.000124	0.000131	0.000124	0.000201	0.000204	0.000256
ruvA	STM14_2304	A0A0F6B2M3	22.146		5.3e-05	5.7e-05	4.7e-05	5.3e-05	5.8e-05	6.5e-05	4.7e-05	4.2e-05	4.8e-05	4.4e-05	4.6e-05	4.4e-05	5.1e-05	5.1e-05	2.1e-05	4.4e-05	4.2e-05	4.3e-05
ruvB	STM14_2303	A0A0F6B2M2	37.019		0.00019	0.000183	0.000183	0.000236	0.000238	0.000239	0.000225	0.000231	0.000232	0.000164	0.00016	0.00016	0.000187	0.000204	0.000206	0.000183	0.00018	0.000177
ruvC	STM14_2309	A0A0F6B2M7	18.791		0.000271	0.000268	0.000264	0.000189	0.000189	0.000194	0.000246	0.000255	0.000254	0.000117	0.000109	0.000161	0.000108	0.000101	0.000111	0.000174	0.000177	0.000177
safA	STM14_0352	A0A0F6AXA3	18.043		0	0	0	0	0	0	0	0	0	0	0	0	0	0	0	0	0	0
safB	STM14_0353	A0A0F6AXA4	25.655		0	0	0	0	0	0	0	0	0	0	0	0	0	0	0	0	0	0
safC	STM14_0354	A0A0F6AXA5	91.461		0	0	0	0	0	0	0	0	0	0	0	0	0	0	0	0	0	0
safD	STM14_0355	A0A0F6AXA6	17.003		0	0	0	0	0	0	0	0	0	0	0	0	0	0	0	0	0	0
samA	STM14_5578	A0A0F6AW67	15.524		0	0	0	0	0	0	0	0	0	0	0	0	0	0	0	0	0	0
samB	STM14_5577	A0A0F6AW66	47.701		0	0	0	0	0	0	0	0	0	0	0	0	0	0	0	0	0	0
sanA	STM14_2691	A0A0F6B3P4	27.376		6.8e-05	7e-05	6.9e-05	9.5e-05	8.3e-05	8.2e-05	5.3e-05	5.6e-05	5.2e-05	9e-05	9.6e-05	7.1e-05	0.00013	0.000114	0.0001	5.7e-05	5.9e-05	6.7e-05
sapA	STM14_2042	A0A0F6B1X3	61.651	Transport - unclassified	0.00043	0.000427	0.000416	0.000422	0.000422	0.00043	0.000392	0.0004	0.000385	0.000376	0.00038	0.000349	0.000442	0.000415	0.000394	0.000327	0.000334	0.000302
sapB	STM14_2043	A0A0F6B1X4	36.111		0.000109	0.000105	0.000107	0.000138	0.000133	0.000136	9.9e-05	9.9e-05	9.7e-05	0.000113	0.000113	9e-05	0.000141	0.000133	2.7e-05	8.6e-05	8.6e-05	7.8e-05
sapC	STM14_2044	A0A0F6B1X5	31.548		0.000293	0.000296	0.000319	0.000425	0.000423	0.000438	0.000288	0.000276	0.000271	0.000326	0.000377	0.000329	0.000501	0.000417	0.000214	0.000257	0.000288	0.000247
sapD	STM14_2045	A0A0F6B1X6	37.572		0.000361	0.000336	0.00039	0.000454	0.000439	0.000444	0.00033	0.000328	0.000328	0.000473	0.000457	0.000385	0.000491	0.000479	0.000486	0.000334	0.000339	0.000369
sapF	STM14_2046	A0A0F6B1X7	30.672		0.000488	0.000514	0.000499	0.000641	0.000594	0.000612	0.000458	0.000454	0.000498	0.00052	0.000519	0.000482	0.000583	0.000572	0.000506	0.000458	0.000457	0.000444
sarA	STM14_3166	A0A0F6B506	20.006		0	0	0	0	0	0	0	0	0	0	0	0	0	0	0	0	0	0
sbcB	STM14_2559	A0A0F6B3B4	54.5		0.00069	0.000724	0.00071	0.000809	0.000785	0.000777	0.000593	0.0006	0.000613	0.000646	0.000677	0.000763	0.0012	0.001063	0.001103	0.000586	0.000581	0.000629
sbcC	STM14_0467	A0A0F6AXL5	117.824		0.000622	0.000637	0.000664	0.000752	0.000774	0.000736	0.000696	0.000682	0.00075	0.00045	0.000429	0.00056	0.000541	0.000753	0.000735	0.000738	0.000725	0.000727
sbcD	STM14_0468	A0A0F6AXL6	44.832		0.00014	0.00014	0.000141	0.000141	0.000149	0.000127	0.000148	0.000155	0.000148	9.1e-05	8.5e-05	0.000118	0.000107	0.00015	0.000133	0.00014	0.00014	0.000138
sbmA	STM14_0443	A0A0F6AXJ1	46.449		0.000265	0.000256	0.000253	0.000257	0.000274	0.000264	0.000222	0.000228	0.000238	5e-05	4.7e-05	0.000125	0.000144	0.000211	0.000182	0.000175	0.000176	0.000104
sbmC	STM14_2551	A0A0F6B3A7	18.062	DNA replication	4.8e-05	5e-05	5.1e-05	2.2e-05	1.9e-05	2e-05	5e-05	5.1e-05	4.8e-05	0.000119	0.000119	7.8e-05	1.4e-05	1.6e-05	2.2e-05	7e-05	7e-05	0.000106
sbp	STM14_4887	A0A0F6B9P2	36.54		4.3e-05	4e-05	3.8e-05	7.4e-05	7.1e-05	7.4e-05	3.9e-05	3.6e-05	3.7e-05	5.7e-05	5.4e-05	4.1e-05	8.4e-05	5.8e-05	6.4e-05	3.4e-05	3.6e-05	5.2e-05
scsA	STM14_1266	A0A0F6AZT4	12.905		0	0	0	0	0	0	0	0	0	0	0	0	0	0	0	0	0	0
scsB	STM14_1267	A0A0F6AZT5	68.667		0.000129	0.000114	0.000126	0.000153	0.000145	0.000134	0.000156	0.000161	0.000158	8.1e-05	7.2e-05	9.2e-05	9.9e-05	0.000106	0.000118	0.000157	0.000167	0.000132
scsC	STM14_1268	A0A0F6AZT6	22.941		2.2e-05	2.5e-05	2.6e-05	2.8e-05	2.3e-05	2.7e-05	2.7e-05	3.1e-05	3.3e-05	2e-05	1.9e-05	2e-05	2.4e-05	2.3e-05	2e-05	3.6e-05	3.4e-05	4.2e-05
scsD	STM14_1269	A0A0F6AZT7	18.55		0	0	0	0	0	0	0	0	0	0	0	0	0	0	0	0	0	0
sctB1	STM14_3483	D0ZV21	42.983		0.000164	0.000198	0.000158	7.1e-05	7.9e-05	8.5e-05	7.4e-05	5.1e-05	5.4e-05	0.000809	0.00136	0.000544	5.6e-05	0.000203	0.000248	7e-05	9.3e-05	6.2e-05
sctC2	STM14_1689	D0ZWR9	54.113		4.2e-05	4.1e-05	4.5e-05	8.6e-05	7.6e-05	7.3e-05	4.2e-05	3.5e-05	3.8e-05	0.000102	9.9e-05	4.5e-05	0.000451	0.00034	0.000286	4e-05	4.1e-05	6.2e-05
sdaA	STM14_2208	A0A0F6B2D3	49.052	Recycling - AA	0.000467	0.000478	0.00045	0.000403	0.000408	0.000419	0.000743	0.000808	0.000752	0.000356	0.000357	0.000399	0.000258	0.000391	0.000447	0.000706	0.000719	0.000839
sdaB	STM14_3582	A0A0F6B647	48.91	Recycling - AA	0.000276	0.000277	0.000287	3.8e-05	3.4e-05	3.9e-05	0.000427	0.000434	0.000434	7.3e-05	5.1e-05	0.000219	4.1e-05	3.6e-05	4.7e-05	0.000495	0.000492	0.000268
sdaC	STM14_3581	A0A0F6B646	46.86	Transport - AA	0.000557	0.000565	0.000595	2.5e-05	1.6e-05	2.4e-05	0.000846	0.000847	0.000887	4.4e-05	2.9e-05	0.000104	2.4e-05	1.9e-05	2.5e-05	0.000375	0.000288	0.000269
sdhA	STM14_0853	A0A0F6AYN4	64.462	Central Carbon - TCA cycle	0.001563	0.00163	0.001426	0.000831	0.000872	0.000866	0.00191	0.001946	0.001929	0.002449	0.002515	0.002411	0.000821	0.00078	0.000939	0.002279	0.002341	0.004242
sdhB	STM14_0854	A0A0F6AYN5	26.864	Central Carbon - TCA cycle	0.00022	0.00024	0.000198	0.000113	0.000112	0.000117	0.00027	0.000272	0.000265	0.000391	0.000405	0.000389	9.7e-05	9.6e-05	9.7e-05	0.000332	0.000344	0.000732
sdhC	STM14_0851	A0A0F6AYN2	14.33	Central Carbon - TCA cycle	5.7e-05	6.1e-05	4.8e-05	2.3e-05	2.9e-05	3.1e-05	6.9e-05	7.5e-05	6.8e-05	9.7e-05	0.000101	9.1e-05	2.3e-05	2.3e-05	1.3e-05	7.9e-05	8.6e-05	0.000175
sdhD	STM14_0852	A0A0F6AYN3	12.795	Central Carbon - TCA cycle	5.8e-05	6.2e-05	4.8e-05	1.6e-05	1.9e-05	2.1e-05	6.9e-05	6.6e-05	6.5e-05	0.000106	0.000121	0.000101	1.6e-05	1.2e-05	1.2e-05	7.5e-05	7.9e-05	0.000177
sdiA	STM14_2368	A0A0F6B2T2	28.145		0.000214	0.000254	0.000202	1.8e-05	2.2e-05	3.4e-05	0.000206	0.000238	0.000207	4.4e-05	3e-05	0.000103	1.6e-05	1.3e-05	1.3e-05	0.000139	0.000162	0.000107
secA	STM14_0162	A0A0F6AWS8	101.826	Cell envelope - Protein translocase	0.001677	0.001645	0.001736	0.001327	0.001315	0.001345	0.001523	0.001521	0.001547	0.001363	0.001427	0.001383	0.001287	0.001296	0.001322	0.001371	0.001361	0.001322
secB	STM14_4461	A0A0F6B8J7	17.245	Cell envelope - Protein translocase	0.000101	0.000105	0.000112	0.000109	0.000106	0.000105	0.000104	0.000111	0.000131	9.9e-05	9.2e-05	0.000107	0.0001	0.000114	0.000149	0.000128	0.00012	0.000148
secD	STM14_0482	A0A0F6AXN0	66.605	Cell envelope - Protein translocase	0.000409	0.00041	0.000402	0.000348	0.000358	0.000359	0.000365	0.000376	0.000379	0.000166	0.000152	0.000303	0.000244	0.000285	0.00029	0.000306	0.000296	0.000189
secE	STM14_4984	A0A0F6B9X8	13.689	Cell envelope - Protein translocase	0.000492	0.000532	0.000489	0.000457	0.000426	0.000475	0.000515	0.000516	0.000533	0.000225	0.000238	0.000331	0.00028	0.000358	0.000301	0.000497	0.000481	0.000449
secF	STM14_0483	A0A0F6AXN1	35.376	Cell envelope - Protein translocase	0.000229	0.000235	0.000243	0.000193	0.000213	0.00022	0.000233	0.000218	0.000233	8.9e-05	6.8e-05	0.000184	0.000143	0.000159	0.000205	0.000173	0.000171	0.000101
secG	STM14_3976	A0A0F6B776	18.489	Cell envelope - Protein translocase	7.2e-05	6.5e-05	5.9e-05	4.2e-05	5e-05	4.7e-05	7.5e-05	7.7e-05	9.1e-05	3.4e-05	2.4e-05	3.4e-05	3.6e-05	3.3e-05	3.6e-05	5.3e-05	5e-05	4.5e-05
secY	STM14_4123	A0A0F6B7L6	48.53	Cell envelope - Protein translocase	0.001326	0.001354	0.001294	0.001126	0.00119	0.001167	0.001422	0.001414	0.001471	0.00064	0.000635	0.000906	0.000785	0.000873	0.000705	0.001293	0.00123	0.00113
selA	STM14_4441	A0A0F6B8H7	50.859		0.000559	0.000556	0.000579	0.000563	0.000543	0.000524	0.000461	0.000449	0.000446	0.000613	0.00063	0.000624	0.000834	0.000893	0.000783	0.000524	0.000535	0.00047
selB	STM14_4440	A0A0F6B8H6	68.651		0.000205	0.000199	0.000207	0.000236	0.000226	0.000219	0.00017	0.000166	0.000167	0.000251	0.000268	0.000259	0.000323	0.000351	0.000377	0.000219	0.000217	0.000209
selD	STM14_1575	A0A0F6B0M7	36.438		0.000767	0.000824	0.000848	0.000992	0.000962	0.000825	0.000801	0.000807	0.000846	0.000741	0.0007	0.000809	0.000986	0.001096	0.001244	0.000811	0.000796	0.000868
seqA	STM14_0814	A0A0F6AYJ6	21.483		0.000194	0.000208	0.00021	0.000163	0.00017	0.000173	0.000197	0.000198	0.000189	0.000146	0.000145	0.000182	0.000156	0.000142	0.000164	0.000176	0.00017	0.000142
serA	STM14_3699	A0A0F6B6F9	43.988	Biosynthesis - AA - ser/gly	0.000151	0.000155	0.000149	0.000467	0.000464	0.000456	0.000124	0.000112	0.000124	0.000207	0.00021	0.000193	0.000638	0.000515	0.000604	0.000128	0.000124	0.000121
serB	STM14_5499	A0A0F6BBC4	35.007	Biosynthesis - AA - ser/gly	0.000255	0.000265	0.000266	0.000327	0.000318	0.000303	0.000329	0.000324	0.000333	0.000238	0.00023	0.00021	0.000282	0.000285	0.000298	0.000296	0.000297	0.000334
serC	STM14_1105	A0A0F6AZC5	39.832	Biosynthesis - AA - ser/gly	0.000463	0.000445	0.00047	0.000998	0.000988	0.000896	0.000411	0.000407	0.000407	0.000536	0.000554	0.000484	0.001272	0.001023	0.000972	0.000401	0.000388	0.000343
serS	STM14_1088	A0A0F6AZA8	48.58	Translation - tRNA Charging	0.001358	0.001351	0.001373	0.001207	0.001197	0.001185	0.001087	0.001089	0.001045	0.001077	0.001103	0.001286	0.001224	0.001285	0.001005	0.000967	0.000957	0.000771
setB	STM14_2727	A0A0F6B3T0	42.65		0	0	0	0	0	0	0	0	0	0	0	0	0	0	0	0	0	0
sfbA	STM14_0600	A0A0F6AXZ5	29.848		0.0001	9.7e-05	9.4e-05	0.000409	0.00044	0.000406	6.1e-05	4.9e-05	7.6e-05	0.000116	0.000117	0.000145	0.000457	0.000497	0.000615	7.7e-05	7.9e-05	8e-05
sfbB	STM14_0601	A0A0F6AXZ6	36.431		0.000128	0.000129	0.000124	0.000541	0.000563	0.000517	8.2e-05	7.5e-05	0.000104	0.000109	0.000111	0.000131	0.000534	0.000545	0.000107	8.7e-05	0.000104	8.6e-05
sfbC	STM14_0602	A0A0F6AXZ7	23.669		0	0	0	0	0	0	0	0	0	0	0	0	0	0	0	0	0	0
sfcA	STM14_1889	A0A0F6B1H8	62.896		0.001039	0.001009	0.000997	0.001005	0.000985	0.001041	0.001073	0.001074	0.001033	0.001374	0.001393	0.001237	0.001302	0.001216	0.00097	0.001175	0.001125	0.001331
sfsA	STM14_0221	A0A0F6AWY5	26.16		0.000244	0.000257	0.000236	0.000242	0.000271	0.000252	0.000174	0.00019	0.000176	0.000232	0.000232	0.000232	0.000309	0.000287	0.000322	0.000175	0.000187	0.000191
sgaB	STM14_5266	A0A0F6BAP9	10.882		3.6e-05	3.8e-05	4e-05	2e-05	1.7e-05	2e-05	3.3e-05	3.3e-05	2.9e-05	2.4e-05	2.4e-05	7.4e-05	1.6e-05	1.7e-05	2.4e-05	5.2e-05	5.6e-05	2.5e-05
sgaE	STM14_5270	A0A0F6BAQ3	25.327		2.1e-05	2.2e-05	2e-05	1.3e-05	1.4e-05	1.4e-05	1.5e-05	1.5e-05	2.1e-05	1e-05	1.1e-05	2.5e-05	8e-06	9e-06	1.3e-05	1.8e-05	1.5e-05	8e-06
sgaU	STM14_5269	A0A0F6BAQ2	31.82		3.5e-05	3.5e-05	3.7e-05	1.4e-05	1.7e-05	1.8e-05	3.1e-05	3e-05	2.9e-05	1.2e-05	1e-05	2.2e-05	1.3e-05	1.2e-05	8e-06	2.8e-05	2.5e-05	1.1e-05
sgbE	STM14_4434	A0A0F6B8H0	25.509		0	0	0	0	0	0	0	0	0	0	0	0	0	0	0	0	0	0
sgbH	STM14_4432	A0A0F6B8G8	23.53		0	0	0	0	0	0	0	0	0	0	0	0	0	0	0	0	0	0
sgbU	STM14_4433	A0A0F6B8G9	32.416		0	0	0	0	0	0	0	0	0	0	0	0	0	0	0	0	0	0
shdA	STM14_3078	A0A0F6B4R9	201.772		0	0	0	0	0	0	0	0	0	0	0	0	0	0	0	0	0	0
sicA	STM14_3485	A0A0F6B5V3	19.221	SPI-1 virulence pathway	3.8e-05	3.9e-05	3.9e-05	1.4e-05	1.5e-05	1.3e-05	1.1e-05	1e-05	1e-05	3.6e-05	4.1e-05	0.00021	1.4e-05	9.1e-05	8.6e-05	1.6e-05	1.8e-05	9e-06
sicP	STM14_3478	A0A0F6B5U7	14.468		0	0	0	0	0	0	0	0	0	0	0	0	0	0	0	0	0	0
sifA	STM14_1400	A0A0F6B063	38.498		2e-05	2.9e-05	3e-05	7.7e-05	4.8e-05	4.7e-05	3.1e-05	2.8e-05	2.6e-05	0.000112	0.0001	1.9e-05	0.000447	7.9e-05	6.1e-05	2.4e-05	1.7e-05	3.5e-05
sifB	STM14_1940	A0A0F6B1M5	35.908		1.3e-05	1.3e-05	1.3e-05	0.000129	9.3e-05	8.2e-05	8e-06	6e-06	3e-06	0.000277	0.000257	4e-06	0.000757	0.000291	0.00026	8e-06	8e-06	4.5e-05
sinH	STM14_3085	A0A0F6B4S5	81.207		0	0	0	0	0	0	0	0	0	0	0	0	0	0	0	0	0	0
sinI	STM14_3084	A0A0F6B4S4	33.935		2.4e-05	2.4e-05	2.3e-05	2.3e-05	1.8e-05	2e-05	2.3e-05	2.5e-05	2.9e-05	1.5e-05	1.9e-05	2.4e-05	3e-05	2.4e-05	2.3e-05	2.2e-05	1.7e-05	2e-05
sinR	STM14_0358	A0A0F6AXA9	36.324		0.000133	0.000154	0.000138	7.8e-05	8e-05	8.7e-05	0.000147	0.000154	0.00013	0.00011	0.00011	0.000187	3.8e-05	5.9e-05	7.6e-05	0.000157	0.000155	0.000105
sipA	STM14_3481	A0A0F6B5V0	73.968	SPI-1 virulence pathway	0.000398	0.000445	0.000377	0.00019	0.000207	0.000204	0.000174	0.000172	0.000154	0.000431	0.000521	0.001333	0.000246	0.001358	0.001966	0.000168	0.00023	0.000121
sipB	STM14_3484	A0A0F6B5V2	62.451	SPI-1 virulence pathway	0.000455	0.000467	0.000406	0.000143	0.00014	0.000154	0.000121	0.0001	8.1e-05	0.00067	0.000924	0.001701	0.000123	0.000934	0.001221	0.000154	0.0002	0.000132
sipD	STM14_3482	A0A0F6B5V1	37.112	SPI-1 virulence pathway	0.000136	0.000147	0.000141	5.1e-05	5.2e-05	5.7e-05	5.2e-05	5e-05	4.3e-05	0.000129	0.000142	0.000494	6e-05	0.000283	0.000372	6.6e-05	6.5e-05	4.3e-05
sirC	STM14_2144	A0A0F6B269	14.467		0	0	0	0	0	0	0	0	0	0	0	0	0	0	0	0	0	0
sitA	STM14_3458	A0A0F6B5S8	33.723		4.6e-05	5.1e-05	4.8e-05	6.6e-05	6.2e-05	6.7e-05	5.7e-05	4.9e-05	3.5e-05	0.000401	0.000351	3.6e-05	0.000606	5e-05	4.9e-05	4.7e-05	4.8e-05	6.3e-05
sitB	STM14_3459	A0A0F6B5S9	29.782		6.3e-05	6.6e-05	6.3e-05	0.000116	0.000105	0.000105	8.8e-05	8.3e-05	4.9e-05	0.000525	0.000492	2.1e-05	0.001665	5.6e-05	2.1e-05	5.8e-05	5.2e-05	4.7e-05
sitC	STM14_3460	A0A0F6B5T0	30.865		0	0	0	0	0	0	0	0	0	0	0	0	0	0	0	0	0	0
sitD	STM14_3461	A0A0F6B5T1	30.1		0	0	0	0	0	0	0	0	0	0	0	0	0	0	0	0	0	0
sixA	STM14_2936	A0A0F6B4D4	17.291		1.3e-05	1.6e-05	1.6e-05	1.2e-05	1.3e-05	1.1e-05	2e-05	2.7e-05	3e-05	1.6e-05	1.4e-05	1.3e-05	1.8e-05	1.6e-05	2.7e-05	3.8e-05	3.2e-05	2.4e-05
slmA	STM14_4494	A0A0F6B8N0	22.864		0.00012	0.000119	0.00012	0.000101	9.7e-05	0.000107	0.000125	0.00012	0.000124	6.3e-05	6.1e-05	0.000101	5.9e-05	6.8e-05	9e-05	0.00012	0.000118	8.4e-05
slp	STM14_2201	A0A0F6B2C6	20.963		7e-05	7.5e-05	7.8e-05	0.000111	0.000103	0.000106	7.8e-05	7.6e-05	7e-05	0.000193	0.000206	0.000105	0.0003	0.000186	0.000148	0.000107	0.000104	0.000146
slpA	STM14_0058	A0A0F6AWH4	16.093		0.000273	0.000255	0.000279	0.000367	0.000356	0.000345	0.000232	0.000259	0.000287	0.000211	0.000233	0.00027	0.000272	0.000358	0.000509	0.000268	0.000279	0.000284
slrB	STM14_3424	A0A0F6B5P4	12.909		0	0	0	0	0	0	0	0	0	0	0	0	0	0	0	0	0	0
slrP	STM14_928	D0ZRB2	86.944		0.000407	0.000441	0.000412	0.000755	0.000713	0.000641	0.000299	0.000279	0.000315	0.000337	0.000355	0.000524	0.000502	0.000682	0.000529	0.000331	0.000318	0.00034
slsA	STM14_4532	A0A0F6B8R5	24.306		0.000116	0.000161	0.000162	0.000186	0.000162	0.000195	0.000203	0.000166	0.000189	0.000101	0.000117	0.000326	0.000647	0.00052	5.9e-05	0.000301	0.000236	0.000197
slt	STM14_5503	A0A0F6BBC8	73.62	Cell envelope - Outer membrane	0.002043	0.002063	0.001953	0.002658	0.002649	0.002754	0.001901	0.001943	0.001827	0.003151	0.003291	0.002054	0.002681	0.002439	0.002561	0.001804	0.00188	0.0032
slyA	STM14_1742	A0A0F6B136	16.462		7.9e-05	8e-05	8e-05	8.9e-05	8.7e-05	8.8e-05	7.8e-05	7.6e-05	7.9e-05	0.000113	0.000115	0.000115	0.000119	0.000124	0.000148	0.000103	0.000105	0.000126
slyB	STM14_1743	A0A0F6B137	15.548	Cell envelope - Outer membrane	9.9e-05	9.9e-05	9.9e-05	0.000147	0.00014	0.000146	9.4e-05	9.1e-05	9.2e-05	0.00011	0.000117	9.2e-05	0.000124	0.000125	0.000133	7.1e-05	7.1e-05	8e-05
slyD	STM14_4159	A0A0F6B7Q2	20.788		6.4e-05	6.9e-05	7.4e-05	7.7e-05	7.2e-05	7.2e-05	8e-05	8.3e-05	8.7e-05	5e-05	4.8e-05	5.7e-05	5.4e-05	6.1e-05	6.7e-05	7.4e-05	7.3e-05	7.5e-05
slyX	STM14_4158	A0A0F6B7Q1	8.26		0	0	0	0	0	0	0	0	0	0	0	0	0	0	0	0	0	0
smf	STM14_4108	A0A0F6B7K1	40.542		0.000226	0.000296	0.000263	0.000253	0.000256	0.00025	0.000277	0.000281	0.000357	0.000296	0.000308	0.000189	0.00023	0.000218	0.000268	0.000243	0.000231	0.000276
smg	STM14_4107	A0A0F6B7K0	18.54		4.8e-05	5e-05	5.1e-05	4e-05	4e-05	3.6e-05	2.8e-05	2.5e-05	3.4e-05	1.8e-05	1.8e-05	2.2e-05	1.6e-05	2.9e-05	1.5e-05	2.9e-05	4.1e-05	2.8e-05
smp	STM14_5498	A0A0F6BBC3	24.279		5.3e-05	5.2e-05	5.4e-05	7e-05	6.9e-05	7e-05	4.5e-05	4.7e-05	4.3e-05	4.1e-05	4.2e-05	4.5e-05	5.6e-05	6.3e-05	7.2e-05	4.4e-05	4.4e-05	4.3e-05
smpA	STM14_3290	A0A0F6B5B9	12.345		2.3e-05	2.2e-05	2.2e-05	2.2e-05	2.4e-05	2.2e-05	2e-05	1.6e-05	2.1e-05	1.8e-05	1.8e-05	1.7e-05	2.8e-05	2.2e-05	1.8e-05	1.4e-05	1.3e-05	1.5e-05
smpB	STM14_3294	A0A0F6B5C3	18.232		0.000186	0.000186	0.000181	0.000194	0.000218	0.000202	0.00015	0.000137	0.000147	0.000209	0.000207	0.000197	0.000268	0.000261	0.000335	0.000159	0.000162	0.000176
smtA	STM14_1121	A0A0F6AZE1	30.223		0.000306	0.000294	0.000297	0.000279	0.000272	0.000279	0.000276	0.00026	0.000248	0.000197	0.000194	0.000225	0.000205	0.000256	0.000205	0.000243	0.000229	0.00024
smvA	STM14_1900	D0ZXQ3	52.134		0	0	0	0	0	0	0	0	0	0	0	0	0	0	0	0	0	0
sodA	STM14_4878	A0A0F6B9N3	23.079	Stress - oxidative	0.000387	0.000418	0.000369	0.001219	0.001233	0.001315	0.000412	0.000429	0.000429	0.000665	0.000685	0.000145	0.000597	0.00049	0.00062	0.000209	0.00022	0.0004
sodB	STM14_1729	A0A0F6B123	21.336	Stress - oxidative	0.000226	0.000215	0.000217	0.000201	0.000192	0.000193	0.000199	0.000194	0.000188	0.000291	0.000297	0.00047	0.000434	0.000589	0.000568	0.000337	0.000356	0.00038
sodC_1	STM14_1184	A0A0F6AZK4	18.37		5.4e-05	5.5e-05	6.5e-05	6.8e-05	6.1e-05	7e-05	5.1e-05	4.2e-05	4.7e-05	7.8e-05	8.3e-05	9.7e-05	6.5e-05	0.000107	0.00014	7.6e-05	8.1e-05	6.4e-05
sodC_2	STM14_1738	A0A0F6B132	17.737		8e-06	9e-06	1e-05	2.1e-05	2.2e-05	2.1e-05	7e-06	6e-06	6e-06	0.000145	0.00013	3e-05	5.7e-05	6e-05	7.2e-05	2e-05	1.9e-05	5.5e-05
sohB	STM14_2078	A0A0F6B208	38.965		0.000296	0.000291	0.000288	0.000407	0.000434	0.000436	0.000294	0.000276	0.000296	0.000327	0.000328	0.000286	0.000547	0.000455	0.00046	0.00027	0.000257	0.000277
solA	STM14_1329	A0A0F6AZZ3	40.664		0.000281	0.000269	0.000262	0.000308	0.000317	0.000321	0.000248	0.000238	0.000256	0.000281	0.000301	0.000291	0.000315	0.000312	0.000307	0.000238	0.00025	0.000254
sopA	STM14_2557	D0ZMG9	86.783		0.000166	0.000181	0.000152	9.1e-05	0.000117	9.1e-05	4.4e-05	4.4e-05	3.5e-05	0.000103	0.000134	0.00035	0.000128	0.000464	0.000491	3.2e-05	3.8e-05	3.9e-05
sopB	STM14_1237	A0A0F6AZQ5	61.935		0.000165	0.000207	0.000166	7.9e-05	8.7e-05	8.7e-05	5e-05	4.2e-05	4e-05	0.000395	0.000589	0.000472	0.000114	0.000518	0.000574	5.3e-05	7e-05	4.6e-05
sopD	STM14_3550	A0A0F6B616	36.141		0.000161	0.000177	0.00015	0.00012	0.000117	0.000106	5.1e-05	5.7e-05	4.9e-05	0.000219	0.000242	0.00034	0.000174	0.000236	0.000173	5.7e-05	5.6e-05	6.9e-05
sopE2	STM14_2244	A0A0F6B2G8	26.448		3.2e-05	3.6e-05	3.2e-05	1.2e-05	1.1e-05	1.2e-05	1.3e-05	1.1e-05	1e-05	5.3e-05	7.6e-05	6.5e-05	1.5e-05	8e-05	0.000118	1.6e-05	2.1e-05	1.2e-05
soxR	STM14_5128	A0A0F6BAB5	16.875		3.2e-05	3e-05	3.3e-05	3e-05	3e-05	3e-05	3.3e-05	3.3e-05	3.1e-05	2e-05	1.9e-05	2.5e-05	1.2e-05	1.5e-05	2.3e-05	3.3e-05	3.2e-05	3e-05
soxS	STM14_5127	A0A0F6BAB4	12.97		0	0	0	0	0	0	0	0	0	0	0	0	0	0	0	0	0	0
spaO	STM14_3490	A0A0F6B5V8	33.794	SPI-1 virulence pathway	9.6e-05	9.9e-05	9e-05	2.7e-05	2.6e-05	2.8e-05	2.6e-05	1.7e-05	2e-05	0.000139	0.00017	0.000267	4.8e-05	0.000154	9.3e-05	3.5e-05	3.2e-05	2.1e-05
spaP	STM14_3489	A0A0F6B5V7	25.232	SPI-1 virulence pathway	3.3e-05	4e-05	3e-05	1.1e-05	1.2e-05	1e-05	6e-06	5e-06	0	6.4e-05	7.5e-05	6.4e-05	3.9e-05	4.7e-05	7e-06	5e-06	5e-06	7e-06
spaQ	STM14_3488	A0A0F6B5V6	9.359		0	0	0	0	0	0	0	0	0	0	0	0	0	0	0	0	0	0
spaR	STM14_3487	A0A0F6B5V5	28.487		0	0	0	0	0	0	0	0	0	0	0	0	0	0	0	0	0	0
spaS	STM14_3486	A0A0F6B5V4	40.093		0	0	0	0	0	0	0	0	0	0	0	0	0	0	0	0	0	0
speA	STM14_3729	A0A0F6B6I9	73.863	Recycling - AA	0.001197	0.001202	0.001178	0.001368	0.001387	0.001384	0.00162	0.001632	0.0017	0.001306	0.001307	0.000972	0.001356	0.001249	0.001076	0.001268	0.001254	0.001155
speB	STM14_3720	A0A0F6B6I0	33.603	Recycling - AA	0.000347	0.000381	0.000414	0.000362	0.000354	0.000346	0.000365	0.000383	0.000393	0.000316	0.000317	0.000323	0.000298	0.000285	0.000226	0.000318	0.000315	0.000278
speC	STM14_3761	A0A0F6B6L9	79.138		0.000388	0.000376	0.000404	0.000792	0.000826	0.000774	0.000665	0.000636	0.000654	0.000432	0.000449	0.000409	0.001164	0.000916	0.000869	0.000749	0.000749	0.000784
speD	STM14_0197	A0A0F6AWW1	30.415		0.000136	0.000146	0.000142	9.5e-05	9.3e-05	8.3e-05	0.000155	0.000159	0.00017	6.3e-05	5.2e-05	0.000103	5.6e-05	6.8e-05	7e-05	0.000137	0.000137	0.00015
speE	STM14_0198	A0A0F6AWW2	32.095		0.000124	0.000127	0.000138	9.1e-05	8.9e-05	9.1e-05	0.000152	0.000151	0.000157	7.3e-05	7.3e-05	0.000109	7.2e-05	7.8e-05	7.8e-05	0.000167	0.000166	0.000238
speF	STM14_0818	A0A0F6AYK0	82.431		0.000716	0.000609	0.000751	9.7e-05	0.000106	0.000133	0.000352	0.000318	0.000399	0.000155	0.000141	0.000614	0.000116	0.000101	0.00015	0.000456	0.000476	0.000138
speG	STM14_1814	A0A0F6B1A5	22.052		0.00013	0.00013	0.000134	0.000122	0.000123	0.000121	0.00012	0.000117	0.000114	0.000135	0.00013	0.000177	0.000196	0.000238	0.000225	0.000165	0.000164	0.000159
spiC	STM14_1688	D0ZWR8	14.656		5e-06	6e-06	7e-06	1e-05	9e-06	1.1e-05	5e-06	5e-06	6e-06	1.3e-05	1.2e-05	5e-06	0.000104	3.3e-05	3.6e-05	6e-06	6e-06	5e-06
spoT	STM14_4507	A0A0F6B8P3	79.516		0.001297	0.001221	0.001169	0.001135	0.001137	0.001134	0.00116	0.001176	0.001173	0.000939	0.000981	0.000996	0.00122	0.001171	0.001174	0.001253	0.001293	0.001513
spoU	STM14_4508	A0A0F6B8P4	25.533		8e-05	7.7e-05	8.3e-05	9.3e-05	9.5e-05	9.1e-05	7.5e-05	8.1e-05	8.7e-05	5.8e-05	6.1e-05	6.8e-05	9.2e-05	9.3e-05	7.9e-05	8.4e-05	8.5e-05	8.3e-05
sppA	STM14_1573	A0A0F6B0M5	67.219		0.000745	0.000765	0.000742	0.000893	0.00091	0.000922	0.000751	0.000752	0.00081	0.000639	0.000601	0.000638	0.000815	0.000846	0.000895	0.000702	0.000677	0.0006
spr	STM14_2737	A0A0F6B3T9	21.274		7.3e-05	7.3e-05	7e-05	5.5e-05	6e-05	6.7e-05	5.2e-05	5.3e-05	5.4e-05	3.4e-05	3e-05	3.7e-05	3e-05	3.6e-05	5.2e-05	3.8e-05	3.7e-05	2.3e-05
sprB	STM14_3463	A0A0F6B5T3	28.589		0	0	0	0	0	0	0	0	0	0	0	0	0	0	0	0	0	0
sprT	STM14_3736	A0A0F6B6J5	19.243		0	0	0	0	0	0	0	0	0	0	0	0	0	0	0	0	0	0
sptP	STM14_3477	A0A0F6B5U6	60.048		0.000622	0.000679	0.000553	0.000326	0.000408	0.000337	0.000287	0.000286	0.000279	0.000273	0.000346	0.000633	5.7e-05	0.00031	0.000436	0.000107	9.4e-05	6.2e-05
spvA	STM14_5563	A0A0F6AW52	28.214		0	0	0	0	0	0	0	0	0	0	0	0	0	0	0	0	0	0
spvB	STM14_5562	D0ZHS9	65.42		5.4e-05	6e-05	6.1e-05	0.000417	0.000303	0.000369	5.6e-05	5.2e-05	6e-05	0.000161	0.000146	0.000101	0.00021	8e-05	8.3e-05	0.000129	0.000162	0.000129
spvC	STM14_5561	A0A0F6AW51	27.646		2.3e-05	1.8e-05	2.8e-05	0.000391	0.000266	0.000369	2.2e-05	1.1e-05	1.4e-05	0.000499	0.000476	7.7e-05	0.001074	0.000205	0.000246	6.4e-05	7.2e-05	0.000159
spvD	STM14_5560	A0A0F6AW50	24.845		1.7e-05	1.6e-05	1.8e-05	5.2e-05	3.9e-05	4.6e-05	1.8e-05	1.6e-05	1.1e-05	6.3e-05	5.6e-05	2e-05	0.000133	5.6e-05	7.3e-05	1.9e-05	1.9e-05	3.4e-05
spvR	STM14_5564	A0A0F6AW53	33.836		1.4e-05	1.3e-05	1.4e-05	0.000105	6.3e-05	8.7e-05	2.1e-05	1.3e-05	6e-06	0.000153	0.000157	2.7e-05	0.000125	8.4e-05	9.9e-05	5.3e-05	6.8e-05	0.000282
spy	STM14_1588	A0A0F6B0P0	18.234		4.1e-05	4.6e-05	3.7e-05	8.4e-05	7.7e-05	8.4e-05	5.2e-05	5.6e-05	1.9e-05	0.000468	0.000421	3.5e-05	0.000141	5.1e-05	6.3e-05	4.1e-05	4.2e-05	0.000139
srfA	STM14_1928	A0A0F6B1L3	47.342		0.000526	0.000525	0.000557	4.6e-05	5.4e-05	8.2e-05	0.000415	0.000383	0.000431	0.000154	0.000144	0.000244	6.8e-05	6.8e-05	7.6e-05	0.000215	0.000196	0.000144
srfB	STM14_1929	A0A0F6B1L4	110.881		0.001425	0.001432	0.001436	0.000165	0.000135	0.000204	0.00116	0.001069	0.001113	0.000551	0.00053	0.000925	0.000158	0.000161	0.00016	0.0008	0.000719	0.000509
srfC	STM14_1930	A0A0F6B1L5	79.531		0.000207	0.000224	0.000227	5e-05	4.8e-05	7.1e-05	0.000211	0.000186	0.000199	0.000112	0.000121	0.000154	6.1e-05	5.8e-05	6.2e-05	0.000146	0.000138	0.000118
srfJ	STM14_5318	A0A0F6BAV1	50.865		5.4e-05	4.8e-05	6.1e-05	8.2e-05	7.1e-05	6.9e-05	5.7e-05	5.6e-05	6.7e-05	6.2e-05	5.7e-05	5.1e-05	0.001369	0.00012	0.000104	5.9e-05	6.5e-05	5.1e-05
srgA	STM14_5536	A0A0F6AW26	24.244		0.000174	0.000204	0.000176	0.000168	0.00017	0.000171	0.000203	0.000198	0.000174	4.4e-05	3.8e-05	8e-05	5.9e-05	5.4e-05	4.4e-05	0.000131	0.000125	7e-05
[truncated: 3,372 more rows]
