# Supplementary material for: Single-cell heterogeneity in ribosome levels and protein synthesis during nutrient starvation is driven by cAMP signaling
Source: Sci Adv. 2026 Jun 26;12(26):eaed2171. doi: 10.1126/sciadv.aed2171 (PMC13308603; doi:10.1126/sciadv.aed2171)
Supplement: Supplementary file 2 — Tables S2 to S4 [file sciadv.aed2171_tables_s2_to_s4.zip › aed2171_table_s4.xlsx]

## Sheet: Sum of protein groups
Protein proup	WT_3h_1	WT_3h_2	WT_3h_3	cyaA_3h_1	cyaA_3h_2	cyaA_3h_3	dksA_3h_1	dksA_3h_2	dksA_3h_3	WT_22h_1	WT_22h_2	WT_22h_3	cyaA_22h_1	cyaA_22h_2	cyaA_22h_3	dksA_22h_1	dksA_22h_2	dksA_22h_3
Not classified	0.603816	0.602718	0.603651	0.628121	0.626263	0.624488	0.604296	0.600466	0.602862	0.620344	0.620902	0.629479	0.643392	0.643218	0.631943	0.632434	0.636223	0.632034
Biosynthesis - AA - DKMNT - asp/asn	0.001784	0.001805	0.001754	0.00242	0.00241	0.002359	0.001415	0.001419	0.001425	0.00209	0.002085	0.002871	0.002733	0.002623	0.002596	0.001756	0.001713	0.001544
Biosynthesis - AA - DKMNT - lysine	0.003019	0.002986	0.002997	0.004321	0.004282	0.004083	0.002332	0.002348	0.002352	0.002668	0.002684	0.003399	0.004026	0.005215	0.005168	0.002363	0.002324	0.002001
Biosynthesis - AA - DKMNT - methionine	0.00297	0.002914	0.002928	0.005454	0.005565	0.005383	0.002703	0.002601	0.0028	0.002675	0.002692	0.002753	0.003656	0.004602	0.00468	0.003092	0.003029	0.002742
Biosynthesis - AA - DKMNT - threonine	0.000839	0.000853	0.00086	0.001484	0.001496	0.001423	0.000583	0.000555	0.00053	0.001061	0.00112	0.001521	0.001533	0.001308	0.001244	0.00065	0.000628	0.000483
Biosynthesis - AA - arginine	0.004086	0.003887	0.004072	0.004211	0.004126	0.004234	0.003723	0.003811	0.003481	0.006115	0.005789	0.011026	0.003149	0.003117	0.003397	0.006921	0.006507	0.006073
Biosynthesis - AA - aromatic - chor	0.002694	0.002697	0.002685	0.003935	0.003917	0.003735	0.002662	0.002658	0.002709	0.002388	0.002369	0.002439	0.004052	0.003896	0.004023	0.002529	0.002532	0.002688
Biosynthesis - AA - aromatic - phe/tyr	0.00171	0.001766	0.00178	0.00263	0.002613	0.002438	0.001631	0.001619	0.00172	0.001593	0.001583	0.001725	0.002912	0.00243	0.002121	0.001561	0.00153	0.001393
Biosynthesis - AA - aromatic - trp	0.000826	0.000816	0.000816	0.001351	0.00138	0.001339	0.000665	0.000628	0.0006	0.001809	0.001819	0.001064	0.002513	0.001867	0.001939	0.000738	0.000766	0.00098
Biosynthesis - AA - branched - ile/val	0.002833	0.002877	0.002776	0.003714	0.003803	0.003709	0.003426	0.003552	0.003424	0.002906	0.002869	0.003022	0.003537	0.003099	0.003144	0.002712	0.00258	0.001732
Biosynthesis - AA - branched - leu	0.000701	0.000713	0.000694	0.00094	0.001004	0.000933	0.000551	0.000536	0.000553	0.000604	0.000578	0.000747	0.000575	0.000867	0.000797	0.000508	0.0005	0.000337
Biosynthesis - AA - cysteine	0.001304	0.001331	0.001346	0.001958	0.001982	0.00197	0.00126	0.001243	0.001222	0.00191	0.00201	0.001319	0.002555	0.001672	0.001865	0.001288	0.001277	0.001659
Biosynthesis - AA - glu/gln/pro	0.003529	0.003547	0.00351	0.005131	0.005312	0.004933	0.002821	0.002781	0.002874	0.00251	0.002459	0.003074	0.004351	0.004323	0.00414	0.00246	0.00244	0.001918
Biosynthesis - AA - histidine	0.001943	0.001947	0.001949	0.003505	0.003342	0.003274	0.001698	0.001691	0.001645	0.002192	0.002255	0.001947	0.003638	0.003313	0.003456	0.001543	0.001516	0.001511
Biosynthesis - AA - ser/gly	0.003136	0.003081	0.00316	0.004718	0.004679	0.004618	0.003003	0.002965	0.003078	0.00283	0.002842	0.003156	0.004892	0.00497	0.005489	0.002972	0.002928	0.002878
Biosynthesis - Fatty Acid	0.006535	0.006583	0.006624	0.007193	0.007129	0.007151	0.006942	0.007149	0.007238	0.005298	0.00521	0.005511	0.006181	0.00587	0.006398	0.006412	0.006249	0.006532
Biosynthesis - NT	0.01497	0.015145	0.015128	0.01872	0.018772	0.018482	0.01618	0.016189	0.01666	0.010333	0.010033	0.012429	0.01781	0.017357	0.01684	0.014932	0.014581	0.014071
Biosynthesis - Small molecule - B12 biosynthesis	0.002317	0.002354	0.002374	0.002154	0.002169	0.00222	0.002006	0.001968	0.002	0.002684	0.002721	0.002407	0.002327	0.002231	0.00219	0.00216	0.002084	0.002271
Biosynthesis - Small molecule - B12 salvage	0.000348	0.000345	0.000347	0.000321	0.000322	0.000294	0.000492	0.000482	0.000493	0.000476	0.000487	0.000464	0.000347	0.000337	0.000319	0.000643	0.000634	0.000786
Biosynthesis - Small molecule - Beta alanine	5.9e-05	6.4e-05	5.8e-05	0.000117	0.000122	0.000124	6.8e-05	6.9e-05	7.4e-05	2.5e-05	2.4e-05	2.8e-05	6.1e-05	7.2e-05	6.4e-05	3.5e-05	3.3e-05	2.5e-05
Biosynthesis - Small molecule - Biotin	0.000378	0.000379	0.000378	0.000376	0.000377	0.000382	0.00036	0.000358	0.000371	0.000312	0.000292	0.000339	0.000418	0.000434	0.000411	0.000308	0.000291	0.000296
Biosynthesis - Small molecule - CoA	0.001954	0.001928	0.00194	0.002026	0.00205	0.002032	0.002458	0.002451	0.002519	0.001919	0.001894	0.001871	0.002214	0.002167	0.002322	0.002532	0.002548	0.002673
Biosynthesis - Small molecule - FeS cluster	0.000589	0.000598	0.000597	0.001075	0.000994	0.001035	0.000542	0.000522	0.000473	0.001532	0.001571	0.000559	0.001793	0.000954	0.000923	0.000437	0.00043	0.000451
Biosynthesis - Small molecule - Heme biosynthesis	0.001236	0.001266	0.001242	0.001804	0.001827	0.001746	0.0012	0.001218	0.001212	0.001417	0.001458	0.001283	0.001755	0.001942	0.001968	0.001392	0.001411	0.001637
Biosynthesis - Small molecule - SAM	0.002085	0.002078	0.002119	0.003166	0.003111	0.003162	0.002151	0.002121	0.002255	0.000756	0.000668	0.001776	0.000762	0.002257	0.00201	0.002564	0.002558	0.001323
Biosynthesis - Small molecule - Thiamine biosynthesis	0.002851	0.002911	0.002957	0.001601	0.001645	0.001679	0.002939	0.002923	0.003095	0.001713	0.001604	0.002198	0.001046	0.001472	0.001543	0.002483	0.002521	0.002378
Cell envelope - CoA metabolism	0.002894	0.002961	0.00282	0.002737	0.002751	0.002878	0.003072	0.003095	0.003	0.003999	0.003962	0.002973	0.003337	0.003497	0.00305	0.003061	0.003053	0.003612
Cell envelope - Outer membrane	0.004009	0.00397	0.003881	0.004997	0.005013	0.00511	0.003946	0.003976	0.003931	0.005106	0.005263	0.003768	0.004749	0.004431	0.004667	0.003537	0.003648	0.005163
Cell envelope - Protein translocase	0.004484	0.004525	0.004539	0.003831	0.003898	0.003946	0.004518	0.004525	0.004669	0.002783	0.002784	0.003429	0.003092	0.003341	0.003248	0.004135	0.00397	0.003657
Cell envelope - peptidoglycan	0.007499	0.007556	0.007627	0.00862	0.008609	0.008378	0.00699	0.007047	0.007058	0.006173	0.006277	0.006902	0.007657	0.008134	0.008268	0.006759	0.006743	0.006471
Central Carbon - Glycolysis and Gluconeogenesis	0.018376	0.018054	0.018651	0.019475	0.019345	0.019637	0.019305	0.019201	0.019151	0.020351	0.020084	0.016886	0.022766	0.020398	0.022321	0.018156	0.017869	0.015333
Central Carbon - Pentose Phosphate Pathway	0.007176	0.007279	0.007501	0.007731	0.007812	0.007783	0.00695	0.00706	0.007141	0.005782	0.005697	0.006163	0.006874	0.007309	0.007703	0.00586	0.005787	0.005113
Central Carbon - TCA cycle	0.010273	0.010495	0.00965	0.00862	0.008703	0.008769	0.010926	0.010843	0.010516	0.017999	0.018629	0.015845	0.00912	0.008107	0.00935	0.012612	0.012705	0.018596
DNA replication	0.012758	0.012577	0.012514	0.012074	0.012375	0.012338	0.013049	0.013439	0.013352	0.010272	0.010039	0.010481	0.010878	0.011367	0.011587	0.011828	0.011881	0.011368
Energy - ATP synthase	0.004547	0.004523	0.004496	0.004315	0.004393	0.004387	0.004746	0.004843	0.004883	0.00392	0.003867	0.004391	0.003416	0.003707	0.003772	0.004375	0.004245	0.004798
Energy - Fermentation - acetate	0.008536	0.008455	0.009078	0.004473	0.004405	0.004623	0.007376	0.007449	0.00722	0.006544	0.006467	0.007064	0.006193	0.00618	0.007628	0.006583	0.006491	0.005135
Energy - Fermentation - ethanol	0.001975	0.001854	0.002154	0.001826	0.001748	0.001863	0.001938	0.001915	0.001746	0.003937	0.003916	0.002207	0.003245	0.003572	0.004263	0.00218	0.002243	0.00221
Energy - Fermentation - formate	0.007508	0.006851	0.008012	0.004025	0.00394	0.004223	0.006537	0.00632	0.006338	0.005386	0.005183	0.007149	0.005848	0.007451	0.007234	0.007602	0.007504	0.004686
Energy - Fermentation - lactate	0.000534	0.000546	0.000534	0.000567	0.000526	0.000538	0.000441	0.000426	0.00033	0.001685	0.001769	0.000617	0.001206	0.000775	0.000772	0.00051	0.000527	0.000699
Energy - OxPhos	0.011359	0.011545	0.011205	0.011234	0.01128	0.011017	0.010413	0.010531	0.010477	0.011988	0.012226	0.012423	0.011367	0.011659	0.010485	0.010728	0.01061	0.011991
Housekeeping - RNA degradation	0.006609	0.006597	0.00649	0.006097	0.006226	0.006089	0.006772	0.00668	0.006902	0.00503	0.004974	0.005511	0.005649	0.005655	0.006099	0.006532	0.00667	0.007141
Housekeeping - chaperone	0.011439	0.011463	0.011288	0.00843	0.008315	0.008925	0.010649	0.011064	0.010178	0.00947	0.009593	0.009338	0.009568	0.010004	0.011192	0.010261	0.010612	0.009635
Housekeeping - chromosome	0.000968	0.000979	0.000984	0.001028	0.001	0.001027	0.000978	0.000985	0.000972	0.001232	0.001241	0.001172	0.001037	0.001026	0.001117	0.001151	0.001149	0.001209
Housekeeping - protein degradation	0.006122	0.006054	0.005963	0.006629	0.006642	0.006719	0.005036	0.005115	0.00496	0.005308	0.005488	0.005439	0.00648	0.00733	0.00808	0.004477	0.004493	0.004184
Housekeeping - repair	0.004492	0.00451	0.004521	0.004186	0.004192	0.004261	0.00413	0.004046	0.003969	0.003763	0.003766	0.003931	0.003977	0.004073	0.003934	0.003832	0.003784	0.003704
Housekeeping - ribosome hibernation	6e-06	7e-06	6e-06	1.8e-05	1.8e-05	1.3e-05	6e-06	4e-06	5e-06	8.1e-05	7.5e-05	2.8e-05	5.8e-05	7.7e-05	0.000102	2.7e-05	2.3e-05	2.5e-05
Iron scavenging	0.008843	0.009214	0.008897	0.009848	0.009651	0.010177	0.009051	0.009188	0.009848	0.005473	0.004959	0.004445	0.005347	0.004437	0.004296	0.005548	0.005396	0.004455
Motility	0.008868	0.009893	0.009458	0.001631	0.001644	0.001932	0.011476	0.011407	0.011217	0.004864	0.004796	0.008025	0.001565	0.001436	0.001751	0.009691	0.009619	0.006516
Recycling - AA	0.011175	0.011212	0.011031	0.008244	0.008348	0.008361	0.012662	0.012704	0.012999	0.013917	0.013853	0.011242	0.006947	0.007054	0.007234	0.011323	0.011165	0.013618
Recycling - Fatty Acid	0.003675	0.003925	0.003283	0.002266	0.002274	0.002349	0.004698	0.005095	0.004133	0.007348	0.007802	0.003737	0.002286	0.001827	0.001991	0.004117	0.004193	0.007488
Recycling - NT	0.003981	0.004072	0.004108	0.004661	0.004557	0.004552	0.004059	0.004111	0.004127	0.006045	0.006049	0.00393	0.006213	0.005036	0.004967	0.004062	0.004043	0.004595
SPI-1 virulence pathway	0.004687	0.004644	0.00449	0.001018	0.001072	0.001231	0.001158	0.000978	0.000949	0.004183	0.004963	0.010105	0.001762	0.005139	0.006783	0.001213	0.001334	0.000878
Stress - Cold and Heat shock	0.001443	0.001566	0.001618	0.001294	0.001266	0.001284	0.001635	0.001775	0.00182	0.000987	0.000916	0.001056	0.001024	0.000991	0.001028	0.001289	0.001226	0.001357
Stress - Glutathione	0.002317	0.002342	0.002377	0.003951	0.0039	0.003812	0.002122	0.002074	0.002059	0.005613	0.005602	0.00275	0.005136	0.004325	0.003686	0.002445	0.002509	0.003007
Stress - RpoS regulon	0.002996	0.002996	0.002783	0.008455	0.008037	0.008668	0.002792	0.002686	0.002031	0.016478	0.017071	0.006452	0.010161	0.009018	0.008969	0.00461	0.004885	0.00817
Stress - other	7.4e-05	7.8e-05	8.9e-05	8.1e-05	7.4e-05	7.5e-05	8.7e-05	7.8e-05	7.9e-05	0.000133	0.000133	0.000159	9.2e-05	0.000106	0.000136	0.000313	0.000265	0.000155
Stress - oxidative	0.002897	0.002925	0.002884	0.003066	0.003099	0.003217	0.002924	0.002912	0.00289	0.002944	0.002912	0.003055	0.002573	0.002952	0.003284	0.003082	0.003108	0.002913
Stress - resistance	0.00678	0.006882	0.006832	0.008579	0.008402	0.008513	0.006828	0.006745	0.006846	0.00656	0.006613	0.006931	0.007818	0.008189	0.008107	0.007221	0.007179	0.006737
Transcription - general	0.018017	0.01782	0.01795	0.016713	0.016964	0.01686	0.018876	0.019197	0.019287	0.013842	0.013603	0.014693	0.01487	0.014668	0.015843	0.016897	0.016726	0.016038
Translation - Ribosomal protein	0.024503	0.024285	0.024151	0.016446	0.017365	0.017198	0.026418	0.026778	0.027449	0.01025	0.009369	0.015786	0.009413	0.011604	0.01259	0.020571	0.019719	0.015227
Translation - Ribosome-affiliated	0.015064	0.015086	0.014917	0.012944	0.013515	0.013291	0.015406	0.015754	0.015714	0.009376	0.009154	0.01144	0.010476	0.011155	0.011436	0.013828	0.013721	0.0135
Translation - other	0.000724	0.000765	0.000759	0.000865	0.000909	0.000847	0.000895	0.001046	0.001014	0.000134	9.8e-05	0.000233	0.000184	0.000366	0.00036	0.000223	0.000178	0.000155
Translation - tRNA Charging	0.031074	0.031063	0.03073	0.029424	0.029605	0.029503	0.029617	0.030059	0.029777	0.022719	0.02255	0.026585	0.027084	0.028415	0.027663	0.02739	0.02692	0.023938
Transport - AA	0.009526	0.009792	0.009261	0.008233	0.008252	0.00835	0.011091	0.011062	0.010382	0.01748	0.017963	0.01083	0.00806	0.006811	0.007097	0.009538	0.009441	0.020523
Transport - Porin	0.001618	0.001825	0.001676	0.004214	0.005038	0.004479	0.002017	0.001696	0.002187	0.001793	0.002216	0.001439	0.002102	0.002914	0.002487	0.002185	0.001832	0.001906
Transport - carbon catabolism	0.034655	0.034137	0.035104	0.015944	0.015575	0.016822	0.033369	0.034846	0.033818	0.031143	0.030328	0.026107	0.01856	0.01533	0.016414	0.025865	0.02578	0.024225
Transport - inorganic ion - Cu	0.000711	0.000737	0.000734	0.000935	0.000902	0.000875	0.00089	0.000889	0.000861	0.001215	0.001213	0.000822	0.000967	0.001066	0.001109	0.001026	0.00102	0.001283
Transport - inorganic ion - K	0.000439	0.000457	0.000438	0.001381	0.001308	0.00136	0.000407	0.000382	0.000427	0.000532	0.000542	0.000499	0.001223	0.001015	0.000767	0.000452	0.000425	0.000455
Transport - inorganic ion - Mg	0.001114	0.001117	0.001068	0.000937	0.000964	0.00097	0.000919	0.000922	0.000949	0.000689	0.000699	0.000915	0.000787	0.000809	0.000914	0.000776	0.000794	0.000705
Transport - inorganic ion - Zn	0.000447	0.000443	0.000441	0.000529	0.000534	0.000527	0.000486	0.000472	0.000484	0.00052	0.000515	0.000437	0.000552	0.000568	0.00063	0.000498	0.000492	0.000501
Transport - inorganic ion - phosphate	0.001188	0.001228	0.001193	0.000915	0.00088	0.000907	0.001203	0.001212	0.001202	0.000902	0.00087	0.001049	0.000895	0.000916	0.000901	0.001177	0.001118	0.001036
Transport - inorganic ion - sulfate	0.000251	0.000259	0.000253	0.000389	0.000413	0.000399	0.000253	0.000247	0.00026	0.000319	0.000334	0.000251	0.000738	0.000344	0.000357	0.000245	0.00026	0.000333
Transport - large molecule - B12	0.000548	0.000543	0.000544	0.000517	0.000499	0.000518	0.000535	0.00053	0.000559	0.000486	0.000479	0.000491	0.00045	0.000435	0.000447	0.000508	0.000542	0.00062
Transport - unclassified	0.00231	0.002307	0.002276	0.003163	0.00307	0.003175	0.002242	0.002265	0.002168	0.003082	0.003079	0.002416	0.003969	0.00337	0.002889	0.002275	0.00227	0.002519
